# Supplementary material for: Retro-Active Emotion: Do Negative Emotional Stimuli Disrupt Consolidation in Working Memory?
Source: PLoS One. 2017 Jan 19;12(1):e0169927. doi: 10.1371/journal.pone.0169927 (PMC5245818; doi:10.1371/journal.pone.0169927)
Supplement: S1 Data — (ZIP) [file pone.0169927.s001.zip]

Archive with 2 entries (2 files):
- Kandemir_Akyurek_Nieuwenstein_data_E2.csv
- Kandemir_Akyurek_Nieuwenstein_data_E1.csv
