# Supplementary material for: Retro-Active Emotion: Do Negative Emotional Stimuli Disrupt Consolidation in Working Memory?
Source: PLoS One. 2017 Jan 19;12(1):e0169927. doi: 10.1371/journal.pone.0169927 (PMC5245818; doi:10.1371/journal.pone.0169927)
Supplement: S1 Data — (ZIP) [file pone.0169927.s001.zip › Kandemir_Akyurek_Nieuwenstein_data_E2.csv]

ExperimentName	Subject	Session	Age	Handedness	Sex	T2 (Frame Color)	T2 Correct Response	Picture Condition (1= Neutral; 2= Negative; 3 = Absent)	ISI	Picture Mask	T1 Mask1	T1 Mask2	T1 Mask3	nTrials	Picture (- - - -S.JPG = Absent)	T2 Accuracy	T2 Response	T2 RT	T1 Response Letter1	T1 Response Letter2	T1 Response Letter3	T1 Response Letter4	T1 Responses	SOA	Experimental List	Letter1 Accuracy	Letter1 response position	Letter2 Accuracy	Letter2response position	Letter3 Accuracy	Letter3 response position	Letter4 Accuracy	Letter4 response position	T1 Accuracy	Report Delay if Picture Absent	T1 Response Delay if Picture Absent	ISI Duration	T1 Display Duration	Mask Display Duration	Picture Duration	T1 Letter1	T1 Letter2	T1 Letter3	T1 Letter4
Experiment 2	30101	1	19	right	female	green	2	1	795	7185M.JPG	####	@@@@	$$$$	1	2272.JPG	0	1	752	G	L	B	V	GLBV	1000	5	1	1	1	2	1	4	0	?	3	0	-1	820	90	120	100	G	L	V	J
Experiment 2	30101	1	19	right	female			3	795		####	@@@@	$$$$	2	7050S.JPG	0		0	Q	V	P	R	QVPR	1000	5	1	1	0	?	1	3	1	2	3	500	796	810	80	120	100	Q	F	P	V
Experiment 2	30101	1	19	right	female			3	95		####	@@@@	$$$$	3	3060S.JPG	0		0	L	T	P	B	LTPB	300	5	1	1	0	?	1	2	1	3	3	500	796	110	80	120	100	L	F	T	P
Experiment 2	30101	1	19	right	female			3	795		####	@@@@	$$$$	4	2191S.JPG	0		0	J	G	P	R	JGPR	1000	5	1	1	0	?	0	?	0	?	1	500	796	820	80	120	100	J	C	T	Q
Experiment 2	30101	1	19	right	female			3	795		####	@@@@	$$$$	5	3110S.JPG	0		0	B	L	P	K	BLPK	1000	5	1	1	1	3	0	?	1	4	3	500	796	810	80	120	100	B	P	R	K
Experiment 2	30101	1	19	right	female			3	95		####	@@@@	$$$$	6	6315S.JPG	0		0	J	V	C	P	JVCP	300	5	1	1	1	2	0	?	1	3	3	500	796	110	80	120	100	J	V	K	C
Experiment 2	30101	1	19	right	female			3	95		####	@@@@	$$$$	7	2485S.JPG	0		0	C	R	S	V	CRSV	300	5	1	1	1	2	1	3	1	4	4	500	796	120	90	120	100	C	R	S	V
Experiment 2	30101	1	19	right	female	red	1	1	95	7491M.JPG	####	@@@@	$$$$	8	2499.JPG	1	1	808	H	P	Q	S	HPQS	300	5	1	1	1	2	0	?	0	?	2	0	-1	120	80	120	100	H	P	R	X
Experiment 2	30101	1	19	right	female	red	1	2	95	7205M.JPG	####	@@@@	$$$$	9	3102.JPG	1	1	1395	H	C	T	S	HCTS	300	5	1	1	1	2	1	3	0	?	3	0	-1	110	80	120	100	H	C	T	Q
Experiment 2	30101	1	19	right	female			3	95		####	@@@@	$$$$	10	2730S.JPG	0		0	G	R	S	T	GRST	300	5	1	1	0	?	0	?	0	?	1	500	796	110	80	120	100	G	Q	X	F
Experiment 2	30101	1	19	right	female			3	795		####	@@@@	$$$$	11	6370S.JPG	0		0	X	B	U	Z	XBUZ	1000	5	1	1	1	2	0	?	1	4	3	500	796	810	80	120	100	X	B	H	Z
Experiment 2	30101	1	19	right	female			3	395		####	@@@@	$$$$	12	4000S.JPG	0		0	B	H	L	Z	BHLZ	600	5	1	1	1	2	1	4	1	3	4	500	796	410	80	120	100	B	H	Z	L
Experiment 2	30101	1	19	right	female	red	1	2	95	7224M.JPG	####	@@@@	$$$$	13	9600.JPG	1	1	501	C	L	S	T	CLST	300	5	0	?	1	1	1	3	0	?	2	0	-1	120	80	120	100	G	C	S	Z
Experiment 2	30101	1	19	right	female			3	795		####	@@@@	$$$$	14	7080S.JPG	0		0	H	P	S	V	HPSV	1000	5	1	1	1	2	0	?	1	4	3	500	796	820	81	119	100	H	P	F	V
Experiment 2	30101	1	19	right	female	green	2	1	795	7234M.JPG	####	@@@@	$$$$	15	2102.JPG	0	1	1033	V	X	R	S	VXRS	1000	5	1	1	0	?	1	2	1	3	3	0	-1	820	80	120	100	V	J	X	R
Experiment 2	30101	1	19	right	female	green	2	2	795	7490M.JPG	####	@@@@	$$$$	16	3150.JPG	0	1	155	X	B	S	U	XBSU	1000	5	1	1	0	?	0	?	0	?	1	0	-1	810	80	120	100	X	K	D	H
Experiment 2	30101	1	19	right	female	green	2	2	395	2512M.JPG	####	@@@@	$$$$	17	6260.JPG	1	2	613	L	S	N	Y	LSNY	600	5	1	1	1	2	1	3	0	?	3	0	-1	410	80	120	100	L	S	N	X
Experiment 2	30101	1	19	right	female			3	95		####	@@@@	$$$$	18	6570.2S.JPG	0		0	G	Z	I	L	GZIL	300	5	1	1	0	?	1	2	1	4	3	500	796	120	80	120	100	G	C	Z	L
Experiment 2	30101	1	19	right	female	green	2	2	795	7187M.JPG	####	@@@@	$$$$	19	6300.JPG	1	2	504	R	L	G	X	RLGX	1000	5	1	1	0	?	1	3	0	?	2	0	-1	810	80	120	100	R	H	G	K
Experiment 2	30101	1	19	right	female	green	2	1	95	2513M.JPG	####	@@@@	$$$$	20	2593.JPG	0	1	414	G	X	L	R	GXLR	300	5	0	?	0	?	1	3	1	4	2	0	-1	130	80	120	100	C	J	L	R
Experiment 2	30101	1	19	right	female	red	1	1	395	7217M.JPG	####	@@@@	$$$$	21	2580.JPG	1	1	446	L	T	G	B	LTGB	600	5	1	1	1	2	0	?	1	3	3	0	-1	410	80	120	100	L	T	Q	G
Experiment 2	30101	1	19	right	female			3	395		####	@@@@	$$$$	22	3030S.JPG	0		0	P	J	K	L	PJKL	600	5	1	1	1	2	1	4	0	?	3	500	796	430	80	120	100	P	J	L	H
Experiment 2	30101	1	19	right	female	red	1	2	95	7700M.JPG	####	@@@@	$$$$	23	6315.JPG	1	1	474	H	Z	D	B	HZDB	300	5	1	1	1	2	1	3	0	?	3	0	-1	110	81	119	100	H	Z	D	T
Experiment 2	30101	1	19	right	female			3	395		####	@@@@	$$$$	24	2811S.JPG	0		0	B	X	K	L	BXKL	600	5	1	1	0	?	1	2	0	?	2	500	796	420	80	120	100	B	P	X	J
Experiment 2	30101	1	19	right	female	red	1	1	395	7233M.JPG	####	@@@@	$$$$	25	2495.JPG	1	1	467	C	J	B	L	CJBL	600	5	1	1	1	2	1	3	0	?	3	0	-1	420	80	120	100	C	J	B	Q
Experiment 2	30101	1	19	right	female	green	2	1	95	7235M.JPG	####	@@@@	$$$$	26	2385.JPG	1	2	539	F	Z	K	R	FZKR	300	5	1	1	1	2	0	?	0	?	2	0	-1	120	80	120	100	F	Z	H	B
Experiment 2	30101	1	19	right	female			3	395		####	@@@@	$$$$	27	8311S.JPG	0		0	S	L	N	G	SLNG	600	5	1	1	1	2	1	3	1	4	4	500	796	420	90	120	100	S	L	N	G
Experiment 2	30101	1	19	right	female	green	2	1	95	2215M.JPG	####	@@@@	$$$$	28	7043.JPG	1	2	478	P	G	R	S	PGRS	300	5	1	1	0	?	1	2	0	?	2	0	-1	110	80	120	100	P	Z	G	X
Experiment 2	30101	1	19	right	female	green	2	1	95	7700M.JPG	####	@@@@	$$$$	29	2485.JPG	1	2	556	P	Z	S	L	PZSL	300	5	1	1	1	2	1	4	0	?	3	0	-1	120	90	120	100	P	Z	L	V
Experiment 2	30101	1	19	right	female			3	795		####	@@@@	$$$$	30	3130S.JPG	0		0	S	X	N	P	SXNP	1000	5	1	1	1	2	0	?	1	4	3	500	796	810	80	120	100	S	X	H	P
Experiment 2	30101	1	19	right	female	green	2	1	795	7491M.JPG	####	@@@@	$$$$	31	2720.JPG	1	2	910	Z	P	G	N	ZPGN	1000	5	1	1	1	2	0	?	1	4	3	0	-1	820	80	120	100	Z	P	K	N
Experiment 2	30101	1	19	right	female			3	395		####	@@@@	$$$$	32	2352.2S.JPG	0		0	P	Q	J	X	PQJX	600	5	1	1	1	3	1	4	1	2	4	500	796	420	80	120	100	P	J	X	Q
Experiment 2	30101	1	19	right	female			3	395		####	@@@@	$$$$	33	2830S.JPG	0		0	D	J	Q	N	DJQN	600	5	1	1	1	2	0	?	1	3	3	500	796	420	80	120	100	D	J	G	Q
Experiment 2	30101	1	19	right	female	red	1	2	95	7224M.JPG	####	@@@@	$$$$	34	6830.JPG	0	2	480	H	F	V	J	HFVJ	300	5	1	1	1	2	0	?	1	3	3	0	-1	120	90	120	100	H	F	X	V
Experiment 2	30101	1	19	right	female			3	795		####	@@@@	$$$$	35	9050S.JPG	0		0	J	H	D	P	JHDP	1000	5	1	1	1	2	1	4	1	3	4	500	796	820	80	120	100	J	H	P	D
Experiment 2	30101	1	19	right	female	red	1	2	795	7233M.JPG	####	@@@@	$$$$	36	9921.JPG	1	1	498	D	L	V	Q	DLVQ	1000	5	1	1	1	2	1	3	1	4	4	0	-1	820	80	120	100	D	L	V	Q
Experiment 2	30101	1	19	right	female	red	1	2	795	7187M.JPG	####	@@@@	$$$$	37	6550.JPG	1	1	468	D	C	G	L	DCGL	1000	5	1	1	1	2	0	?	1	4	3	0	-1	810	81	119	100	D	C	Q	L
Experiment 2	30101	1	19	right	female			3	95		####	@@@@	$$$$	38	4500S.JPG	0		0	R	J	C	T	RJCT	300	5	1	1	1	2	1	3	1	4	4	500	796	120	80	120	100	R	J	C	T
Experiment 2	30101	1	19	right	female	green	2	1	795	7235M.JPG	####	@@@@	$$$$	39	2200.JPG	1	2	580	G	P	F	D	GPFD	1000	5	1	1	1	2	1	3	1	4	4	0	-1	810	80	120	100	G	P	F	D
Experiment 2	30101	1	19	right	female	green	2	1	795	2513M.JPG	####	@@@@	$$$$	40	2397.JPG	1	2	433	C	F	D	R	CFDR	1000	5	1	1	0	?	0	?	0	?	1	0	-1	820	90	120	100	C	P	Q	V
Experiment 2	30101	1	19	right	female			3	795		####	@@@@	$$$$	41	3500S.JPG	0		0	D	V	Q	Z	DVQZ	1000	5	1	1	1	2	1	4	0	?	3	500	796	820	80	120	100	D	V	Z	G
Experiment 2	30101	1	19	right	female			3	395		####	@@@@	$$$$	42	2020S.JPG	0		0	H	P	J	N	HPJN	600	5	1	1	1	2	1	3	1	4	4	500	796	420	90	120	100	H	P	J	N
Experiment 2	30101	1	19	right	female			3	95		####	@@@@	$$$$	43	9600S.JPG	0		0	Q	H	D	F	QHDF	300	5	1	1	1	2	1	3	1	4	4	500	796	120	80	120	100	Q	H	D	F
Experiment 2	30101	1	19	right	female			3	795		####	@@@@	$$$$	44	2102S.JPG	0		0	L	C	X	J	LCXJ	1000	5	1	1	1	2	1	4	1	3	4	500	796	820	81	119	100	L	C	J	X
Experiment 2	30101	1	19	right	female	green	2	1	395	2215M.JPG	####	@@@@	$$$$	45	2890.JPG	1	2	522	Z	B	G	N	ZBGN	600	5	1	1	0	?	1	3	1	2	3	0	-1	410	80	120	100	Z	C	G	B
Experiment 2	30101	1	19	right	female	green	2	1	795	7205M.JPG	####	@@@@	$$$$	46	2381.JPG	1	2	416	K	H	Z	B	KHZB	1000	5	1	1	1	2	0	?	1	3	3	0	-1	820	80	120	100	K	H	J	Z
Experiment 2	30101	1	19	right	female			3	795		####	@@@@	$$$$	47	9921S.JPG	0		0	Z	X	K	N	ZXKN	1000	5	1	1	1	3	0	?	0	?	2	500	796	810	80	120	100	Z	K	C	Q
Experiment 2	30101	1	19	right	female	green	2	2	795	7185M.JPG	####	@@@@	$$$$	48	2683.JPG	1	2	567	C	V	D	O	CVDO	1000	5	1	1	1	2	1	3	0	?	3	0	-1	820	80	120	100	C	V	D	Q
Experiment 2	30101	1	19	right	female	green	2	2	795	7234M.JPG	####	@@@@	$$$$	49	6510.JPG	1	2	439	S	L	N	G	SLNG	1000	5	1	1	1	2	0	?	1	4	3	0	-1	810	90	120	100	S	L	K	G
Experiment 2	30101	1	19	right	female			3	795		####	@@@@	$$$$	50	9635.1S.JPG	0		0	D	F	J	R	DFJR	1000	5	1	1	1	2	1	3	1	4	4	500	796	820	80	120	100	D	F	J	R
Experiment 2	30101	1	19	right	female	red	1	1	795	7217M.JPG	####	@@@@	$$$$	51	2506.JPG	1	1	610	C	V	T	G	CVTG	1000	5	1	2	1	4	1	3	1	1	4	0	-1	820	80	120	100	V	G	T	C
Experiment 2	30101	1	19	right	female			3	395		####	@@@@	$$$$	52	2495S.JPG	0		0	C	G	T	H	CGTH	600	5	1	1	1	2	1	3	0	?	3	500	796	420	81	119	100	C	G	T	Z
Experiment 2	30101	1	19	right	female	green	2	1	395	2512M.JPG	####	@@@@	$$$$	53	7053.JPG	1	2	547	R	X	T	V	RXTV	600	5	1	1	1	2	0	?	1	3	3	0	-1	420	80	120	100	R	X	F	T
Experiment 2	30101	1	19	right	female	red	1	2	395	7490M.JPG	####	@@@@	$$$$	54	6834.JPG	1	1	951	X	N	T	V	XNTV	600	5	1	1	0	?	1	2	1	4	3	0	-1	420	90	120	100	X	P	N	V
Experiment 2	30101	1	19	right	female			3	95		####	@@@@	$$$$	55	2385S.JPG	0		0	S	C	X	N	SCXN	300	5	1	1	0	?	0	?	1	4	2	500	796	120	80	120	100	S	G	Z	N
Experiment 2	30101	1	19	right	female	green	2	1	95	7491M.JPG	####	@@@@	$$$$	56	7059.JPG	1	2	591	L	H	D	P	LHDP	300	5	1	1	1	2	1	3	1	4	4	0	-1	120	90	120	100	L	H	D	P
Experiment 2	30101	1	19	right	female	red	1	2	95	7490M.JPG	####	@@@@	$$$$	57	6570.JPG	1	1	541	S	C	D	K	SCDK	300	5	1	1	0	?	0	?	1	4	2	0	-1	120	80	120	100	S	Q	F	K
Experiment 2	30101	1	19	right	female			3	95		####	@@@@	$$$$	58	7595S.JPG	0		0	C	P	D	R	CPDR	300	5	0	?	1	2	1	4	1	1	3	500	796	120	80	120	100	G	P	R	C
Experiment 2	30101	1	19	right	female	green	2	1	395	7205M.JPG	####	@@@@	$$$$	59	2440.JPG	0	1	518	D	V	F	L	DVFL	600	5	1	1	0	?	1	2	1	4	3	0	-1	410	81	119	100	D	R	V	L
Experiment 2	30101	1	19	right	female	green	2	2	395	7217M.JPG	####	@@@@	$$$$	60	9810.JPG	1	2	587	D	P	Q	R	DPQR	600	5	1	2	1	4	0	?	0	?	2	0	-1	420	80	120	100	P	R	F	G
Experiment 2	30101	1	19	right	female			3	795		####	@@@@	$$$$	61	2506S.JPG	0		0	F	J	P	G	FJPG	1000	5	1	1	1	2	1	3	1	4	4	500	796	820	80	120	100	F	J	P	G
Experiment 2	30101	1	19	right	female	green	2	2	395	2215M.JPG	####	@@@@	$$$$	62	6540.JPG	1	2	651	J	K	N	P	JKNP	600	5	1	1	1	2	1	3	0	?	3	0	-1	410	90	120	100	J	K	N	C
Experiment 2	30101	1	19	right	female	red	1	1	95	2513M.JPG	####	@@@@	$$$$	63	2383.JPG	1	1	658	T	N	P	O	TNPO	300	5	1	1	0	?	0	?	1	3	2	0	-1	120	80	120	100	T	K	R	P
Experiment 2	30101	1	19	right	female			3	395		####	@@@@	$$$$	64	6313S.JPG	0		0	Q	S	R	V	QSRV	600	5	1	1	1	2	0	?	1	4	3	500	796	410	80	120	100	Q	S	K	V
Experiment 2	30101	1	19	right	female			3	95		####	@@@@	$$$$	65	2595S.JPG	0		0	H	T	S	P	HTSP	300	5	1	1	1	2	0	?	1	3	3	500	796	120	80	120	100	H	T	K	S
Experiment 2	30101	1	19	right	female			3	795		####	@@@@	$$$$	66	2305S.JPG	0		0	P	D	G	J	PDGJ	1000	5	1	1	1	2	1	3	1	4	4	500	796	820	80	120	100	P	D	G	J
Experiment 2	30101	1	19	right	female	red	1	2	795	7234M.JPG	####	@@@@	$$$$	67	6250.JPG	1	1	508	F	N	S	V	FNSV	1000	5	1	1	1	3	0	?	1	4	3	0	-1	810	80	120	100	F	S	H	V
Experiment 2	30101	1	19	right	female	red	1	1	395	7233M.JPG	####	@@@@	$$$$	68	2271.JPG	1	1	506	D	C	O	G	DCOG	600	5	1	1	0	?	0	?	1	2	2	0	-1	420	80	120	100	D	S	Q	C
Experiment 2	30101	1	19	right	female	green	2	2	95	7224M.JPG	####	@@@@	$$$$	69	3000.JPG	1	2	542	D	G	H	N	DGHN	300	5	1	1	1	2	0	?	1	3	3	0	-1	120	80	120	100	D	G	F	H
Experiment 2	30101	1	19	right	female	red	1	2	795	2512M.JPG	####	@@@@	$$$$	70	3069.JPG	1	1	453	S	Z	J	B	SZJB	1000	5	1	1	1	2	1	3	1	4	4	0	-1	810	80	120	100	S	Z	J	B
Experiment 2	30101	1	19	right	female	red	1	2	795	7187M.JPG	####	@@@@	$$$$	71	3068.JPG	1	1	462	D	P	X	L	DPXL	1000	5	1	1	1	2	1	3	1	4	4	0	-1	810	80	120	100	D	P	X	L
Experiment 2	30101	1	19	right	female			3	95		####	@@@@	$$$$	72	2104S.JPG	0		0	H	S	V	X	HSVX	300	5	1	1	1	3	0	?	1	4	3	500	796	130	80	120	100	H	V	B	X
Experiment 2	30101	1	19	right	female			3	795		####	@@@@	$$$$	73	2518S.JPG	0		0	G	K	S	D	GKSD	1000	5	1	1	1	2	1	3	1	4	4	500	796	820	80	120	100	G	K	S	D
Experiment 2	30101	1	19	right	female			3	795		####	@@@@	$$$$	74	6250S.JPG	0		0	X	L	N	P	XLNP	1000	5	1	1	1	2	1	4	0	?	3	500	796	820	90	120	100	X	L	P	H
Experiment 2	30101	1	19	right	female	green	2	1	395	7700M.JPG	####	@@@@	$$$$	75	8311.JPG	1	2	392	D	B	T	N	DBTN	600	5	0	?	1	2	1	3	0	?	2	0	-1	420	80	120	100	S	B	T	F
Experiment 2	30101	1	19	right	female	green	2	1	95	7185M.JPG	####	@@@@	$$$$	76	2870.JPG	0	1	484	S	F	N	R	SFNR	300	5	1	1	1	2	0	?	0	?	2	0	-1	120	90	120	100	S	F	J	Q
Experiment 2	30101	1	19	right	female			3	795		####	@@@@	$$$$	77	2272S.JPG	0		0	H	G	N	L	HGNL	1000	5	1	1	0	?	1	2	1	4	3	500	796	820	80	120	100	H	P	G	L
Experiment 2	30101	1	19	right	female			3	395		####	@@@@	$$$$	78	3080S.JPG	0		0	B	L	H	R	BLHR	600	5	1	1	1	2	1	3	1	4	4	500	796	410	80	120	100	B	L	H	R
Experiment 2	30101	1	19	right	female	green	2	2	795	7235M.JPG	####	@@@@	$$$$	79	3500.JPG	1	2	570	L	K	D	S	LKDS	1000	5	1	1	1	2	1	3	0	?	3	0	-1	820	80	120	100	L	K	D	Z
Experiment 2	30101	1	19	right	female			3	395		####	@@@@	$$$$	80	3400S.JPG	0		0	B	H	N	T	BHNT	600	5	1	1	1	2	1	3	1	4	4	500	796	420	80	120	100	B	H	N	T
Experiment 2	30101	1	19	right	female			3	95		####	@@@@	$$$$	81	3102S.JPG	0		0	H	D	V	N	HDVN	300	5	1	1	1	2	1	3	1	4	4	500	796	110	80	120	100	H	D	V	N
Experiment 2	30101	1	19	right	female			3	395		####	@@@@	$$$$	82	2393S.JPG	0		0	T	P	R	L	TPRL	600	5	1	1	1	2	1	4	1	3	4	500	796	420	80	120	100	T	P	L	R
Experiment 2	30101	1	19	right	female			3	395		####	@@@@	$$$$	83	2745.1S.JPG	0		0	G	K	S	V	GKSV	600	5	1	1	1	2	0	?	1	4	3	500	796	410	80	120	100	G	K	X	V
Experiment 2	30101	1	19	right	female	green	2	1	95	7491M.JPG	####	@@@@	$$$$	84	2493.JPG	0	1	695	Q	H	X	V	QHXV	300	5	1	1	1	3	1	2	0	?	3	0	-1	120	80	120	100	Q	X	H	Z
Experiment 2	30101	1	19	right	female	green	2	2	95	7217M.JPG	####	@@@@	$$$$	85	9252.JPG	1	2	806	S	N	H	B	SNHB	300	5	1	1	1	2	1	3	1	4	4	0	-1	120	80	120	100	S	N	H	B
Experiment 2	30101	1	19	right	female	red	1	2	795	2215M.JPG	####	@@@@	$$$$	86	9050.JPG	1	1	493	C	L	S	N	CLSN	1000	5	1	1	1	4	0	?	0	?	2	0	-1	820	80	120	100	C	N	Z	X
Experiment 2	30101	1	19	right	female	green	2	2	395	7234M.JPG	####	@@@@	$$$$	87	2811.JPG	1	2	1111	K	S	H	B	KSHB	600	5	0	?	0	?	0	?	0	?	0	0	-1	420	90	120	100	X	G	Z	Q
Experiment 2	30101	1	19	right	female			3	795		####	@@@@	$$$$	88	3069S.JPG	0		0	X	N	H	P	XNHP	1000	5	1	1	1	3	0	?	1	4	3	500	796	810	90	120	100	X	H	J	P
Experiment 2	30101	1	19	right	female	red	1	1	395	2512M.JPG	####	@@@@	$$$$	89	4000.JPG	1	1	563	S	V	N	J	SVNJ	600	5	1	1	0	?	1	2	1	4	3	0	-1	409	80	120	100	S	P	V	J
Experiment 2	30101	1	19	right	female	green	2	2	395	7233M.JPG	####	@@@@	$$$$	90	3266.JPG	1	2	926	L	S	X	J	LSXJ	600	5	1	1	1	2	1	3	1	4	4	0	-1	410	80	120	100	L	S	X	J
Experiment 2	30101	1	19	right	female	green	2	1	395	7700M.JPG	####	@@@@	$$$$	91	2357.JPG	1	2	585	H	S	R	V	HSRV	600	5	1	1	1	2	0	?	1	3	3	0	-1	420	80	120	100	H	S	F	R
Experiment 2	30101	1	19	right	female	green	2	2	795	7224M.JPG	####	@@@@	$$$$	92	6312.JPG	1	2	583	G	T	X	N	GTXN	1000	5	1	1	1	2	0	?	0	?	2	0	-1	810	80	120	100	G	T	B	K
Experiment 2	30101	1	19	right	female			3	795		####	@@@@	$$$$	93	2720S.JPG	0		0	C	F	S	J	CFSJ	1000	5	1	1	1	2	0	?	0	?	2	500	796	820	80	120	100	C	F	V	P
Experiment 2	30101	1	19	right	female	green	2	1	795	2513M.JPG	####	@@@@	$$$$	94	2491.JPG	1	2	514	S	D	L	F	SDLF	1000	5	1	1	1	2	1	3	1	4	4	0	-1	820	90	120	100	S	D	L	F
Experiment 2	30101	1	19	right	female	green	2	1	795	7490M.JPG	####	@@@@	$$$$	95	9070.JPG	1	2	494	P	S	H	X	PSHX	1000	5	1	1	1	2	1	3	0	?	3	0	-1	820	80	120	100	P	S	H	C
Experiment 2	30101	1	19	right	female			3	95		####	@@@@	$$$$	96	6830S.JPG	0		0	X	L	V	P	XLVP	300	5	1	1	1	2	1	3	1	4	4	500	796	120	90	120	100	X	L	V	P
Experiment 2	30101	1	19	right	female			3	795		####	@@@@	$$$$	97	9070S.JPG	0		0	C	R	H	V	CRHV	1000	5	1	1	1	2	1	3	0	?	3	500	796	820	80	120	100	C	R	H	G
Experiment 2	30101	1	19	right	female			3	395		####	@@@@	$$$$	98	3140S.JPG	0		0	V	L	P	S	VLPS	600	5	1	1	1	2	1	3	1	4	4	500	796	410	80	120	100	V	L	P	S
Experiment 2	30101	1	19	right	female			3	795		####	@@@@	$$$$	99	2620S.JPG	0		0	F	L	B	X	FLBX	1000	5	1	1	1	2	1	4	1	3	4	500	796	820	80	120	100	F	L	X	B
Experiment 2	30101	1	19	right	female			3	95		####	@@@@	$$$$	100	2383S.JPG	0		0	V	N	G	H	VNGH	300	5	1	1	1	2	1	4	1	3	4	500	796	120	80	120	100	V	N	H	G
Experiment 2	30101	1	19	right	female	green	2	2	795	7205M.JPG	####	@@@@	$$$$	101	9635.1.JPG	1	2	901	X	Z	T	C	XZTC	1000	5	1	1	1	2	1	3	1	4	4	0	-1	820	90	120	100	X	Z	T	C
Experiment 2	30101	1	19	right	female	red	1	1	395	7187M.JPG	####	@@@@	$$$$	102	2393.JPG	1	1	554	C	J	K	N	CJKN	600	5	1	1	1	2	0	?	1	3	3	0	-1	420	80	120	100	C	J	F	K
Experiment 2	30101	1	19	right	female			3	395		####	@@@@	$$$$	103	6350S.JPG	0		0	P	J	G	K	PJGK	600	5	1	1	1	2	1	3	1	4	4	500	796	410	90	120	100	P	J	G	K
Experiment 2	30101	1	19	right	female	red	1	2	395	7185M.JPG	####	@@@@	$$$$	104	2352.2.JPG	1	1	625	X	T	Q	N	XTQN	600	5	1	1	1	2	1	3	0	?	3	0	-1	420	80	120	99	X	T	Q	F
Experiment 2	30101	1	19	right	female			3	95		####	@@@@	$$$$	105	3010S.JPG	0		0	R	S	F	D	RSFD	300	5	1	1	1	2	1	3	1	4	4	500	796	110	80	120	100	R	S	F	D
Experiment 2	30101	1	19	right	female	green	2	2	795	7235M.JPG	####	@@@@	$$$$	106	3100.JPG	1	2	417	G	F	K	L	GFKL	1000	5	1	1	1	2	0	?	1	4	3	0	-1	810	90	120	100	G	F	Q	L
Experiment 2	30101	1	19	right	female			3	395		####	@@@@	$$$$	107	7493S.JPG	0		0	P	H	L	Q	PHLQ	600	5	1	1	1	2	1	3	1	4	4	500	796	410	80	120	100	P	H	L	Q
Experiment 2	30101	1	19	right	female			3	95		####	@@@@	$$$$	108	2480S.JPG	0		0	J	F	D	H	JFDH	300	5	1	1	1	2	1	3	1	4	4	500	796	120	80	120	100	J	F	D	H
Experiment 2	30101	1	19	right	female			3	795		####	@@@@	$$$$	109	3150S.JPG	0		0	D	Q	S	J	DQSJ	1000	5	1	1	1	2	0	?	1	4	3	500	796	810	80	120	100	D	Q	G	J
Experiment 2	30101	1	19	right	female	green	2	2	795	7224M.JPG	####	@@@@	$$$$	110	6200.JPG	1	2	431	C	F	D	S	CFDS	1000	5	1	1	1	2	0	?	0	?	2	0	-1	820	90	120	100	C	F	Z	P
Experiment 2	30101	1	19	right	female	green	2	1	395	7700M.JPG	####	@@@@	$$$$	111	2214.JPG	1	2	546	F	K	S	D	FKSD	600	5	1	1	1	2	0	?	1	3	3	0	-1	420	80	120	100	F	K	Z	S
Experiment 2	30101	1	19	right	female			3	95		####	@@@@	$$$$	112	6230S.JPG	0		0	R	L	Z	T	RLZT	300	5	1	1	1	2	1	3	1	4	4	500	796	110	80	120	100	R	L	Z	T
Experiment 2	30101	1	19	right	female	red	1	2	395	7205M.JPG	####	@@@@	$$$$	113	6313.JPG	1	1	631	T	B	S	J	TBSJ	600	5	1	1	0	?	1	2	1	4	3	0	-1	410	80	120	100	T	P	B	J
Experiment 2	30101	1	19	right	female			3	395		####	@@@@	$$$$	114	7053S.JPG	0		0	D	H	X	P	DHXP	600	5	1	1	1	2	1	3	1	4	4	500	796	420	80	120	100	D	H	X	P
Experiment 2	30101	1	19	right	female			3	395		####	@@@@	$$$$	115	2271S.JPG	0		0	K	P	L	N	KPLN	600	5	1	1	1	2	0	?	1	3	3	500	796	420	90	120	100	K	P	F	L
Experiment 2	30101	1	19	right	female	green	2	1	395	7233M.JPG	####	@@@@	$$$$	116	2749.JPG	1	2	627	J	K	F	N	JKFN	600	5	1	1	1	2	1	3	0	?	3	0	-1	420	80	120	100	J	K	F	H
Experiment 2	30101	1	19	right	female			3	795		####	@@@@	$$$$	117	9410S.JPG	0		0	D	B	C	G	DBCG	1000	5	1	1	1	2	0	?	1	3	3	500	796	810	81	119	100	D	B	Q	C
Experiment 2	30101	1	19	right	female			3	795		####	@@@@	$$$$	118	6200S.JPG	0		0	N	B	C	P	NBCP	1000	5	1	1	1	2	1	3	1	4	4	500	796	810	80	120	100	N	B	C	P
Experiment 2	30101	1	19	right	female	green	2	2	395	7235M.JPG	####	@@@@	$$$$	119	6350.JPG	1	2	432	P	S	G	D	PSGD	600	5	1	1	1	3	1	4	0	?	3	0	-1	410	90	120	100	P	G	D	B
Experiment 2	30101	1	19	right	female	green	2	2	395	7187M.JPG	####	@@@@	$$$$	120	3063.JPG	1	2	522	F	D	P	S	FDPS	600	5	1	1	1	3	1	4	0	?	3	0	-1	410	80	120	100	F	P	S	R
Experiment 2	30101	1	19	right	female	green	2	2	95	7217M.JPG	####	@@@@	$$$$	121	8485.JPG	1	2	570	K	R	P	S	KRPS	300	5	1	1	1	2	0	?	1	3	3	0	-1	120	80	120	100	K	R	Q	P
Experiment 2	30101	1	19	right	female	green	2	1	95	2513M.JPG	####	@@@@	$$$$	122	7595.JPG	1	2	1004	H	K	P	S	HKPS	300	5	1	1	1	2	0	?	0	?	2	0	-1	120	80	120	100	H	K	B	Q
Experiment 2	30101	1	19	right	female			3	795		####	@@@@	$$$$	123	2683S.JPG	0		0	K	R	S	P	KRSP	1000	5	1	1	1	2	0	?	1	4	3	500	796	820	81	119	100	K	R	J	P
Experiment 2	30101	1	19	right	female	red	1	1	795	7491M.JPG	####	@@@@	$$$$	124	2191.JPG	1	1	493	R	H	D	F	RHDF	1000	5	1	1	1	2	1	3	1	4	4	0	-1	820	80	120	100	R	H	D	F
Experiment 2	30101	1	19	right	female			3	795		####	@@@@	$$$$	125	2381S.JPG	0		0	R	S	J	Q	RSJQ	1000	5	1	1	0	?	1	2	1	4	3	500	796	820	80	120	100	R	F	S	Q
Experiment 2	30101	1	19	right	female	green	2	2	95	2215M.JPG	####	@@@@	$$$$	126	2730.JPG	1	2	692	S	R	V	G	SRVG	300	5	1	1	0	?	0	?	1	3	2	0	-1	120	81	119	100	S	Z	X	V
Experiment 2	30101	1	19	right	female			3	395		####	@@@@	$$$$	127	3053S.JPG	0		0	Q	V	D	R	QVDR	600	5	1	1	1	2	1	3	1	4	4	500	796	410	80	120	100	Q	V	D	R
Experiment 2	30101	1	19	right	female	green	2	1	795	2512M.JPG	####	@@@@	$$$$	128	2620.JPG	1	2	549	C	J	V	B	CJVB	1000	5	1	1	1	2	1	3	1	4	4	0	-1	820	90	120	100	C	J	V	B
Experiment 2	30101	1	19	right	female	green	2	1	395	7234M.JPG	####	@@@@	$$$$	129	2745.1.JPG	1	2	503	R	H	Z	B	RHZB	600	5	1	1	1	2	1	3	0	?	3	0	-1	430	80	120	100	R	H	Z	S
Experiment 2	30101	1	19	right	female	green	2	1	795	7185M.JPG	####	@@@@	$$$$	130	7050.JPG	1	2	601	G	L	F	S	GLFS	1000	5	1	1	1	2	1	3	1	4	4	0	-1	820	80	120	100	G	L	F	S
Experiment 2	30101	1	19	right	female			3	795		####	@@@@	$$$$	131	6510S.JPG	0		0	X	J	Q	P	XJQP	1000	5	1	1	1	2	1	3	1	4	4	500	796	810	80	120	100	X	J	Q	P
Experiment 2	30101	1	19	right	female			3	395		####	@@@@	$$$$	132	2514S.JPG	0		0	N	R	K	D	NRKD	600	5	1	1	1	2	1	3	1	4	4	500	796	410	80	120	100	N	R	K	D
Experiment 2	30101	1	19	right	female	red	1	2	395	7490M.JPG	####	@@@@	$$$$	133	3080.JPG	0	2	481	T	D	V	N	TDVN	600	5	1	1	1	2	1	3	1	4	4	0	-1	410	80	120	100	T	D	V	N
Experiment 2	30101	1	19	right	female			3	395		####	@@@@	$$$$	134	2214S.JPG	0		0	H	N	K	D	HNKD	600	5	1	1	1	2	1	3	1	4	4	500	796	420	80	120	100	H	N	K	D
Experiment 2	30101	1	19	right	female	red	1	1	95	2512M.JPG	####	@@@@	$$$$	135	2850.JPG	1	1	540	R	N	K	D	RNKD	300	5	1	1	1	2	0	?	0	?	2	0	-1	120	90	120	100	R	N	H	B
Experiment 2	30101	1	19	right	female	green	2	2	395	7205M.JPG	####	@@@@	$$$$	136	3530.JPG	1	2	900	J	K	L	P	JKLP	600	5	1	1	1	3	0	?	0	?	2	0	-1	410	80	120	100	J	L	R	Q
Experiment 2	30101	1	19	right	female	red	1	2	395	7234M.JPG	####	@@@@	$$$$	137	3064.JPG	1	1	608	F	R	D	T	FRDT	600	5	1	1	1	2	1	3	1	4	4	0	-1	420	90	120	100	F	R	D	T
Experiment 2	30101	1	19	right	female			3	395		####	@@@@	$$$$	138	2441S.JPG	0		0	F	L	V	S	FLVS	600	5	1	1	1	2	1	3	0	?	3	500	796	420	80	120	100	F	L	V	Z
Experiment 2	30101	1	19	right	female	red	1	1	795	7233M.JPG	####	@@@@	$$$$	139	2235.JPG	1	1	419	G	K	V	T	GKVT	1000	5	1	1	1	2	1	3	1	4	4	0	-1	820	80	120	100	G	K	V	T
Experiment 2	30101	1	19	right	female	red	1	1	95	7490M.JPG	####	@@@@	$$$$	140	2480.JPG	1	1	470	C	S	T	V	CSTV	300	5	0	?	1	2	0	?	1	1	2	0	-1	120	80	120	100	G	S	R	C
Experiment 2	30101	1	19	right	female	red	1	1	395	2513M.JPG	####	@@@@	$$$$	141	7493.JPG	1	1	652	R	H	B	Q	RHBQ	600	5	1	1	1	2	1	3	1	4	4	0	-1	420	80	120	100	R	H	B	Q
Experiment 2	30101	1	19	right	female			3	95		####	@@@@	$$$$	142	2396S.JPG	0		0	Q	S	C	B	QSCB	300	5	1	1	0	?	1	3	0	?	2	500	796	120	80	120	100	Q	K	C	Z
Experiment 2	30101	1	19	right	female	red	1	2	395	7187M.JPG	####	@@@@	$$$$	143	3400.JPG	1	1	624	C	X	N	H	CXNH	600	5	0	?	1	2	1	4	1	3	3	0	-1	420	80	120	100	G	X	H	N
Experiment 2	30101	1	19	right	female			3	95		####	@@@@	$$$$	144	2850S.JPG	0		0	P	K	N	B	PKNB	300	5	1	1	1	2	0	?	1	4	3	500	796	110	80	120	100	P	K	R	B
Experiment 2	30101	1	19	right	female	red	1	1	95	7235M.JPG	####	@@@@	$$$$	145	2038.JPG	1	1	766	K	D	V	S	KDVS	300	5	1	1	1	2	1	3	0	?	3	0	-1	120	80	120	100	K	D	V	Z
Experiment 2	30101	1	19	right	female			3	795		####	@@@@	$$$$	146	6550S.JPG	0		0	P	H	L	T	PHLT	1000	5	1	1	1	2	1	3	1	4	4	500	796	810	80	120	100	P	H	L	T
Experiment 2	30101	1	19	right	female			3	95		####	@@@@	$$$$	147	2493S.JPG	0		0	F	C	T	K	FCTK	300	5	1	1	1	3	1	2	1	4	4	500	796	120	80	120	100	F	T	C	K
Experiment 2	30101	1	19	right	female	red	1	2	95	7217M.JPG	####	@@@@	$$$$	148	6821.JPG	1	1	585	V	R	N	D	VRND	300	5	1	1	0	?	1	3	1	4	3	0	-1	120	80	120	100	V	P	N	D
Experiment 2	30101	1	19	right	female			3	795		####	@@@@	$$$$	149	2235S.JPG	0		0	G	K	C	S	GKCS	1000	5	1	1	1	2	1	3	0	?	3	500	796	820	80	120	100	G	K	C	Z
Experiment 2	30101	1	19	right	female			3	795		####	@@@@	$$$$	150	2491S.JPG	0		0	P	C	B	T	PCBT	1000	5	1	1	1	2	1	3	1	4	4	500	796	820	80	120	100	P	C	B	T
Experiment 2	30101	1	19	right	female			3	395		####	@@@@	$$$$	151	9810S.JPG	0		0	C	R	T	J	CRTJ	600	5	1	1	1	2	1	3	1	4	4	500	796	420	80	120	100	C	R	T	J
Experiment 2	30101	1	19	right	female			3	795		####	@@@@	$$$$	152	2200S.JPG	0		0	D	K	X	T	DKXT	1000	5	1	1	1	2	1	3	1	4	4	500	796	820	80	120	100	D	K	X	T
Experiment 2	30101	1	19	right	female			3	395		####	@@@@	$$$$	153	2749S.JPG	0		0	P	B	S	X	PBSX	600	5	1	1	1	2	1	3	1	4	4	500	796	410	90	120	100	P	B	S	X
Experiment 2	30101	1	19	right	female			3	795		####	@@@@	$$$$	154	2221S.JPG	0		0	L	S	B	T	LSBT	1000	5	1	1	1	2	1	3	1	4	4	500	796	820	80	120	100	L	S	B	T
Experiment 2	30101	1	19	right	female	red	1	1	395	7700M.JPG	####	@@@@	$$$$	155	2514.JPG	1	1	627	Q	N	L	V	QNLV	600	5	1	1	1	2	1	3	1	4	4	0	-1	420	80	120	100	Q	N	L	V
Experiment 2	30101	1	19	right	female			3	95		####	@@@@	$$$$	156	6821S.JPG	0		0	S	K	J	B	SKJB	300	5	1	1	1	2	1	4	1	3	4	500	796	110	80	120	100	S	K	B	J
Experiment 2	30101	1	19	right	female	red	1	2	395	7491M.JPG	####	@@@@	$$$$	157	6560.JPG	1	1	406	T	B	S	H	TBSH	600	5	1	1	0	?	0	?	0	?	1	0	-1	410	80	120	100	T	R	F	C
Experiment 2	30101	1	19	right	female	red	1	2	395	2215M.JPG	####	@@@@	$$$$	158	3053.JPG	1	1	408	R	J	P	N	RJPN	600	5	1	1	1	3	1	2	0	?	3	0	-1	410	80	120	100	R	P	J	K
Experiment 2	30101	1	19	right	female	red	1	2	95	7185M.JPG	####	@@@@	$$$$	159	3170.JPG	1	1	1074	G	B	L	S	GBLS	300	5	1	1	1	2	1	3	1	4	4	0	-1	110	80	120	100	G	B	L	S
Experiment 2	30101	1	19	right	female			3	795		####	@@@@	$$$$	160	3068S.JPG	0		0	Z	D	S	P	ZDSP	1000	5	1	1	1	2	1	3	1	4	4	500	796	810	80	120	100	Z	D	S	P
Experiment 2	30101	1	19	right	female			3	95		####	@@@@	$$$$	161	2210S.JPG	0		0	B	G	J	L	BGJL	300	5	1	1	0	?	1	2	1	3	3	500	796	110	80	120	100	B	F	G	J
Experiment 2	30101	1	19	right	female			3	395		####	@@@@	$$$$	162	6834S.JPG	0		0	T	X	B	K	TXBK	600	5	1	1	1	2	1	3	1	4	4	500	796	420	80	120	100	T	X	B	K
Experiment 2	30101	1	19	right	female	green	2	1	95	7224M.JPG	####	@@@@	$$$$	163	4500.JPG	1	2	546	N	R	S	L	NRSL	300	5	1	1	1	2	0	?	1	4	3	0	-1	120	80	120	100	N	R	F	L
Experiment 2	30101	1	19	right	female			3	395		####	@@@@	$$$$	164	3266S.JPG	0		0	J	D	N	K	JDNK	600	5	1	1	1	2	1	3	1	4	4	500	796	420	80	120	100	J	D	N	K
Experiment 2	30101	1	19	right	female			3	395		####	@@@@	$$$$	165	2580S.JPG	0		0	P	X	Q	K	PXQK	600	5	1	1	1	2	1	3	0	?	3	500	796	420	80	120	100	P	X	Q	G
Experiment 2	30101	1	19	right	female			3	395		####	@@@@	$$$$	166	3530S.JPG	0		0	N	R	S	F	NRSF	600	5	1	1	1	2	1	4	0	?	3	500	796	410	80	120	100	N	R	F	T
Experiment 2	30101	1	19	right	female			3	795		####	@@@@	$$$$	167	2880S.JPG	0		0	P	L	Z	N	PLZN	1000	5	1	1	1	2	1	3	1	4	4	500	796	810	90	120	100	P	L	Z	N
Experiment 2	30101	1	19	right	female			3	95		####	@@@@	$$$$	168	2499S.JPG	0		0	J	D	R	H	JDRH	300	5	1	1	1	2	1	3	1	4	4	500	796	110	80	120	100	J	D	R	H
Experiment 2	30101	1	19	right	female	green	2	2	395	7490M.JPG	####	@@@@	$$$$	169	3140.JPG	1	2	601	R	Z	S	N	RZSN	600	5	1	1	1	2	1	4	0	?	3	0	-1	410	80	120	100	R	Z	N	P
Experiment 2	30101	1	19	right	female	green	2	1	395	7491M.JPG	####	@@@@	$$$$	170	2830.JPG	1	2	509	J	P	Q	H	JPQH	600	5	1	1	1	2	1	4	1	3	4	0	-1	420	80	120	100	J	P	H	Q
Experiment 2	30101	1	19	right	female			3	395		####	@@@@	$$$$	171	2206S.JPG	0		0	C	T	S	B	CTSB	600	5	1	1	1	2	1	3	0	?	3	500	796	419	89	121	100	C	T	S	R
Experiment 2	30101	1	19	right	female	red	1	1	795	2513M.JPG	####	@@@@	$$$$	172	2518.JPG	1	1	470	Z	N	S	B	ZNSB	1000	5	0	?	1	2	0	?	1	1	2	0	-1	810	80	120	100	C	N	K	Z
Experiment 2	30101	1	19	right	female			3	395		####	@@@@	$$$$	173	6260S.JPG	0		0	R	S	Q	X	RSQX	600	5	1	1	0	?	1	4	1	3	3	500	796	410	80	120	100	R	G	X	Q
Experiment 2	30101	1	19	right	female	red	1	1	795	2512M.JPG	####	@@@@	$$$$	174	2221.JPG	1	1	497	D	Q	T	R	DQTR	1000	5	1	1	1	2	1	3	1	4	4	0	-1	820	80	120	100	D	Q	T	R
Experiment 2	30101	1	19	right	female	red	1	2	795	2215M.JPG	####	@@@@	$$$$	175	9410.JPG	1	1	264	N	S	R	F	NSRF	1000	5	1	1	1	3	1	4	0	?	3	0	-1	820	80	120	100	N	R	F	D
Experiment 2	30101	1	19	right	female	red	1	2	95	7187M.JPG	####	@@@@	$$$$	176	3550.1.JPG	1	1	198	S	F	V	R	SFVR	300	5	0	?	0	?	1	3	0	?	1	0	-1	110	90	120	100	C	G	V	D
Experiment 2	30101	1	19	right	female			3	395		####	@@@@	$$$$	177	3064S.JPG	0		0	F	B	J	L	FBJL	600	5	1	1	1	2	1	4	1	3	4	500	796	410	80	120	100	F	B	L	J
Experiment 2	30101	1	19	right	female	red	1	1	795	7235M.JPG	####	@@@@	$$$$	178	2305.JPG	1	1	445	R	X	J	L	RXJL	1000	5	1	1	1	2	1	4	1	3	4	0	-1	820	90	119	100	R	X	L	J
Experiment 2	30101	1	19	right	female			3	795		####	@@@@	$$$$	179	6300S.JPG	0		0	K	D	G	V	KDGV	1000	5	1	1	1	2	1	3	1	4	4	500	796	810	80	120	100	K	D	G	V
Experiment 2	30101	1	19	right	female	red	1	2	95	7185M.JPG	####	@@@@	$$$$	180	6360.JPG	1	1	397	P	R	S	J	PRSJ	300	5	1	1	1	2	0	?	1	4	3	0	-1	110	81	119	100	P	R	K	J
Experiment 2	30101	1	19	right	female	green	2	1	95	7700M.JPG	####	@@@@	$$$$	181	2595.JPG	1	2	508	T	N	H	K	TNHK	300	5	1	1	1	3	1	4	0	?	3	0	-1	120	80	120	100	T	H	K	J
Experiment 2	30101	1	19	right	female	green	2	2	95	7234M.JPG	####	@@@@	$$$$	182	3010.JPG	1	2	500	V	S	N	G	VSNG	300	5	1	1	1	2	1	3	1	4	4	0	-1	120	80	120	100	V	S	N	G
Experiment 2	30101	1	19	right	female			3	95		####	@@@@	$$$$	183	3120S.JPG	0		0	R	H	N	V	RHNV	300	5	1	1	1	2	1	4	0	?	3	500	796	110	80	120	100	R	H	V	D
Experiment 2	30101	1	19	right	female	green	2	1	395	7233M.JPG	####	@@@@	$$$$	184	2206.JPG	1	2	464	S	H	T	V	SHTV	600	5	1	1	1	2	1	3	1	4	4	0	-1	420	90	120	100	S	H	T	V
Experiment 2	30101	1	19	right	female			3	795		####	@@@@	$$$$	185	6312S.JPG	0		0	X	P	G	N	XPGN	1000	5	1	1	0	?	1	2	0	?	2	500	796	810	80	120	100	X	V	P	C
Experiment 2	30101	1	19	right	female	green	2	1	95	7224M.JPG	####	@@@@	$$$$	186	2210.JPG	1	2	444	T	B	S	V	TBSV	300	5	1	1	0	?	1	2	0	?	2	0	-1	120	80	120	99	T	F	B	P
Experiment 2	30101	1	19	right	female			3	395		####	@@@@	$$$$	187	2890S.JPG	0		0	Z	B	L	G	ZBLG	600	5	1	1	1	2	1	3	1	4	4	500	796	420	80	120	100	Z	B	L	G
Experiment 2	30101	1	19	right	female			3	95		####	@@@@	$$$$	188	6210S.JPG	0		0	G	F	Q	Z	GFQZ	300	5	1	1	1	2	1	3	1	4	4	500	796	110	80	120	100	G	F	Q	Z
Experiment 2	30101	1	19	right	female			3	395		####	@@@@	$$$$	189	3071S.JPG	0		0	P	V	S	R	PVSR	600	5	1	1	1	2	1	4	1	3	4	500	796	420	80	120	100	P	V	R	S
Experiment 2	30101	1	19	right	female			3	795		####	@@@@	$$$$	190	2445S.JPG	0		0	Z	V	B	D	ZVBD	1000	5	1	1	1	2	1	3	1	4	4	500	796	820	80	120	100	Z	V	B	D
Experiment 2	30101	1	19	right	female	red	1	1	95	7217M.JPG	####	@@@@	$$$$	191	2104.JPG	1	1	734	T	S	G	J	TSGJ	300	5	1	1	0	?	0	?	1	4	2	0	-1	120	80	120	100	T	C	V	J
Experiment 2	30101	1	19	right	female	red	1	2	95	7205M.JPG	####	@@@@	$$$$	192	6210.JPG	1	1	391	P	D	Q	R	PDQR	300	5	1	1	1	2	0	?	1	3	3	0	-1	120	80	120	100	P	D	T	Q
Experiment 2	30101	1	19	right	female			3	95		####	@@@@	$$$$	193	3170S.JPG	0		0	B	X	G	H	BXGH	300	5	1	1	1	2	0	?	1	4	3	500	796	120	90	120	100	B	X	C	H
Experiment 2	30101	1	19	right	female	green	2	2	795	2215M.JPG	####	@@@@	$$$$	194	6370.JPG	1	2	753	X	R	J	N	XRJN	1000	5	1	1	1	2	1	3	0	?	3	0	-1	810	80	120	100	X	R	J	H
Experiment 2	30101	1	19	right	female			3	95		####	@@@@	$$$$	195	2870S.JPG	0		0	N	X	T	V	NXTV	300	5	1	1	1	3	1	2	0	?	3	500	796	110	81	119	100	N	T	X	C
Experiment 2	30101	1	19	right	female	green	2	2	95	7235M.JPG	####	@@@@	$$$$	196	9250.JPG	1	2	1197	C	G	N	L	CGNL	300	5	1	1	1	2	1	4	0	?	3	0	-1	120	80	120	100	C	G	L	H
Experiment 2	30101	1	19	right	female			3	95		####	@@@@	$$$$	197	9252S.JPG	0		0	B	S	C	G	BSCG	300	5	1	1	1	2	1	3	0	?	3	500	796	120	80	120	100	B	S	C	Q
Experiment 2	30101	1	19	right	female			3	95		####	@@@@	$$$$	198	7043S.JPG	0		0	S	D	N	L	SDNL	300	5	1	1	1	2	1	4	1	3	4	500	796	120	80	120	100	S	D	L	N
Experiment 2	30101	1	19	right	female			3	395		####	@@@@	$$$$	199	2440S.JPG	0		0	L	D	C	Z	LDCZ	600	5	1	1	1	2	1	3	1	4	4	500	796	410	80	120	100	L	D	C	Z
Experiment 2	30101	1	19	right	female	red	1	1	95	7217M.JPG	####	@@@@	$$$$	200	2396.JPG	1	1	654	F	B	D	Q	FBDQ	300	5	1	1	1	2	1	3	1	4	4	0	-1	120	80	120	100	F	B	D	Q
Experiment 2	30101	1	19	right	female			3	395		####	@@@@	$$$$	201	3063S.JPG	0		0	S	K	T	B	SKTB	600	5	1	1	1	2	1	3	1	4	4	500	796	410	80	120	100	S	K	T	B
Experiment 2	30101	1	19	right	female	red	1	2	95	7491M.JPG	####	@@@@	$$$$	202	3060.JPG	1	1	613	X	C	S	N	XCSN	300	5	1	1	1	2	0	?	1	4	3	0	-1	110	90	120	100	X	C	Z	N
Experiment 2	30101	1	19	right	female	green	2	2	95	7233M.JPG	####	@@@@	$$$$	203	6230.JPG	1	2	539	Q	V	B	N	QVBN	300	5	1	1	0	?	1	2	1	4	3	0	-1	120	81	119	100	Q	G	V	N
Experiment 2	30101	1	19	right	female			3	95		####	@@@@	$$$$	204	3550.1S.JPG	0		0	N	K	T	P	NKTP	300	5	1	1	1	3	1	2	1	4	4	500	796	110	80	120	100	N	T	K	P
Experiment 2	30101	1	19	right	female			3	95		####	@@@@	$$$$	205	9250S.JPG	0		0	R	F	N	J	RFNJ	300	5	1	1	1	2	1	3	1	4	4	500	796	120	80	120	100	R	F	N	J
Experiment 2	30101	1	19	right	female			3	795		####	@@@@	$$$$	206	2397S.JPG	0		0	K	N	H	B	KNHB	1000	5	1	1	1	2	1	3	1	4	4	500	796	820	80	120	100	K	N	H	B
Experiment 2	30101	1	19	right	female			3	395		####	@@@@	$$$$	207	2357S.JPG	0		0	S	K	G	N	SKGN	600	5	1	2	1	1	1	3	0	?	3	500	796	420	80	120	100	K	S	G	H
Experiment 2	30101	1	19	right	female	green	2	2	795	7205M.JPG	####	@@@@	$$$$	208	3110.JPG	0	1	616	R	H	N	F	RHNF	1000	5	1	3	1	2	1	1	1	4	4	0	-1	810	80	120	100	N	H	R	F
Experiment 2	30101	1	19	right	female	green	2	2	395	2513M.JPG	####	@@@@	$$$$	209	3030.JPG	1	2	554	Z	F	D	H	ZFDH	600	5	1	1	0	?	1	3	0	?	2	0	-1	410	80	120	100	Z	P	D	V
Experiment 2	30101	1	19	right	female	green	2	2	95	2512M.JPG	####	@@@@	$$$$	210	3120.JPG	1	2	512	B	C	K	N	BCKN	300	5	1	1	1	2	1	3	1	4	4	0	-1	110	81	119	100	B	C	K	N
Experiment 2	30101	1	19	right	female			3	395		####	@@@@	$$$$	211	6560S.JPG	0		0	B	X	J	N	BXJN	600	5	0	?	1	2	1	3	0	?	2	500	796	410	80	120	100	D	X	J	K
Experiment 2	30101	1	19	right	female			3	95		####	@@@@	$$$$	212	2038S.JPG	0		0	J	H	K	Q	JHKQ	300	5	1	1	1	2	0	?	1	4	3	500	796	120	80	120	100	J	H	D	Q
Experiment 2	30101	1	19	right	female			3	95		####	@@@@	$$$$	213	8485S.JPG	0		0	J	H	D	P	JHDP	300	5	1	1	1	2	1	3	1	4	4	500	796	120	80	120	100	J	H	D	P
Experiment 2	30101	1	19	right	female	green	2	1	795	7700M.JPG	####	@@@@	$$$$	214	7080.JPG	1	2	596	K	S	Z	L	KSZL	1000	5	1	1	1	3	1	2	1	4	4	0	-1	820	80	120	100	K	Z	S	L
Experiment 2	30101	1	19	right	female	red	1	1	95	7490M.JPG	####	@@@@	$$$$	215	6570.2.JPG	0	2	517	Q	N	K	L	QNKL	300	5	1	2	1	1	0	?	0	?	2	0	-1	110	80	120	100	N	Q	S	C
Experiment 2	30101	1	19	right	female			3	795		####	@@@@	$$$$	216	3100S.JPG	0		0	B	S	Q	R	BSQR	1000	5	1	1	0	?	1	4	0	?	2	500	796	809	80	120	100	B	G	R	C
Experiment 2	30101	1	19	right	female	green	2	1	395	7187M.JPG	####	@@@@	$$$$	217	2020.JPG	1	2	506	C	S	Z	J	CSZJ	600	5	1	1	1	3	0	?	1	4	3	0	-1	420	81	119	100	C	Z	Q	J
Experiment 2	30101	1	19	right	female			3	95		####	@@@@	$$$$	218	6360S.JPG	0		0	L	J	N	K	LJNK	300	5	1	1	1	2	1	3	1	4	4	500	796	110	80	120	100	L	J	N	K
Experiment 2	30101	1	19	right	female	green	2	1	795	7185M.JPG	####	@@@@	$$$$	219	2445.JPG	1	2	798	S	H	J	C	SHJC	1000	5	1	1	1	2	1	3	1	4	4	0	-1	820	81	119	100	S	H	J	C
Experiment 2	30101	1	19	right	female			3	95		####	@@@@	$$$$	220	7059S.JPG	0		0	Z	C	T	K	ZCTK	300	5	1	1	1	4	1	3	0	?	3	500	796	120	80	120	100	Z	K	T	X
Experiment 2	30101	1	19	right	female	red	1	2	795	7234M.JPG	####	@@@@	$$$$	221	3130.JPG	1	1	529	F	Q	A	K	FQAK	1000	5	1	1	1	2	0	?	0	?	2	0	-1	810	80	120	100	F	Q	V	G
Experiment 2	30101	1	19	right	female	green	2	2	395	7224M.JPG	####	@@@@	$$$$	222	3071.JPG	1	2	520	K	C	A	V	KCAV	600	5	1	1	0	?	1	2	1	4	3	0	-1	410	80	120	100	K	Z	C	V
Experiment 2	30101	1	19	right	female			3	95		####	@@@@	$$$$	223	6570S.JPG	0		0	Z	D	G	L	ZDGL	300	5	1	1	1	2	1	3	1	4	4	500	796	120	80	120	100	Z	D	G	L
Experiment 2	30101	1	19	right	female			3	395		####	@@@@	$$$$	224	6540S.JPG	0		0	G	J	R	S	GJRS	600	5	1	1	1	2	1	3	0	?	3	500	796	410	90	120	100	G	J	R	K
Experiment 2	30101	1	19	right	female	green	2	1	395	7205M.JPG	####	@@@@	$$$$	225	2441.JPG	1	2	593	V	S	L	Q	VSLQ	600	5	1	1	1	2	1	3	1	4	4	0	-1	420	80	120	100	V	S	L	Q
Experiment 2	30101	1	19	right	female	red	1	1	795	7233M.JPG	####	@@@@	$$$$	226	2880.JPG	1	1	504	Z	L	V	N	ZLVN	1000	5	1	1	1	2	1	3	1	4	4	0	-1	810	80	120	100	Z	L	V	N
Experiment 2	30101	1	19	right	female			3	95		####	@@@@	$$$$	227	2593S.JPG	0		0	K	R	G	L	KRGL	300	5	1	1	1	2	1	3	1	4	4	500	796	120	80	120	100	K	R	G	L
Experiment 2	30101	1	19	right	female			3	95		####	@@@@	$$$$	228	3000S.JPG	0		0	J	D	C	P	JDCP	300	5	1	1	1	2	1	3	1	4	4	500	796	120	80	120	100	J	D	C	P
Experiment 2	20103	1	25	right	male	green	2	1	95	7235M.JPG	####	@@@@	$$$$	1	2214.JPG	1	2	716	2	3	1	3	2313	300	3	0	?	0	?	0	?	0	?	0	0	-1	110	90	120	100	S	B	H	F
Experiment 2	20103	1	25	right	male			3	795		####	@@@@	$$$$	2	9600S.JPG	0		0	5				5	1000	3	0	?	0	?	0	?	0	?	0	500	796	810	80	120	100	B	L	H	N
Experiment 2	20103	1	25	right	male			3	795		####	@@@@	$$$$	3	2595S.JPG	0		0	B	Q			BQ	1000	3	1	1	1	2	0	?	0	?	2	500	796	810	80	120	100	B	Q	N	S
Experiment 2	20103	1	25	right	male	red	1	2	795	2215M.JPG	####	@@@@	$$$$	4	6230.JPG	1	1	869	Z				Z	1000	3	1	1	0	?	0	?	0	?	1	0	-1	810	80	120	100	Z	J	D	S
Experiment 2	20103	1	25	right	male	red	1	1	395	7490M.JPG	####	@@@@	$$$$	5	2720.JPG	1	1	1035	G	R	T		GRT	600	3	0	?	0	?	1	1	0	?	1	0	-1	410	80	120	100	X	D	G	F
Experiment 2	20103	1	25	right	male			3	95		####	@@@@	$$$$	6	3053S.JPG	0		0	P	Q	R		PQR	300	3	1	1	0	?	1	3	0	?	2	500	796	110	80	120	100	P	K	R	L
Experiment 2	20103	1	25	right	male	green	2	2	395	7491M.JPG	####	@@@@	$$$$	7	3130.JPG	0	1	719	G	R			GR	600	3	0	?	0	?	0	?	0	?	0	0	-1	410	80	120	100	T	J	D	C
Experiment 2	20103	1	25	right	male	green	2	2	95	7224M.JPG	####	@@@@	$$$$	8	3030.JPG	1	2	1090	C	H			CH	300	3	1	2	0	?	1	1	0	?	2	0	-1	110	80	120	100	H	R	C	V
Experiment 2	20103	1	25	right	male			3	95		####	@@@@	$$$$	9	2214S.JPG	0		0	Z	C			ZC	300	3	1	1	0	?	1	2	0	?	2	500	796	110	90	120	100	Z	X	C	L
Experiment 2	20103	1	25	right	male			3	95		####	@@@@	$$$$	10	6350S.JPG	0		0	Z	C			ZC	300	3	0	?	1	1	0	?	1	2	2	500	796	110	80	120	100	D	Z	X	C
Experiment 2	20103	1	25	right	male	red	1	2	795	7233M.JPG	####	@@@@	$$$$	11	3010.JPG	1	1	872	G	L			GL	1000	3	1	1	0	?	0	?	1	2	2	0	-1	810	80	120	100	G	N	D	L
Experiment 2	20103	1	25	right	male			3	795		####	@@@@	$$$$	12	3120S.JPG	0		0	H	G	C		HGC	1000	3	1	1	0	?	0	?	1	3	2	500	796	810	90	120	100	H	J	F	C
Experiment 2	20103	1	25	right	male			3	395		####	@@@@	$$$$	13	3110S.JPG	0		0	S	X			SX	600	3	1	1	1	2	0	?	0	?	2	500	796	410	81	119	100	S	X	L	G
Experiment 2	20103	1	25	right	male	green	2	1	95	7700M.JPG	####	@@@@	$$$$	14	2830.JPG	1	2	1705	G	H			GH	300	3	0	?	1	2	0	?	1	1	2	0	-1	110	80	120	100	V	H	N	G
Experiment 2	20103	1	25	right	male			3	395		####	@@@@	$$$$	15	2200S.JPG	0		0	J				J	600	3	0	?	1	1	0	?	0	?	1	500	796	410	80	120	100	G	J	T	B
Experiment 2	20103	1	25	right	male	red	1	1	95	7205M.JPG	####	@@@@	$$$$	16	2440.JPG	1	1	601	Z	P			ZP	300	3	0	?	1	1	0	?	1	2	2	0	-1	110	80	120	100	N	Z	B	P
Experiment 2	20103	1	25	right	male	red	1	1	795	7185M.JPG	####	@@@@	$$$$	17	2038.JPG	1	1	638	Z	L	P		ZLP	1000	3	1	1	1	2	1	3	0	?	3	0	-1	810	80	120	100	Z	L	P	N
Experiment 2	20103	1	25	right	male			3	795		####	@@@@	$$$$	18	3170S.JPG	0		0	J	G			JG	1000	3	1	1	1	2	0	?	0	?	2	500	796	810	80	120	100	J	G	F	K
Experiment 2	20103	1	25	right	male			3	95		####	@@@@	$$$$	19	2441S.JPG	0		0	H				H	300	3	1	1	0	?	0	?	0	?	1	500	796	110	80	120	100	H	R	P	X
Experiment 2	20103	1	25	right	male	red	1	2	95	7187M.JPG	####	@@@@	$$$$	20	3053.JPG	1	1	525	H				H	300	3	0	?	0	?	0	?	0	?	0	0	-1	120	80	120	100	K	X	C	Q
Experiment 2	20103	1	25	right	male			3	795		####	@@@@	$$$$	21	2038S.JPG	0		0	C				C	1000	3	0	?	1	1	0	?	0	?	1	500	796	810	80	120	100	Q	C	K	R
Experiment 2	20103	1	25	right	male	red	1	2	395	2513M.JPG	####	@@@@	$$$$	22	3500.JPG	1	1	527	J				J	600	3	0	?	0	?	0	?	1	1	1	0	-1	410	80	120	100	T	H	N	J
Experiment 2	20103	1	25	right	male	green	2	2	95	7234M.JPG	####	@@@@	$$$$	23	6313.JPG	1	2	946	C				C	300	3	1	1	0	?	0	?	0	?	1	0	-1	110	80	120	100	C	V	L	S
Experiment 2	20103	1	25	right	male	green	2	1	95	2512M.JPG	####	@@@@	$$$$	24	2495.JPG	1	2	629	V				V	300	3	1	1	0	?	0	?	0	?	1	0	-1	110	80	120	100	V	Z	Q	C
Experiment 2	20103	1	25	right	male	red	1	2	95	7217M.JPG	####	@@@@	$$$$	25	3266.JPG	1	1	649	L				L	300	3	1	1	0	?	0	?	0	?	1	0	-1	110	90	120	100	L	V	P	T
Experiment 2	20103	1	25	right	male			3	95		####	@@@@	$$$$	26	2745.1S.JPG	0		0	N				N	300	3	1	1	0	?	0	?	0	?	1	500	796	110	80	120	100	N	S	T	Z
Experiment 2	20103	1	25	right	male			3	395		####	@@@@	$$$$	27	3068S.JPG	0		0	Q				Q	600	3	1	1	0	?	0	?	0	?	1	500	796	410	80	120	100	Q	R	S	L
Experiment 2	20103	1	25	right	male			3	395		####	@@@@	$$$$	28	9410S.JPG	0		0	V				V	600	3	1	1	0	?	0	?	0	?	1	500	796	410	80	120	100	V	D	C	H
Experiment 2	20103	1	25	right	male			3	395		####	@@@@	$$$$	29	9070S.JPG	0		0	K				K	600	3	1	1	0	?	0	?	0	?	1	500	796	410	80	120	100	K	C	R	D
Experiment 2	20103	1	25	right	male	red	1	1	95	7233M.JPG	####	@@@@	$$$$	30	2271.JPG	1	1	511	Z				Z	300	3	1	1	0	?	0	?	0	?	1	0	-1	110	80	120	100	Z	N	F	V
Experiment 2	20103	1	25	right	male			3	795		####	@@@@	$$$$	31	2593S.JPG	0		0	N				N	1000	3	1	1	0	?	0	?	0	?	1	500	796	810	80	120	100	N	D	P	T
Experiment 2	20103	1	25	right	male	green	2	1	795	7217M.JPG	####	@@@@	$$$$	32	4500.JPG	1	2	703	P				P	1000	3	1	1	0	?	0	?	0	?	1	0	-1	810	90	120	100	P	V	D	S
Experiment 2	20103	1	25	right	male	green	2	1	395	7187M.JPG	####	@@@@	$$$$	33	2880.JPG	1	2	736	N				N	600	3	1	1	0	?	0	?	0	?	1	0	-1	410	80	120	100	N	D	S	C
Experiment 2	20103	1	25	right	male			3	795		####	@@@@	$$$$	34	6210S.JPG	0		0	R				R	1000	3	1	1	0	?	0	?	0	?	1	500	796	810	80	120	100	R	B	K	G
Experiment 2	20103	1	25	right	male	green	2	1	395	7224M.JPG	####	@@@@	$$$$	35	7050.JPG	0	1	1177	Q				Q	600	3	1	1	0	?	0	?	0	?	1	0	-1	410	80	120	100	Q	T	B	H
Experiment 2	20103	1	25	right	male			3	95		####	@@@@	$$$$	36	6834S.JPG	0		0	V	I			VI	300	3	1	1	0	?	0	?	0	?	1	500	796	110	80	120	100	V	N	B	P
Experiment 2	20103	1	25	right	male	green	2	2	795	7491M.JPG	####	@@@@	$$$$	37	3102.JPG	1	2	1141	R	L			RL	1000	3	1	1	0	?	1	2	0	?	2	0	-1	810	90	120	100	R	V	L	T
Experiment 2	20103	1	25	right	male	red	1	1	795	2215M.JPG	####	@@@@	$$$$	38	2396.JPG	1	1	1340	D	Z			DZ	1000	3	1	1	1	2	0	?	0	?	2	0	-1	810	80	120	100	D	Z	R	T
Experiment 2	20103	1	25	right	male	green	2	2	795	7700M.JPG	####	@@@@	$$$$	39	9250.JPG	1	2	813	B				B	1000	3	1	1	0	?	0	?	0	?	1	0	-1	810	90	120	100	B	F	S	T
Experiment 2	20103	1	25	right	male			3	395		####	@@@@	$$$$	40	2102S.JPG	0		0	V				V	600	3	0	?	0	?	1	1	0	?	1	500	796	410	80	120	100	F	B	V	N
Experiment 2	20103	1	25	right	male	green	2	1	95	7185M.JPG	####	@@@@	$$$$	41	7493.JPG	1	2	719	Q				Q	300	3	1	1	0	?	0	?	0	?	1	0	-1	120	80	120	100	Q	Z	G	T
Experiment 2	20103	1	25	right	male			3	95		####	@@@@	$$$$	42	2580S.JPG	0		0	F				F	300	3	1	1	0	?	0	?	0	?	1	500	796	110	80	120	100	F	R	H	N
Experiment 2	20103	1	25	right	male	red	1	1	95	7205M.JPG	####	@@@@	$$$$	43	2745.1.JPG	1	1	616	J				J	300	3	1	1	0	?	0	?	0	?	1	0	-1	120	80	120	100	J	Z	T	L
Experiment 2	20103	1	25	right	male	green	2	2	795	7234M.JPG	####	@@@@	$$$$	44	9252.JPG	0	1	1776	L	G			LG	1000	3	1	1	0	?	0	?	0	?	1	0	-1	810	80	120	100	L	B	V	H
Experiment 2	20103	1	25	right	male	green	2	1	395	7235M.JPG	####	@@@@	$$$$	45	2221.JPG	1	2	553	J				J	600	3	0	?	0	?	1	1	0	?	1	0	-1	410	80	120	100	G	Z	J	P
Experiment 2	20103	1	25	right	male			3	95		####	@@@@	$$$$	46	6560S.JPG	0		0	C				C	300	3	0	?	0	?	1	1	0	?	1	500	796	110	80	120	100	Q	D	C	J
Experiment 2	20103	1	25	right	male	red	1	1	395	2513M.JPG	####	@@@@	$$$$	47	2102.JPG	1	1	429	G				G	600	3	0	?	0	?	0	?	0	?	0	0	-1	410	80	120	100	F	H	Q	V
Experiment 2	20103	1	25	right	male	green	2	1	395	2512M.JPG	####	@@@@	$$$$	48	2235.JPG	1	2	724	X				X	600	3	0	?	0	?	1	1	0	?	1	0	-1	420	80	120	100	S	F	X	J
Experiment 2	20103	1	25	right	male	green	2	1	395	7490M.JPG	####	@@@@	$$$$	49	2397.JPG	1	2	893	J				J	600	3	0	?	0	?	0	?	0	?	0	0	-1	410	80	120	100	C	F	H	K
Experiment 2	20103	1	25	right	male			3	95		####	@@@@	$$$$	50	6313S.JPG	0		0	D				D	300	3	0	?	1	1	0	?	0	?	1	500	796	110	79	120	100	X	D	T	F
Experiment 2	20103	1	25	right	male			3	95		####	@@@@	$$$$	51	2830S.JPG	0		0	J				J	300	3	0	?	0	?	0	?	0	?	0	500	796	110	80	120	100	S	Q	X	P
Experiment 2	20103	1	25	right	male	red	1	2	395	7700M.JPG	####	@@@@	$$$$	52	6250.JPG	1	1	604	J				J	600	3	0	?	0	?	0	?	0	?	0	0	-1	410	80	120	100	H	B	X	F
Experiment 2	20103	1	25	right	male			3	795		####	@@@@	$$$$	53	2396S.JPG	0		0	X				X	1000	3	0	?	0	?	1	1	0	?	1	500	796	810	80	120	100	R	F	X	B
Experiment 2	20103	1	25	right	male	red	1	2	795	2512M.JPG	####	@@@@	$$$$	54	3060.JPG	1	1	530	P				P	1000	3	1	1	0	?	0	?	0	?	1	0	-1	810	80	120	99	P	D	F	C
Experiment 2	20103	1	25	right	male			3	395		####	@@@@	$$$$	55	6550S.JPG	0		0	C	P			CP	600	3	0	?	0	?	1	1	1	2	2	500	796	410	80	120	100	G	B	C	P
Experiment 2	20103	1	25	right	male	red	1	2	795	7234M.JPG	####	@@@@	$$$$	56	6210.JPG	1	1	725	X				X	1000	3	0	?	0	?	0	?	1	1	1	0	-1	810	80	120	100	F	N	S	X
Experiment 2	20103	1	25	right	male			3	795		####	@@@@	$$$$	57	3550.1S.JPG	0		0	P				P	1000	3	1	1	0	?	0	?	0	?	1	500	796	810	80	120	100	P	H	X	K
Experiment 2	20103	1	25	right	male			3	95		####	@@@@	$$$$	58	6540S.JPG	0		0	X				X	300	3	0	?	0	?	1	1	0	?	1	500	796	110	80	120	100	N	H	X	D
Experiment 2	20103	1	25	right	male	red	1	1	795	7185M.JPG	####	@@@@	$$$$	59	2210.JPG	0	2	776	Z				Z	1000	3	0	?	0	?	0	?	1	1	1	0	-1	810	80	120	100	D	P	H	Z
Experiment 2	20103	1	25	right	male	green	2	2	795	7205M.JPG	####	@@@@	$$$$	60	3550.1.JPG	0	1	709	D				D	1000	3	0	?	0	?	0	?	1	1	1	0	-1	810	80	120	100	V	Q	K	D
Experiment 2	20103	1	25	right	male	red	1	2	395	7217M.JPG	####	@@@@	$$$$	61	3068.JPG	1	1	507	L				L	600	3	1	1	0	?	0	?	0	?	1	0	-1	410	80	120	100	L	N	X	Q
Experiment 2	20103	1	25	right	male			3	795		####	@@@@	$$$$	62	6821S.JPG	0		0	G				G	1000	3	0	?	1	1	0	?	0	?	1	500	796	810	90	120	100	B	G	D	S
Experiment 2	20103	1	25	right	male			3	95		####	@@@@	$$$$	63	2206S.JPG	0		0	Z				Z	300	3	0	?	0	?	0	?	1	1	1	500	796	110	80	120	100	D	T	P	Z
Experiment 2	20103	1	25	right	male	red	1	1	95	7187M.JPG	####	@@@@	$$$$	64	2514.JPG	1	1	579	K				K	300	3	1	1	0	?	0	?	0	?	1	0	-1	110	80	120	100	K	H	F	R
Experiment 2	20103	1	25	right	male			3	395		####	@@@@	$$$$	65	2272S.JPG	0		0	J				J	600	3	1	1	0	?	0	?	0	?	1	500	796	410	80	120	100	J	T	R	K
Experiment 2	20103	1	25	right	male			3	395		####	@@@@	$$$$	66	2620S.JPG	0		0	L				L	600	3	0	?	1	1	0	?	0	?	1	500	796	410	80	120	100	F	L	P	T
Experiment 2	20103	1	25	right	male			3	795		####	@@@@	$$$$	67	6360S.JPG	0		0	J	G			JG	1000	3	0	?	1	2	1	1	0	?	2	500	796	810	80	120	100	T	G	J	C
Experiment 2	20103	1	25	right	male			3	95		####	@@@@	$$$$	68	3140S.JPG	0		0	Z	P			ZP	300	3	1	1	0	?	1	2	0	?	2	500	796	110	80	120	100	Z	R	P	T
Experiment 2	20103	1	25	right	male			3	795		####	@@@@	$$$$	69	2104S.JPG	0		0	H	J			HJ	1000	3	0	?	0	?	0	?	1	1	1	500	796	830	80	120	100	N	D	Z	H
Experiment 2	20103	1	25	right	male	green	2	2	395	7235M.JPG	####	@@@@	$$$$	70	3110.JPG	1	2	575	N	J			NJ	600	3	1	1	0	?	0	?	0	?	1	0	-1	410	80	120	100	N	T	C	F
Experiment 2	20103	1	25	right	male			3	395		####	@@@@	$$$$	71	3150S.JPG	0		0	C				C	600	3	1	1	0	?	0	?	0	?	1	500	796	410	80	120	100	C	N	F	S
Experiment 2	20103	1	25	right	male			3	395		####	@@@@	$$$$	72	2880S.JPG	0		0	N				N	600	3	0	?	0	?	0	?	0	?	0	500	796	410	80	120	100	V	Q	L	H
Experiment 2	20103	1	25	right	male	red	1	1	395	2215M.JPG	####	@@@@	$$$$	73	9070.JPG	1	1	712	J				J	600	3	1	1	0	?	0	?	0	?	1	0	-1	410	80	120	100	J	B	Q	H
Experiment 2	20103	1	25	right	male	green	2	2	795	7224M.JPG	####	@@@@	$$$$	74	6570.JPG	1	2	1011	Z				Z	1000	3	0	?	0	?	0	?	1	1	1	0	-1	810	90	120	100	D	N	J	Z
Experiment 2	20103	1	25	right	male	red	1	1	395	7490M.JPG	####	@@@@	$$$$	75	2445.JPG	1	1	533	S	K			SK	600	3	1	1	0	?	1	2	0	?	2	0	-1	410	80	120	100	S	Z	K	T
Experiment 2	20103	1	25	right	male	green	2	2	95	7233M.JPG	####	@@@@	$$$$	76	2811.JPG	1	2	874	F	L			FL	300	3	1	1	1	2	0	?	0	?	2	0	-1	110	80	120	100	F	L	D	N
Experiment 2	20103	1	25	right	male	red	1	2	395	2513M.JPG	####	@@@@	$$$$	77	3069.JPG	1	1	1309	Q	V			QV	600	3	1	1	0	?	0	?	1	2	2	0	-1	410	80	120	100	Q	K	S	V
Experiment 2	20103	1	25	right	male	red	1	2	395	7491M.JPG	####	@@@@	$$$$	78	6312.JPG	1	1	518	X	J			XJ	600	3	1	1	0	?	1	2	0	?	2	0	-1	410	80	120	100	X	S	J	H
Experiment 2	20103	1	25	right	male	green	2	1	395	7700M.JPG	####	@@@@	$$$$	79	2620.JPG	1	2	700	B	H			BH	600	3	1	1	0	?	0	?	0	?	1	0	-1	410	80	120	100	B	K	N	J
Experiment 2	20103	1	25	right	male	green	2	2	795	2513M.JPG	####	@@@@	$$$$	80	3000.JPG	0	1	679	S	L			SL	1000	3	1	1	0	?	1	2	0	?	2	0	-1	810	80	120	100	S	Z	L	N
Experiment 2	20103	1	25	right	male	green	2	2	795	7217M.JPG	####	@@@@	$$$$	81	3170.JPG	0	1	616	B	K			BK	1000	3	1	1	1	2	0	?	0	?	2	0	-1	810	80	120	100	B	K	N	Q
Experiment 2	20103	1	25	right	male			3	795		####	@@@@	$$$$	82	6315S.JPG	0		0	G				G	1000	3	0	?	1	1	0	?	0	?	1	500	796	810	80	120	100	Q	G	P	X
Experiment 2	20103	1	25	right	male	red	1	1	95	7205M.JPG	####	@@@@	$$$$	83	2749.JPG	1	1	543	G	K			GK	300	3	0	?	1	1	0	?	1	2	2	0	-1	110	80	120	99	N	G	S	K
Experiment 2	20103	1	25	right	male			3	795		####	@@@@	$$$$	84	7059S.JPG	0		0	D	J			DJ	1000	3	1	1	0	?	1	2	0	?	2	500	796	810	80	120	100	D	Q	J	F
Experiment 2	20103	1	25	right	male	green	2	2	95	2215M.JPG	####	@@@@	$$$$	85	3071.JPG	1	2	966	J	L			JL	300	3	1	1	0	?	1	2	0	?	2	0	-1	110	80	120	100	J	Q	L	G
Experiment 2	20103	1	25	right	male	green	2	2	795	7233M.JPG	####	@@@@	$$$$	86	9600.JPG	1	2	659	R	D			RD	1000	3	1	1	1	2	0	?	0	?	2	0	-1	810	80	120	100	R	D	P	J
Experiment 2	20103	1	25	right	male	green	2	1	395	7187M.JPG	####	@@@@	$$$$	87	2272.JPG	1	2	671	D	G			DG	600	3	1	1	1	2	0	?	0	?	2	0	-1	410	80	120	100	D	G	P	C
Experiment 2	20103	1	25	right	male			3	395		####	@@@@	$$$$	88	9921S.JPG	0		0	V				V	600	3	0	?	0	?	0	?	1	1	1	500	796	410	81	119	100	X	P	K	V
Experiment 2	20103	1	25	right	male			3	395		####	@@@@	$$$$	89	6312S.JPG	0		0	C	T			CT	600	3	0	?	1	1	0	?	1	2	2	500	796	410	80	120	100	S	C	P	T
Experiment 2	20103	1	25	right	male	red	1	1	95	2512M.JPG	####	@@@@	$$$$	90	2020.JPG	1	1	678	T	Z			TZ	300	3	1	1	0	?	1	2	0	?	2	0	-1	110	80	120	100	T	B	Z	L
Experiment 2	20103	1	25	right	male			3	795		####	@@@@	$$$$	91	6830S.JPG	0		0	R	H	J		RHJ	1000	3	1	1	0	?	1	2	0	?	2	500	796	810	80	120	100	R	Z	H	S
Experiment 2	20103	1	25	right	male			3	395		####	@@@@	$$$$	92	2445S.JPG	0		0	Z	X			ZX	600	3	1	1	1	2	0	?	0	?	2	500	796	410	90	120	100	Z	X	R	K
Experiment 2	20103	1	25	right	male	green	2	1	395	7185M.JPG	####	@@@@	$$$$	93	7080.JPG	0	1	720	N				N	600	3	1	1	0	?	0	?	0	?	1	0	-1	410	80	120	100	N	G	Q	R
Experiment 2	20103	1	25	right	male	green	2	1	95	7234M.JPG	####	@@@@	$$$$	94	2206.JPG	1	2	592	J	N			JN	300	3	1	1	1	2	0	?	0	?	2	0	-1	110	80	120	100	J	N	Q	S
Experiment 2	20103	1	25	right	male			3	95		####	@@@@	$$$$	95	3030S.JPG	0		0	F	B			FB	300	3	1	1	1	2	0	?	0	?	2	500	796	130	80	120	100	F	B	Z	J
Experiment 2	20103	1	25	right	male	red	1	1	795	7235M.JPG	####	@@@@	$$$$	96	2385.JPG	1	1	1013	L				L	1000	3	1	1	0	?	0	?	0	?	1	0	-1	810	80	120	100	L	H	Q	K
Experiment 2	20103	1	25	right	male	green	2	2	395	7491M.JPG	####	@@@@	$$$$	97	6200.JPG	1	2	450	R	C			RC	600	3	1	1	1	2	0	?	0	?	2	0	-1	410	90	120	100	R	C	K	N
Experiment 2	20103	1	25	right	male	red	1	1	395	7224M.JPG	####	@@@@	$$$$	98	2381.JPG	0	2	517	R	C			RC	600	3	1	2	0	?	0	?	0	?	1	0	-1	410	80	120	100	C	N	G	L
Experiment 2	20103	1	25	right	male			3	395		####	@@@@	$$$$	99	2397S.JPG	0		0	G	Z			GZ	600	3	1	1	0	?	0	?	1	2	2	500	796	410	80	120	100	G	X	D	Z
Experiment 2	20103	1	25	right	male	green	2	1	395	7490M.JPG	####	@@@@	$$$$	100	2305.JPG	1	2	542	G	J			GJ	600	3	0	?	0	?	1	2	0	?	1	0	-1	410	80	120	100	F	K	J	N
Experiment 2	20103	1	25	right	male			3	395		####	@@@@	$$$$	101	6300S.JPG	0		0	F	G	J		FGJ	600	3	1	1	0	?	1	2	0	?	2	500	796	410	80	120	100	F	Q	G	X
Experiment 2	20103	1	25	right	male			3	395		####	@@@@	$$$$	102	6510S.JPG	0		0	K	C	R		KCR	600	3	1	1	0	?	1	2	1	3	3	500	796	410	80	120	100	K	B	C	R
Experiment 2	20103	1	25	right	male			3	795		####	@@@@	$$$$	103	3010S.JPG	0		0	S	H	C		SHC	1000	3	1	1	0	?	1	2	1	3	3	500	796	810	90	120	100	S	N	H	C
Experiment 2	20103	1	25	right	male	red	1	2	95	7185M.JPG	####	@@@@	$$$$	104	6260.JPG	1	1	479	F	H	J		FHJ	300	3	1	1	0	?	0	?	0	?	1	0	-1	110	80	120	100	F	K	B	Z
Experiment 2	20103	1	25	right	male	red	1	2	795	7490M.JPG	####	@@@@	$$$$	105	6315.JPG	0	2	856	B	C			BC	1000	3	1	1	0	?	0	?	0	?	1	0	-1	810	80	120	100	B	D	S	K
Experiment 2	20103	1	25	right	male			3	95		####	@@@@	$$$$	106	2495S.JPG	0		0	Q	K			QK	300	3	1	1	1	2	0	?	0	?	2	500	796	110	80	120	100	Q	K	C	V
Experiment 2	20103	1	25	right	male			3	95		####	@@@@	$$$$	107	2811S.JPG	0		0	C	J			CJ	300	3	1	1	0	?	1	2	0	?	2	500	796	110	81	119	100	C	T	J	V
Experiment 2	20103	1	25	right	male	green	2	2	795	7234M.JPG	####	@@@@	$$$$	108	6830.JPG	1	2	680	G	J			GJ	1000	3	1	1	1	2	0	?	0	?	2	0	-1	810	80	120	100	G	J	K	T
Experiment 2	20103	1	25	right	male	green	2	1	795	7491M.JPG	####	@@@@	$$$$	109	2104.JPG	0	1	739	P	Q			PQ	1000	3	1	1	1	2	0	?	0	?	2	0	-1	810	90	120	100	P	Q	B	N
Experiment 2	20103	1	25	right	male			3	795		####	@@@@	$$$$	110	7595S.JPG	0		0	K	H			KH	1000	3	1	1	0	?	0	?	0	?	1	500	796	809	80	120	100	K	P	S	T
Experiment 2	20103	1	25	right	male	green	2	1	395	7217M.JPG	####	@@@@	$$$$	111	2200.JPG	1	2	553	G	H			GH	600	3	1	1	0	?	0	?	0	?	1	0	-1	410	80	120	100	G	P	V	C
Experiment 2	20103	1	25	right	male			3	395		####	@@@@	$$$$	112	3100S.JPG	0		0	H				H	600	3	0	?	1	1	0	?	0	?	1	500	796	410	80	120	100	C	H	Q	P
Experiment 2	20103	1	25	right	male			3	95		####	@@@@	$$$$	113	2020S.JPG	0		0	B	Z			BZ	300	3	1	1	1	2	0	?	0	?	2	500	796	110	80	120	100	B	Z	G	N
Experiment 2	20103	1	25	right	male	green	2	1	795	2513M.JPG	####	@@@@	$$$$	114	2850.JPG	1	2	629	L	G			LG	1000	3	1	1	0	?	0	?	1	2	2	0	-1	810	80	120	100	L	Q	S	G
Experiment 2	20103	1	25	right	male	red	1	1	395	7205M.JPG	####	@@@@	$$$$	115	2191.JPG	0	2	1772	B	V			BV	600	3	1	1	1	2	0	?	0	?	2	0	-1	410	80	120	100	B	V	P	N
Experiment 2	20103	1	25	right	male	green	2	1	95	2512M.JPG	####	@@@@	$$$$	116	2357.JPG	1	2	743	G	L			GL	300	3	1	1	1	2	0	?	0	?	2	0	-1	110	80	120	100	G	L	P	N
Experiment 2	20103	1	25	right	male			3	795		####	@@@@	$$$$	117	2485S.JPG	0		0	H				H	1000	3	1	1	0	?	0	?	0	?	1	500	796	810	80	120	100	H	Q	F	J
Experiment 2	20103	1	25	right	male			3	95		####	@@@@	$$$$	118	2271S.JPG	0		0	K	F	T		KFT	300	3	1	1	1	3	1	2	0	?	3	500	796	110	80	120	100	K	T	F	C
Experiment 2	20103	1	25	right	male			3	795		####	@@@@	$$$$	119	3102S.JPG	0		0	C				C	1000	3	1	1	0	?	0	?	0	?	1	500	796	810	80	119	100	C	H	R	K
Experiment 2	20103	1	25	right	male			3	795		####	@@@@	$$$$	120	2870S.JPG	0		0	K	L			KL	1000	3	1	1	1	2	0	?	0	?	2	500	796	810	80	120	100	K	L	V	S
Experiment 2	20103	1	25	right	male	green	2	2	95	7224M.JPG	####	@@@@	$$$$	121	6540.JPG	1	2	704	B	G			BG	300	3	1	2	1	1	0	?	0	?	2	0	-1	110	80	120	100	G	B	C	D
Experiment 2	20103	1	25	right	male			3	95		####	@@@@	$$$$	122	3400S.JPG	0		0	J	H			JH	300	3	1	1	0	?	1	2	0	?	2	500	796	110	80	120	100	J	T	H	B
Experiment 2	20103	1	25	right	male			3	395		####	@@@@	$$$$	123	3130S.JPG	0		0	F	H			FH	600	3	1	1	0	?	1	2	0	?	2	500	796	410	80	120	100	F	S	H	P
Experiment 2	20103	1	25	right	male	green	2	2	395	7233M.JPG	####	@@@@	$$$$	124	6510.JPG	1	2	438	F	H			FH	600	3	0	?	1	2	0	?	0	?	1	0	-1	410	80	120	100	C	H	P	V
Experiment 2	20103	1	25	right	male			3	395		####	@@@@	$$$$	125	2720S.JPG	0		0	C	L			CL	600	3	1	1	1	2	0	?	0	?	2	500	796	410	80	120	100	C	L	G	S
Experiment 2	20103	1	25	right	male			3	795		####	@@@@	$$$$	126	7043S.JPG	0		0	H	L			HL	1000	3	0	?	0	?	0	?	0	?	0	500	796	810	80	120	100	S	T	Q	X
Experiment 2	20103	1	25	right	male			3	795		####	@@@@	$$$$	127	2499S.JPG	0		0	N	H			NH	1000	3	1	1	0	?	0	?	0	?	1	500	796	810	90	120	100	N	K	T	X
Experiment 2	20103	1	25	right	male			3	795		####	@@@@	$$$$	128	2383S.JPG	0		0	K				K	1000	3	0	?	1	1	0	?	0	?	1	500	796	810	80	120	100	X	K	V	R
Experiment 2	20103	1	25	right	male	red	1	2	795	7700M.JPG	####	@@@@	$$$$	129	8485.JPG	0	2	1026	F				F	1000	3	1	1	0	?	0	?	0	?	1	0	-1	820	90	120	100	F	T	K	X
Experiment 2	20103	1	25	right	male			3	395		####	@@@@	$$$$	130	2221S.JPG	0		0	V				V	600	3	1	1	0	?	0	?	0	?	1	500	796	410	80	120	100	V	H	B	Z
Experiment 2	20103	1	25	right	male			3	95		####	@@@@	$$$$	131	4000S.JPG	0		0	B				B	300	3	1	1	0	?	0	?	0	?	1	500	796	110	81	119	100	B	L	Z	R
Experiment 2	20103	1	25	right	male			3	395		####	@@@@	$$$$	132	7050S.JPG	0		0	F				F	600	3	1	1	0	?	0	?	0	?	1	500	796	410	80	120	100	F	V	C	Z
Experiment 2	20103	1	25	right	male	red	1	2	395	7187M.JPG	####	@@@@	$$$$	133	9050.JPG	1	1	585	S				S	600	3	1	1	0	?	0	?	0	?	1	0	-1	410	80	120	100	S	C	N	G
Experiment 2	20103	1	25	right	male			3	795		####	@@@@	$$$$	134	2480S.JPG	0		0	P	Q			PQ	1000	3	1	1	0	?	0	?	0	?	1	500	796	810	80	120	100	P	S	X	R
Experiment 2	20103	1	25	right	male	red	1	1	395	2215M.JPG	####	@@@@	$$$$	135	2518.JPG	1	1	480	C				C	600	3	1	1	0	?	0	?	0	?	1	0	-1	410	80	120	100	C	N	K	R
Experiment 2	20103	1	25	right	male	green	2	2	395	7235M.JPG	####	@@@@	$$$$	136	6370.JPG	1	2	401	Q				Q	600	3	1	1	0	?	0	?	0	?	1	0	-1	410	80	120	100	Q	D	Z	N
Experiment 2	20103	1	25	right	male	red	1	1	795	7233M.JPG	####	@@@@	$$$$	137	6570.2.JPG	0	2	776	P				P	1000	3	1	1	0	?	0	?	0	?	1	0	-1	810	80	120	100	P	B	C	N
Experiment 2	20103	1	25	right	male			3	395		####	@@@@	$$$$	138	9050S.JPG	0		0	V	L			VL	600	3	0	?	1	2	0	?	1	1	2	500	796	410	80	120	100	X	L	J	V
Experiment 2	20103	1	25	right	male	red	1	2	95	2215M.JPG	####	@@@@	$$$$	139	3063.JPG	1	1	510	B				B	300	3	1	1	0	?	0	?	0	?	1	0	-1	110	80	120	100	B	H	R	J
Experiment 2	20103	1	25	right	male			3	95		####	@@@@	$$$$	140	3064S.JPG	0		0	T	L	P		TLP	300	3	1	1	0	?	1	3	1	2	3	500	796	110	80	120	100	T	F	P	L
Experiment 2	20103	1	25	right	male			3	95		####	@@@@	$$$$	141	7493S.JPG	0		0	R	V	Z	T	RVZT	300	3	1	1	1	2	1	3	1	4	4	500	796	110	80	120	100	R	V	Z	T
Experiment 2	20103	1	25	right	male			3	95		####	@@@@	$$$$	142	2749S.JPG	0		0	H	G	L	T	HGLT	300	3	1	1	1	2	1	3	1	4	4	500	796	110	80	120	100	H	G	L	T
Experiment 2	20103	1	25	right	male	red	1	2	795	7224M.JPG	####	@@@@	$$$$	143	6360.JPG	1	1	397	B	C	X		BCX	1000	3	1	1	0	?	1	2	1	3	3	0	-1	810	80	120	100	B	R	C	X
Experiment 2	20103	1	25	right	male	red	1	1	95	7234M.JPG	####	@@@@	$$$$	144	4000.JPG	1	1	436	P	C	S	V	PCSV	300	3	1	1	1	3	0	?	0	?	2	0	-1	110	80	120	100	P	S	D	X
Experiment 2	20103	1	25	right	male			3	95		####	@@@@	$$$$	145	3071S.JPG	0		0	X	L	P	R	XLPR	300	3	1	1	0	?	1	2	1	4	3	500	796	110	90	120	100	X	F	L	R
Experiment 2	20103	1	25	right	male	green	2	1	95	7187M.JPG	####	@@@@	$$$$	146	7053.JPG	1	2	533	J	P			JP	300	3	1	1	0	?	0	?	0	?	1	0	-1	110	80	120	100	J	T	Q	H
Experiment 2	20103	1	25	right	male	green	2	2	395	7700M.JPG	####	@@@@	$$$$	147	9921.JPG	1	2	470	D	J	B	Q	DJBQ	600	3	1	1	1	2	1	4	1	3	4	0	-1	410	90	120	100	D	J	Q	B
Experiment 2	20103	1	25	right	male	green	2	2	95	7491M.JPG	####	@@@@	$$$$	148	3080.JPG	1	2	516	J	G	H	B	JGHB	300	3	1	1	0	?	1	2	0	?	2	0	-1	110	80	120	100	J	K	G	T
Experiment 2	20103	1	25	right	male			3	95		####	@@@@	$$$$	149	3266S.JPG	0		0	T	G	C	B	TGCB	300	3	1	1	1	2	0	?	1	4	3	500	796	110	90	120	100	T	G	D	B
Experiment 2	20103	1	25	right	male	green	2	2	95	7185M.JPG	####	@@@@	$$$$	150	3400.JPG	1	2	428	D	C	B	Z	DCBZ	300	3	1	1	0	?	1	4	0	?	2	0	-1	110	80	120	100	D	X	Z	N
Experiment 2	20103	1	25	right	male	red	1	2	95	2512M.JPG	####	@@@@	$$$$	151	3140.JPG	1	1	385	P	J	C		PJC	300	3	1	1	0	?	0	?	1	2	2	0	-1	110	80	120	100	P	T	V	J
Experiment 2	20103	1	25	right	male			3	395		####	@@@@	$$$$	152	2518S.JPG	0		0	C	H			CH	600	3	1	1	1	2	0	?	0	?	2	500	796	410	90	120	100	C	H	F	P
Experiment 2	20103	1	25	right	male			3	395		####	@@@@	$$$$	153	7080S.JPG	0		0	T	C	H	P	TCHP	600	3	1	1	0	?	1	2	0	?	2	500	796	410	80	120	100	T	V	C	B
Experiment 2	20103	1	25	right	male	red	1	1	395	2513M.JPG	####	@@@@	$$$$	154	2506.JPG	1	1	398	X	H	B	J	XHBJ	600	3	1	1	1	3	0	?	0	?	2	0	-1	410	90	120	100	X	B	F	G
Experiment 2	20103	1	25	right	male			3	95		####	@@@@	$$$$	155	3063S.JPG	0		0	D				D	300	3	1	1	0	?	0	?	0	?	1	500	796	110	80	120	100	D	H	L	Z
Experiment 2	20103	1	25	right	male	red	1	2	95	7205M.JPG	####	@@@@	$$$$	156	3530.JPG	1	1	436	B	H	J		BHJ	300	3	1	1	0	?	1	2	0	?	2	0	-1	110	80	120	100	B	F	H	V
Experiment 2	20103	1	25	right	male			3	95		####	@@@@	$$$$	157	2352.2S.JPG	0		0	X	V			XV	300	3	1	1	0	?	0	?	1	2	2	500	796	110	80	120	100	X	S	F	V
Experiment 2	20103	1	25	right	male	red	1	2	395	7490M.JPG	####	@@@@	$$$$	158	3150.JPG	1	1	1083	Z	T	P		ZTP	600	3	1	1	1	3	1	2	0	?	3	0	-1	410	80	120	100	Z	P	T	C
Experiment 2	20103	1	25	right	male	green	2	2	95	7217M.JPG	####	@@@@	$$$$	159	2352.2.JPG	1	2	470	Z	Q	R	B	ZQRB	300	3	0	?	0	?	0	?	1	2	1	0	-1	110	80	120	100	S	N	K	Q
Experiment 2	20103	1	25	right	male	red	1	2	395	7235M.JPG	####	@@@@	$$$$	160	6550.JPG	1	1	364	L	C	B	D	LCBD	600	3	1	1	1	4	1	2	0	?	3	0	-1	410	81	119	100	L	D	C	X
Experiment 2	20103	1	25	right	male			3	795		####	@@@@	$$$$	161	6230S.JPG	0		0	V	X	D	J	VXDJ	1000	3	1	1	0	?	1	4	1	2	3	500	796	810	80	120	100	V	R	J	X
Experiment 2	20103	1	25	right	male			3	95		####	@@@@	$$$$	162	2393S.JPG	0		0	J	C	D	R	JCDR	300	3	1	1	0	?	1	4	1	2	3	500	796	110	90	120	100	J	Q	R	C
Experiment 2	20103	1	25	right	male			3	95		####	@@@@	$$$$	163	2440S.JPG	0		0	B	C	J	R	BCJR	300	3	1	1	0	?	1	3	1	2	3	500	796	110	80	120	100	B	Q	J	C
Experiment 2	20103	1	25	right	male			3	95		####	@@@@	$$$$	164	3080S.JPG	0		0	C	G	H	J	CGHJ	300	3	1	1	1	2	1	4	0	?	3	500	796	110	80	120	100	C	G	J	T
Experiment 2	20103	1	25	right	male	green	2	1	795	2215M.JPG	####	@@@@	$$$$	165	2870.JPG	1	2	594	B	J	C	D	BJCD	1000	3	1	1	1	2	0	?	1	3	3	0	-1	810	80	120	100	B	J	Q	C
Experiment 2	20103	1	25	right	male			3	95		####	@@@@	$$$$	166	2890S.JPG	0		0	F	T	L		FTL	300	3	1	1	1	2	0	?	1	3	3	500	796	110	80	120	100	F	T	D	L
Experiment 2	20103	1	25	right	male	green	2	2	395	7490M.JPG	####	@@@@	$$$$	167	9635.1.JPG	1	2	471	Q	Z	T	R	QZTR	600	3	1	1	0	?	1	2	1	3	3	0	-1	410	80	120	100	Q	G	Z	T
Experiment 2	20103	1	25	right	male			3	395		####	@@@@	$$$$	168	9635.1S.JPG	0		0	J	H	C	F	JHCF	600	3	1	1	1	2	0	?	1	4	3	500	796	410	90	120	100	J	H	N	F
Experiment 2	20103	1	25	right	male	green	2	1	395	7224M.JPG	####	@@@@	$$$$	169	2491.JPG	1	2	389	F	D	R		FDR	600	3	1	1	0	?	1	2	0	?	2	0	-1	410	80	120	100	F	B	D	X
Experiment 2	20103	1	25	right	male	green	2	2	395	7233M.JPG	####	@@@@	$$$$	170	6300.JPG	1	2	652	X	D	R		XDR	600	3	1	1	1	3	0	?	0	?	2	0	-1	410	81	119	100	X	R	P	S
Experiment 2	20103	1	25	right	male			3	795		####	@@@@	$$$$	171	6570.2S.JPG	0		0	S	L	P		SLP	1000	3	1	1	0	?	1	2	0	?	2	500	796	810	80	120	100	S	R	L	V
Experiment 2	20103	1	25	right	male	red	1	1	795	2512M.JPG	####	@@@@	$$$$	172	2485.JPG	1	1	431	R	Z	J	P	RZJP	1000	3	1	1	1	2	1	3	0	?	3	0	-1	810	90	120	100	R	Z	J	Q
Experiment 2	20103	1	25	right	male			3	95		####	@@@@	$$$$	173	8311S.JPG	0		0	J	P			JP	300	3	1	1	0	?	1	2	0	?	2	500	796	110	80	120	100	J	R	P	S
Experiment 2	20103	1	25	right	male	red	1	1	795	7491M.JPG	####	@@@@	$$$$	174	2383.JPG	0	2	1096	L	Z	S	R	LZSR	1000	3	1	1	1	2	0	?	0	?	2	0	-1	810	80	120	100	L	Z	X	G
Experiment 2	20103	1	25	right	male			3	795		####	@@@@	$$$$	175	2730S.JPG	0		0	Z	S	J	D	ZSJD	1000	3	1	1	1	2	0	?	1	3	3	500	796	810	80	120	100	Z	S	L	J
Experiment 2	20103	1	25	right	male			3	95		####	@@@@	$$$$	176	2357S.JPG	0		0	B	G	H		BGH	300	3	1	1	0	?	1	2	1	3	3	500	796	110	80	120	100	B	S	G	H
Experiment 2	20103	1	25	right	male			3	395		####	@@@@	$$$$	177	2491S.JPG	0		0	X	J	D		XJD	600	3	0	?	0	?	1	2	0	?	1	500	796	410	80	120	100	S	F	J	K
Experiment 2	20103	1	25	right	male			3	795		####	@@@@	$$$$	178	2493S.JPG	0		0	X	V	D		XVD	1000	3	1	1	1	2	0	?	0	?	2	500	796	810	80	120	100	X	V	L	S
Experiment 2	20103	1	25	right	male	red	1	1	795	7205M.JPG	####	@@@@	$$$$	179	7043.JPG	1	1	532	Q	R			QR	1000	3	1	1	1	2	0	?	0	?	2	0	-1	810	80	120	100	Q	R	T	K
Experiment 2	20103	1	25	right	male			3	395		####	@@@@	$$$$	180	2305S.JPG	0		0	Q	D	S		QDS	600	3	0	?	1	1	0	?	0	?	1	500	796	410	80	120	100	G	Q	Z	F
Experiment 2	20103	1	25	right	male			3	795		####	@@@@	$$$$	181	6570S.JPG	0		0	V	S	X	H	VSXH	1000	3	1	1	1	4	1	3	0	?	3	500	796	810	90	120	100	V	H	X	G
Experiment 2	20103	1	25	right	male			3	795		####	@@@@	$$$$	182	3060S.JPG	0		0	F	G	H		FGH	1000	3	1	1	1	3	0	?	1	2	3	500	796	810	80	120	100	F	H	Q	G
Experiment 2	20103	1	25	right	male			3	395		####	@@@@	$$$$	183	2683S.JPG	0		0	L	D	Z	A	LDZA	600	3	1	1	1	2	1	3	0	?	3	500	796	410	80	120	100	L	D	Z	Q
Experiment 2	20103	1	25	right	male	green	2	2	395	7234M.JPG	####	@@@@	$$$$	184	9410.JPG	1	2	439	Q	Z	A	P	QZAP	600	3	1	1	0	?	0	?	0	?	1	0	-1	410	80	120	100	Q	F	N	C
Experiment 2	20103	1	25	right	male	green	2	1	95	7187M.JPG	####	@@@@	$$$$	185	8311.JPG	1	2	744	S	Z	E		SZE	300	3	1	1	1	2	0	?	0	?	2	0	-1	120	90	120	100	S	Z	T	R
Experiment 2	20103	1	25	right	male	red	1	2	395	7700M.JPG	####	@@@@	$$$$	186	3100.JPG	1	1	383	G	N	F	T	GNFT	600	3	0	?	1	2	0	?	1	3	2	0	-1	410	80	120	100	B	N	Z	F
Experiment 2	20103	1	25	right	male	green	2	1	95	2513M.JPG	####	@@@@	$$$$	187	2441.JPG	0	1	482	C	V	F	G	CVFG	300	3	0	?	1	4	1	2	0	?	2	0	-1	110	81	119	100	N	G	V	D
Experiment 2	20103	1	25	right	male	green	2	1	795	7235M.JPG	####	@@@@	$$$$	188	7059.JPG	1	2	464	X	L	G	H	XLGH	1000	3	1	1	0	?	0	?	1	2	2	0	-1	810	80	120	100	X	F	Q	L
Experiment 2	20103	1	25	right	male			3	395		####	@@@@	$$$$	189	6370S.JPG	0		0	D	N	V	B	DNVB	600	3	1	1	1	2	1	3	0	?	3	500	796	410	80	120	100	D	N	V	Q
Experiment 2	20103	1	25	right	male	green	2	1	795	7185M.JPG	####	@@@@	$$$$	190	2499.JPG	1	2	507	N	C	J	V	NCJV	1000	3	1	1	1	4	1	2	1	3	4	0	-1	810	90	120	100	N	V	C	J
Experiment 2	20103	1	25	right	male			3	95		####	@@@@	$$$$	191	6260S.JPG	0		0	Z	L	O		ZLO	300	3	1	1	1	2	0	?	0	?	2	500	796	110	80	120	100	Z	L	K	H
Experiment 2	20103	1	25	right	male			3	395		####	@@@@	$$$$	192	2381S.JPG	0		0	P	L	O		PLO	600	3	1	1	1	2	0	?	0	?	2	500	796	410	80	120	100	P	L	S	H
Experiment 2	20103	1	25	right	male	red	1	1	95	7217M.JPG	####	@@@@	$$$$	193	2580.JPG	1	1	437	F	D	O		FDO	300	3	1	1	1	2	0	?	0	?	2	0	-1	110	80	120	100	F	D	G	N
Experiment 2	20103	1	25	right	male			3	95		####	@@@@	$$$$	194	9810S.JPG	0		0	J	H	F		JHF	300	3	1	1	1	2	1	3	0	?	3	500	796	110	90	120	100	J	H	F	T
Experiment 2	20103	1	25	right	male	green	2	1	795	7234M.JPG	####	@@@@	$$$$	195	2493.JPG	1	2	532	S	Z	E	J	SZEJ	1000	3	1	1	1	2	0	?	0	?	2	0	-1	810	80	120	100	S	Z	K	H
Experiment 2	20103	1	25	right	male			3	395		####	@@@@	$$$$	196	2191S.JPG	0		0	J	K	F		JKF	600	3	1	1	1	2	1	3	0	?	3	500	796	410	81	119	100	J	K	F	N
Experiment 2	20103	1	25	right	male			3	795		####	@@@@	$$$$	197	2385S.JPG	0		0	H	J	Z	D	HJZD	1000	3	1	1	1	2	1	4	0	?	3	500	796	810	80	120	100	H	J	D	R
Experiment 2	20103	1	25	right	male	green	2	1	95	7233M.JPG	####	@@@@	$$$$	198	2890.JPG	1	2	480	G	C	Q	D	GCQD	300	3	1	1	1	3	0	?	0	?	2	0	-1	110	80	120	100	G	Q	S	H
Experiment 2	20103	1	25	right	male	green	2	1	795	2512M.JPG	####	@@@@	$$$$	199	2595.JPG	1	2	556	K	V	P		KVP	1000	3	1	1	0	?	1	2	1	3	3	0	-1	810	80	120	99	K	D	V	P
Experiment 2	20103	1	25	right	male			3	95		####	@@@@	$$$$	200	7053S.JPG	0		0	B	C	N	T	BCNT	300	3	1	1	1	2	1	3	1	4	4	500	796	110	81	119	100	B	C	N	T
Experiment 2	20103	1	25	right	male	red	1	1	795	7235M.JPG	####	@@@@	$$$$	201	2480.JPG	1	1	473	Q	N	D	R	QNDR	1000	3	1	1	1	3	0	?	1	4	3	0	-1	810	80	120	100	Q	D	C	R
Experiment 2	20103	1	25	right	male			3	795		####	@@@@	$$$$	202	9252S.JPG	0		0	V	Q	R		VQR	1000	3	1	1	1	2	0	?	0	?	2	500	796	810	90	120	100	V	Q	P	K
Experiment 2	20103	1	25	right	male			3	395		####	@@@@	$$$$	203	6200S.JPG	0		0	T	C	J	B	TCJB	600	3	1	1	0	?	1	3	1	4	3	500	796	410	80	120	100	T	R	J	B
Experiment 2	20103	1	25	right	male	green	2	2	795	7224M.JPG	####	@@@@	$$$$	204	3120.JPG	1	2	554	D	Z	Q	R	DZQR	1000	3	1	1	0	?	0	?	0	?	1	0	-1	810	81	119	100	D	X	J	T
Experiment 2	20103	1	25	right	male			3	795		####	@@@@	$$$$	205	2850S.JPG	0		0	L	S	T	R	LSTR	1000	3	1	1	1	2	1	3	0	?	3	500	796	810	80	120	100	L	S	T	J
Experiment 2	20103	1	25	right	male			3	795		####	@@@@	$$$$	206	8485S.JPG	0		0	P	G	C	P	PGCP	1000	3	1	4	1	2	0	?	0	?	2	500	796	810	90	120	100	P	G	R	F
Experiment 2	20103	1	25	right	male			3	95		####	@@@@	$$$$	207	2514S.JPG	0		0	J	V	B		JVB	300	3	1	1	1	2	1	3	0	?	3	500	796	110	80	120	100	J	V	B	H
Experiment 2	20103	1	25	right	male	green	2	1	95	7491M.JPG	####	@@@@	$$$$	208	2393.JPG	1	2	475	J	V	G	B	JVGB	300	3	1	3	1	4	0	?	0	?	2	0	-1	110	80	120	100	G	B	P	X
Experiment 2	20103	1	25	right	male	red	1	2	95	7205M.JPG	####	@@@@	$$$$	209	6560.JPG	1	1	674	J	V	G	B	JVGB	300	3	1	4	0	?	0	?	0	?	1	0	-1	110	80	120	100	B	D	R	T
Experiment 2	20103	1	25	right	male			3	795		####	@@@@	$$$$	210	9250S.JPG	0		0	H	K	C	P	HKCP	1000	3	1	1	1	2	0	?	1	4	3	500	796	810	80	120	100	H	K	B	P
Experiment 2	20103	1	25	right	male			3	395		####	@@@@	$$$$	211	2235S.JPG	0		0	D	J	T	R	DJTR	600	3	1	1	1	2	1	3	1	4	4	500	796	410	80	120	100	D	J	T	R
Experiment 2	20103	1	25	right	male	green	2	1	795	7187M.JPG	####	@@@@	$$$$	212	7595.JPG	1	2	494	D	R	J	T	DRJT	1000	3	1	2	0	?	0	?	0	?	1	0	-1	810	90	120	100	R	P	Q	V
Experiment 2	20103	1	25	right	male	green	2	2	95	2513M.JPG	####	@@@@	$$$$	213	6350.JPG	1	2	465	V	C	J	D	VCJD	300	3	1	1	1	2	1	4	1	3	4	0	-1	110	80	120	100	V	C	D	J
Experiment 2	20103	1	25	right	male	red	1	2	795	2215M.JPG	####	@@@@	$$$$	214	2730.JPG	1	1	673	J	V	G	R	JVGR	1000	3	0	?	1	2	1	3	0	?	2	0	-1	810	80	120	100	L	V	G	H
Experiment 2	20103	1	25	right	male	red	1	2	395	7185M.JPG	####	@@@@	$$$$	215	2683.JPG	1	1	443	R	G	H	J	RGHJ	600	3	1	1	0	?	0	?	1	2	2	0	-1	420	80	120	100	R	K	P	G
Experiment 2	20103	1	25	right	male			3	395		####	@@@@	$$$$	216	3500S.JPG	0		0	H	J	G	V	HJGV	600	3	1	1	0	?	1	3	0	?	2	500	796	410	80	120	100	H	N	G	Z
Experiment 2	20103	1	25	right	male	green	2	2	795	7490M.JPG	####	@@@@	$$$$	217	6821.JPG	1	2	463	N	D	T	K	NDTK	1000	3	1	1	1	2	1	3	1	4	4	0	-1	810	80	120	100	N	D	T	K
Experiment 2	20103	1	25	right	male			3	795		####	@@@@	$$$$	218	4500S.JPG	0		0	Q	H	J	R	QHJR	1000	3	1	1	1	4	1	2	0	?	3	500	796	810	80	120	100	Q	R	H	N
Experiment 2	20103	1	25	right	male			3	395		####	@@@@	$$$$	219	6250S.JPG	0		0	Q	O	P		QOP	600	3	0	?	1	1	0	?	0	?	1	500	796	410	81	119	100	G	Q	S	T
Experiment 2	20103	1	25	right	male	green	2	2	95	7700M.JPG	####	@@@@	$$$$	220	6834.JPG	1	2	507	X	H	J	B	XHJB	300	3	1	1	1	4	1	2	0	?	3	0	-1	110	80	120	100	X	B	H	K
Experiment 2	20103	1	25	right	male			3	395		####	@@@@	$$$$	221	2506S.JPG	0		0	F	C	J		FCJ	600	3	1	1	0	?	1	2	1	3	3	500	796	410	80	120	100	F	L	C	J
Experiment 2	20103	1	25	right	male			3	395		####	@@@@	$$$$	222	3069S.JPG	0		0	C	J			CJ	600	3	1	1	1	2	0	?	0	?	2	500	796	410	80	120	100	C	J	T	B
Experiment 2	20103	1	25	right	male			3	795		####	@@@@	$$$$	223	3000S.JPG	0		0	S	V	L	B	SVLB	1000	3	1	1	1	4	1	2	1	3	4	500	796	810	80	120	100	S	B	V	L
Experiment 2	20103	1	25	right	male	green	2	2	95	7217M.JPG	####	@@@@	$$$$	224	3064.JPG	1	2	441	K	C	B	T	KCBT	300	3	1	1	1	4	1	2	1	3	4	0	-1	110	80	120	100	K	T	C	B
Experiment 2	20103	1	25	right	male	green	2	1	795	7185M.JPG	####	@@@@	$$$$	225	2593.JPG	1	2	872	P	T	S	D	PTSD	1000	3	1	1	1	2	1	4	1	3	4	0	-1	820	80	120	100	P	T	D	S
Experiment 2	20103	1	25	right	male	red	1	2	95	2512M.JPG	####	@@@@	$$$$	226	9810.JPG	1	1	478	B	V	D	R	BVDR	300	3	1	1	1	2	1	3	0	?	3	0	-1	110	90	120	100	B	V	D	Z
Experiment 2	20103	1	25	right	male			3	95		####	@@@@	$$$$	227	3530S.JPG	0		0	L	B			LB	300	3	1	1	1	2	0	?	0	?	2	500	796	110	80	120	100	L	B	N	X
Experiment 2	20103	1	25	right	male			3	795		####	@@@@	$$$$	228	2210S.JPG	0		0	D	Z			DZ	1000	3	1	1	1	2	0	?	0	?	2	500	796	810	80	120	100	D	Z	P	L
Experiment 2	10102	1	20	right	female			3	795		####	@@@@	$$$$	1	2745.1S.JPG	0		0	B	G	Q	T	BGQT	1000	4	1	1	0	?	1	2	1	3	3	500	796	819	90	120	100	B	K	G	Q
Experiment 2	10102	1	20	right	female			3	395		####	@@@@	$$$$	2	6510S.JPG	0		0	K	G	E	T	KGET	600	4	0	?	0	?	0	?	0	?	0	500	796	420	80	120	100	X	Q	R	P
Experiment 2	10102	1	20	right	female	green	2	2	95	7234M.JPG	####	@@@@	$$$$	3	6570.JPG	1	2	1165	B	F	L	N	BFLN	300	4	1	1	1	2	1	3	1	4	4	0	-1	120	80	120	100	B	F	L	N
Experiment 2	10102	1	20	right	female			3	795		####	@@@@	$$$$	4	2580S.JPG	0		0	B	G	X	T	BGXT	1000	4	0	?	1	2	1	3	0	?	2	500	796	819	80	120	100	V	G	X	F
Experiment 2	10102	1	20	right	female	red	1	1	795	2513M.JPG	####	@@@@	$$$$	5	2830.JPG	1	1	1059	J	K	H	G	JKHG	1000	4	1	1	1	3	1	2	0	?	3	0	-1	820	80	120	100	J	H	K	C
Experiment 2	10102	1	20	right	female	green	2	1	95	7491M.JPG	####	@@@@	$$$$	6	2499.JPG	1	2	1236	X	G	H	T	XGHT	300	4	0	?	0	?	0	?	0	?	0	0	-1	120	80	120	100	Q	Z	K	F
Experiment 2	10102	1	20	right	female			3	95		####	@@@@	$$$$	7	2210S.JPG	0		0	F	G	H	T	FGHT	300	4	1	1	0	?	0	?	0	?	1	500	796	120	81	119	100	F	Z	C	L
Experiment 2	10102	1	20	right	female	green	2	2	395	7185M.JPG	####	@@@@	$$$$	8	3100.JPG	1	2	889	K	G	H	T	KGHT	600	4	0	?	1	1	1	3	0	?	2	0	-1	419	80	120	100	X	K	H	R
Experiment 2	10102	1	20	right	female			3	795		####	@@@@	$$$$	9	3071S.JPG	0		0	L	G	V	T	LGVT	1000	4	1	1	0	?	1	3	0	?	2	500	796	820	80	120	100	L	R	V	D
Experiment 2	10102	1	20	right	female			3	95		####	@@@@	$$$$	10	9600S.JPG	0		0	X	G	H	L	XGHL	300	4	0	?	1	3	0	?	1	4	2	500	796	120	80	120	100	Z	H	F	L
Experiment 2	10102	1	20	right	female			3	95		####	@@@@	$$$$	11	9252S.JPG	0		0	D	G	H	T	DGHT	300	4	1	1	0	?	0	?	0	?	1	500	796	119	80	120	100	D	Q	K	P
Experiment 2	10102	1	20	right	female	green	2	2	395	7235M.JPG	####	@@@@	$$$$	12	3150.JPG	1	2	949	Z	G	H	N	ZGHN	600	4	1	1	0	?	0	?	1	4	2	0	-1	420	80	120	100	Z	D	P	N
Experiment 2	10102	1	20	right	female			3	95		####	@@@@	$$$$	13	6230S.JPG	0		0	S	Z	H	D	SZHD	300	4	1	1	1	2	0	?	1	4	3	500	796	120	80	120	100	S	Z	T	D
Experiment 2	10102	1	20	right	female	red	1	1	95	2215M.JPG	####	@@@@	$$$$	14	2104.JPG	0	2	490	G	K	H	D	GKHD	300	4	0	?	0	?	0	?	0	?	0	0	-1	120	80	119	100	Q	Z	T	N
Experiment 2	10102	1	20	right	female	red	1	1	795	7490M.JPG	####	@@@@	$$$$	15	2271.JPG	1	1	554	K	B	Z	T	KBZT	1000	4	1	1	0	?	0	?	1	2	2	0	-1	820	80	120	100	K	C	S	B
Experiment 2	10102	1	20	right	female			3	795		####	@@@@	$$$$	16	2749S.JPG	0		0	H	G	L	T	HGLT	1000	4	1	1	0	?	1	3	0	?	2	500	796	810	80	120	100	H	R	L	X
Experiment 2	10102	1	20	right	female	red	1	1	95	7187M.JPG	####	@@@@	$$$$	17	2385.JPG	1	1	710	Q	G	H	K	QGHK	300	4	1	1	0	?	0	?	0	?	1	0	-1	120	80	120	100	Q	V	C	T
Experiment 2	10102	1	20	right	female	red	1	1	395	2512M.JPG	####	@@@@	$$$$	18	2720.JPG	1	1	505	Q	S	R	T	QSRT	600	4	1	1	1	2	0	?	1	3	3	0	-1	420	80	120	100	Q	S	F	R
Experiment 2	10102	1	20	right	female			3	395		####	@@@@	$$$$	19	6370S.JPG	0		0	Z	G	H	K	ZGHK	600	4	1	1	0	?	0	?	0	?	1	500	796	410	80	120	100	Z	C	Q	X
Experiment 2	10102	1	20	right	female			3	795		####	@@@@	$$$$	20	2393S.JPG	0		0	R	G	K	T	RGKT	1000	4	1	1	1	2	0	?	0	?	2	500	796	820	80	120	100	R	G	F	J
Experiment 2	10102	1	20	right	female	green	2	2	795	7205M.JPG	####	@@@@	$$$$	21	3030.JPG	0	1	602	Q	S	R	D	QSRD	1000	4	1	1	1	4	0	?	1	3	3	0	-1	820	80	120	100	Q	D	J	R
Experiment 2	10102	1	20	right	female	green	2	2	395	7224M.JPG	####	@@@@	$$$$	22	2683.JPG	0	1	415	K	H	D	G	KHDG	600	4	1	2	0	?	0	?	0	?	1	0	-1	420	80	120	100	H	J	V	X
Experiment 2	10102	1	20	right	female			3	395		####	@@@@	$$$$	23	9050S.JPG	0		0	V	G	N	S	VGNS	600	4	1	1	1	2	1	3	1	4	4	500	796	420	80	120	100	V	G	N	S
Experiment 2	10102	1	20	right	female	red	1	1	95	7700M.JPG	####	@@@@	$$$$	24	2038.JPG	1	1	536	N	D	H	S	NDHS	300	4	1	1	1	2	0	?	1	4	3	0	-1	120	80	120	100	N	D	J	S
Experiment 2	10102	1	20	right	female			3	95		####	@@@@	$$$$	25	7043S.JPG	0		0	L	Q	H	D	LQHD	300	4	1	1	1	3	1	2	1	4	4	500	796	120	80	120	100	L	H	Q	D
Experiment 2	10102	1	20	right	female			3	395		####	@@@@	$$$$	26	2102S.JPG	0		0	N	G	H	J	NGHJ	600	4	1	1	0	?	0	?	0	?	1	500	796	420	80	120	100	N	C	V	F
Experiment 2	10102	1	20	right	female	red	1	1	395	7233M.JPG	####	@@@@	$$$$	27	2305.JPG	1	1	545	H	G	F	T	HGFT	600	4	1	4	0	?	1	1	0	?	2	0	-1	420	80	120	100	T	J	H	X
Experiment 2	10102	1	20	right	female			3	95		####	@@@@	$$$$	28	2595S.JPG	0		0	R	Z	K	N	RZKN	300	4	1	1	1	3	0	?	1	2	3	500	796	120	80	120	100	R	K	F	Z
Experiment 2	10102	1	20	right	female	red	1	2	395	7217M.JPG	####	@@@@	$$$$	29	9050.JPG	1	1	381	F	G	H	T	FGHT	600	4	1	1	0	?	0	?	0	?	1	0	-1	420	81	119	100	F	C	S	R
Experiment 2	10102	1	20	right	female	red	1	1	795	7700M.JPG	####	@@@@	$$$$	30	7053.JPG	1	1	432	K	H	L	N	KHLN	1000	4	1	1	1	2	1	3	1	4	4	0	-1	820	80	120	99	K	H	L	N
Experiment 2	10102	1	20	right	female			3	95		####	@@@@	$$$$	31	2730S.JPG	0		0	S	B	K	L	SBKL	300	4	1	1	1	3	1	2	1	4	4	500	796	120	80	120	100	S	K	B	L
Experiment 2	10102	1	20	right	female			3	395		####	@@@@	$$$$	32	9070S.JPG	0		0	Z	B	K	S	ZBKS	600	4	1	1	0	?	1	2	1	4	3	500	796	420	80	120	100	Z	T	B	S
Experiment 2	10102	1	20	right	female	red	1	2	795	7224M.JPG	####	@@@@	$$$$	33	6350.JPG	1	1	521	F	G	L	B	FGLB	1000	4	1	1	1	2	1	3	1	4	4	0	-1	820	80	120	100	F	G	L	B
Experiment 2	10102	1	20	right	female			3	95		####	@@@@	$$$$	34	8485S.JPG	0		0	R	K	N	T	RKNT	300	4	1	1	1	2	1	3	1	4	4	500	796	120	80	120	100	R	K	N	T
Experiment 2	10102	1	20	right	female	green	2	1	395	2512M.JPG	####	@@@@	$$$$	35	2445.JPG	1	2	504	F	N	K	L	FNKL	600	4	0	?	0	?	1	1	1	4	2	0	-1	420	80	120	100	T	J	F	L
Experiment 2	10102	1	20	right	female			3	395		####	@@@@	$$$$	36	3069S.JPG	0		0	K	L	S	T	KLST	600	4	0	?	1	2	1	3	1	1	3	500	796	420	80	120	100	X	L	S	K
Experiment 2	10102	1	20	right	female			3	795		####	@@@@	$$$$	37	2214S.JPG	0		0	B	L	N	Z	BLNZ	1000	4	1	1	1	2	1	3	1	4	4	500	796	819	80	120	100	B	L	N	Z
Experiment 2	10102	1	20	right	female			3	795		####	@@@@	$$$$	38	6560S.JPG	0		0	Q	B	K	L	QBKL	1000	4	0	?	1	3	1	2	1	1	3	500	796	820	80	120	100	P	K	B	Q
Experiment 2	10102	1	20	right	female	green	2	1	95	2513M.JPG	####	@@@@	$$$$	39	7043.JPG	0	1	424	T	G	H	L	TGHL	300	4	1	1	0	?	1	3	0	?	2	0	-1	120	80	120	100	T	V	H	N
Experiment 2	10102	1	20	right	female	green	2	2	795	7217M.JPG	####	@@@@	$$$$	40	6260.JPG	1	2	2380	Z	B	H	K	ZBHK	1000	4	0	?	1	4	0	?	0	?	1	0	-1	820	80	120	100	C	K	P	Q
Experiment 2	10102	1	20	right	female			3	395		####	@@@@	$$$$	41	3130S.JPG	0		0	L	B	C	T	LBCT	600	4	1	1	0	?	1	3	1	2	3	500	796	420	80	120	100	L	D	C	B
Experiment 2	10102	1	20	right	female			3	795		####	@@@@	$$$$	42	9810S.JPG	0		0	V	G	N	L	VGNL	1000	4	1	1	0	?	1	3	0	?	2	500	796	820	80	120	100	V	Q	N	D
Experiment 2	10102	1	20	right	female			3	395		####	@@@@	$$$$	43	7050S.JPG	0		0	F	T	P	L	FTPL	600	4	1	1	1	2	0	?	1	3	3	500	796	420	80	120	100	F	T	X	P
Experiment 2	10102	1	20	right	female	green	2	1	395	7235M.JPG	####	@@@@	$$$$	44	2880.JPG	1	2	341	F	Q	R	T	FQRT	600	4	1	1	0	?	1	2	0	?	2	0	-1	420	80	120	100	F	V	Q	X
Experiment 2	10102	1	20	right	female	red	1	2	795	7205M.JPG	####	@@@@	$$$$	45	3266.JPG	1	1	881	Q	S	N	H	QSNH	1000	4	1	1	0	?	1	3	1	4	3	0	-1	820	80	120	100	Q	V	N	H
Experiment 2	10102	1	20	right	female			3	795		####	@@@@	$$$$	46	2271S.JPG	0		0	Z	R	B	K	ZRBK	1000	4	1	1	1	2	0	?	1	3	3	500	796	820	80	120	100	Z	R	D	B
Experiment 2	10102	1	20	right	female	red	1	1	395	7490M.JPG	####	@@@@	$$$$	47	2518.JPG	1	1	487	Q	S	B	K	QSBK	600	4	0	?	0	?	1	4	0	?	1	0	-1	420	80	120	100	X	H	K	N
Experiment 2	10102	1	20	right	female			3	95		####	@@@@	$$$$	48	3060S.JPG	0		0	R	S	V	T	RSVT	300	4	1	1	0	?	1	3	0	?	2	500	796	110	80	120	99	R	X	V	D
Experiment 2	10102	1	20	right	female	red	1	1	395	7233M.JPG	####	@@@@	$$$$	49	2506.JPG	1	1	408	S	B	Z	T	SBZT	600	4	1	1	0	?	0	?	1	3	2	0	-1	420	80	120	100	S	K	P	Z
Experiment 2	10102	1	20	right	female	green	2	1	95	7491M.JPG	####	@@@@	$$$$	50	7059.JPG	0	1	413	K	L	R	F	KLRF	300	4	1	1	0	?	1	2	0	?	2	0	-1	110	80	120	100	K	D	L	Z
Experiment 2	10102	1	20	right	female			3	395		####	@@@@	$$$$	51	2880S.JPG	0		0	C	G	H	N	CGHN	600	4	1	1	0	?	1	2	0	?	2	500	796	420	80	120	100	C	D	G	X
Experiment 2	10102	1	20	right	female	green	2	2	95	2215M.JPG	####	@@@@	$$$$	52	3550.1.JPG	0	1	600	V	G	H	K	VGHK	300	4	1	1	0	?	1	2	0	?	2	0	-1	120	80	120	100	V	P	G	Q
Experiment 2	10102	1	20	right	female	red	1	2	795	7234M.JPG	####	@@@@	$$$$	53	2352.2.JPG	1	1	750	S	N	H	K	SNHK	1000	4	1	1	1	2	0	?	1	4	3	0	-1	820	80	120	100	S	N	Q	K
Experiment 2	10102	1	20	right	female	green	2	2	795	7185M.JPG	####	@@@@	$$$$	54	6540.JPG	1	2	698	S	N	B	Z	SNBZ	1000	4	1	2	1	1	0	?	1	4	3	0	-1	820	80	120	100	N	S	J	Z
Experiment 2	10102	1	20	right	female	green	2	2	395	7187M.JPG	####	@@@@	$$$$	55	6200.JPG	0	1	717	C	B	H	K	CBHK	600	4	1	1	0	?	1	3	0	?	2	0	-1	420	80	120	100	C	P	H	Z
Experiment 2	10102	1	20	right	female	red	1	1	795	7700M.JPG	####	@@@@	$$$$	56	2495.JPG	1	1	517	R	S	L	B	RSLB	1000	4	1	1	1	3	1	2	1	4	4	0	-1	820	80	120	100	R	L	S	B
Experiment 2	10102	1	20	right	female			3	95		####	@@@@	$$$$	57	6570S.JPG	0		0	Q	S	R	B	QSRB	300	4	1	1	0	?	0	?	0	?	1	500	796	120	80	120	100	Q	X	C	V
Experiment 2	10102	1	20	right	female	green	2	2	95	7224M.JPG	####	@@@@	$$$$	58	9252.JPG	1	2	640	G	N	F	T	GNFT	300	4	1	1	1	2	1	3	1	4	4	0	-1	120	90	120	100	G	N	F	T
Experiment 2	10102	1	20	right	female			3	795		####	@@@@	$$$$	59	2495S.JPG	0		0	J	F	K	L	JFKL	1000	4	1	1	1	2	0	?	0	?	2	500	796	810	80	120	100	J	F	T	S
Experiment 2	10102	1	20	right	female	green	2	1	395	7185M.JPG	####	@@@@	$$$$	60	2102.JPG	1	2	430	N	S	V	B	NSVB	600	4	1	1	1	2	0	?	1	3	3	0	-1	420	80	120	100	N	S	J	V
Experiment 2	10102	1	20	right	female			3	395		####	@@@@	$$$$	61	6312S.JPG	0		0	B	J	K	S	BJKS	600	4	1	1	1	2	0	?	1	4	3	500	796	420	80	120	100	B	J	X	S
Experiment 2	10102	1	20	right	female	green	2	1	795	7205M.JPG	####	@@@@	$$$$	62	2020.JPG	1	2	577	P	B	R	T	PBRT	1000	4	1	1	1	2	1	3	0	?	3	0	-1	820	80	120	100	P	B	R	D
Experiment 2	10102	1	20	right	female			3	795		####	@@@@	$$$$	63	3053S.JPG	0		0	P	B	H	K	PBHK	1000	4	1	1	1	3	1	2	0	?	3	500	796	820	80	120	100	P	H	B	R
Experiment 2	10102	1	20	right	female	green	2	2	395	7490M.JPG	####	@@@@	$$$$	64	6370.JPG	1	2	332	Q	G	H	V	QGHV	600	4	0	?	1	1	1	4	0	?	2	0	-1	419	80	120	100	C	Q	V	N
Experiment 2	10102	1	20	right	female			3	95		####	@@@@	$$$$	65	3010S.JPG	0		0	P	G	H	T	PGHT	300	4	1	1	1	4	1	2	0	?	3	500	796	120	80	120	100	P	T	G	F
Experiment 2	10102	1	20	right	female			3	395		####	@@@@	$$$$	66	6300S.JPG	0		0	Q	Z	H	T	QZHT	600	4	0	?	1	4	0	?	1	1	2	500	796	410	80	120	100	X	T	K	Q
Experiment 2	10102	1	20	right	female	green	2	1	95	7491M.JPG	####	@@@@	$$$$	67	2595.JPG	1	2	600	P	R	F	T	PRFT	300	4	1	1	1	2	0	?	0	?	2	0	-1	120	80	120	100	P	R	B	V
Experiment 2	10102	1	20	right	female			3	95		####	@@@@	$$$$	68	6360S.JPG	0		0	D	L	V	P	DLVP	300	4	1	1	1	2	1	3	1	4	4	500	796	110	80	120	100	D	L	V	P
Experiment 2	10102	1	20	right	female	green	2	2	95	2513M.JPG	####	@@@@	$$$$	69	9250.JPG	1	2	346	K	Z	H	G	KZHG	300	4	1	1	1	2	0	?	0	?	2	0	-1	120	80	120	100	K	Z	T	V
Experiment 2	10102	1	20	right	female	green	2	1	795	7187M.JPG	####	@@@@	$$$$	70	2440.JPG	1	2	389	H	L	F	G	HLFG	1000	4	1	1	0	?	1	2	1	3	3	0	-1	819	90	120	100	H	X	L	F
Experiment 2	10102	1	20	right	female			3	395		####	@@@@	$$$$	71	2221S.JPG	0		0	B	N	L	Z	BNLZ	600	4	1	1	1	4	1	2	0	?	3	500	796	420	81	119	100	B	Z	N	S
Experiment 2	10102	1	20	right	female	red	1	1	395	2215M.JPG	####	@@@@	$$$$	72	9070.JPG	1	1	424	S	T	H	K	STHK	600	4	1	1	0	?	1	2	1	4	3	0	-1	420	80	120	100	S	J	T	K
Experiment 2	10102	1	20	right	female			3	95		####	@@@@	$$$$	73	7059S.JPG	0		0	Q	G	H	T	QGHT	300	4	1	1	0	?	0	?	0	?	1	500	796	110	80	120	100	Q	X	F	V
Experiment 2	10102	1	20	right	female			3	795		####	@@@@	$$$$	74	7493S.JPG	0		0	V	L	N	Q	VLNQ	1000	4	1	1	1	2	1	3	1	4	4	500	796	820	80	120	100	V	L	N	Q
Experiment 2	10102	1	20	right	female	green	2	2	795	7217M.JPG	####	@@@@	$$$$	75	9810.JPG	1	2	378	J	L	F	P	JLFP	1000	4	1	1	1	2	1	3	1	4	4	0	-1	820	80	120	100	J	L	F	P
Experiment 2	10102	1	20	right	female	green	2	2	95	7234M.JPG	####	@@@@	$$$$	76	2730.JPG	1	2	451	R	L	T	C	RLTC	300	4	1	1	1	2	1	3	1	4	4	0	-1	120	80	120	100	R	L	T	C
Experiment 2	10102	1	20	right	female	green	2	1	395	7235M.JPG	####	@@@@	$$$$	77	2491.JPG	1	2	217	B	D	V	P	BDVP	600	4	1	1	1	2	1	4	1	3	4	0	-1	420	80	120	100	B	D	P	V
Experiment 2	10102	1	20	right	female			3	795		####	@@@@	$$$$	78	2514S.JPG	0		0	S	R	J	B	SRJB	1000	4	1	1	1	2	1	3	1	4	4	500	796	819	80	120	100	S	R	J	B
Experiment 2	10102	1	20	right	female			3	95		####	@@@@	$$$$	79	2104S.JPG	0		0	F	G	R	T	FGRT	300	4	1	1	0	?	0	?	1	3	2	500	796	130	80	120	100	F	B	S	R
Experiment 2	10102	1	20	right	female			3	395		####	@@@@	$$$$	80	9410S.JPG	0		0	F	B	G	D	FBGD	600	4	1	1	0	?	1	2	1	4	3	500	796	420	80	120	100	F	X	B	D
Experiment 2	10102	1	20	right	female			3	95		####	@@@@	$$$$	81	2493S.JPG	0		0	H	V	B	K	HVBK	300	4	1	1	1	2	0	?	0	?	2	500	796	120	90	120	100	H	V	C	S
Experiment 2	10102	1	20	right	female	green	2	2	395	2512M.JPG	####	@@@@	$$$$	82	3110.JPG	1	2	442	L	S	H	B	LSHB	600	4	1	1	0	?	1	2	0	?	2	0	-1	420	80	120	100	L	C	S	X
Experiment 2	10102	1	20	right	female	red	1	2	795	7233M.JPG	####	@@@@	$$$$	83	3071.JPG	1	1	479	G	Z	V	B	GZVB	1000	4	1	1	1	3	1	2	0	?	3	0	-1	820	80	120	100	G	V	Z	F
Experiment 2	10102	1	20	right	female			3	395		####	@@@@	$$$$	84	3068S.JPG	0		0	T	R	L	C	TRLC	600	4	1	1	1	2	0	?	1	4	3	500	796	410	80	120	99	T	R	Q	C
Experiment 2	10102	1	20	right	female			3	795		####	@@@@	$$$$	85	3530S.JPG	0		0	K	S	C	T	KSCT	1000	4	1	1	1	2	1	3	1	4	4	500	796	820	80	120	100	K	S	C	T
Experiment 2	10102	1	20	right	female	green	2	2	395	2512M.JPG	####	@@@@	$$$$	86	6312.JPG	0	1	400	L	C	H	G	LCHG	600	4	1	1	0	?	0	?	1	4	2	0	-1	419	80	120	100	L	X	S	G
Experiment 2	10102	1	20	right	female			3	95		####	@@@@	$$$$	87	3550.1S.JPG	0		0	D	L	R	G	DLRG	300	4	1	1	0	?	1	4	1	2	3	500	796	120	80	120	100	D	X	G	L
Experiment 2	10102	1	20	right	female			3	95		####	@@@@	$$$$	88	6821S.JPG	0		0	P	B	N	K	PBNK	300	4	1	1	1	2	1	3	1	4	4	500	796	120	80	120	100	P	B	N	K
Experiment 2	10102	1	20	right	female	green	2	2	395	7185M.JPG	####	@@@@	$$$$	89	3068.JPG	1	2	430	Z	L	N	B	ZLNB	600	4	1	1	0	?	1	2	1	3	3	0	-1	420	80	120	100	Z	J	L	N
Experiment 2	10102	1	20	right	female			3	795		####	@@@@	$$$$	90	2357S.JPG	0		0	R	L	V	T	RLVT	1000	4	1	1	1	2	1	3	0	?	3	500	796	820	80	120	100	R	L	V	Q
Experiment 2	10102	1	20	right	female	green	2	2	95	2513M.JPG	####	@@@@	$$$$	91	3000.JPG	1	2	480	F	L	N	K	FLNK	300	4	1	1	1	2	1	3	1	4	4	0	-1	111	80	120	99	F	L	N	K
Experiment 2	10102	1	20	right	female			3	795		####	@@@@	$$$$	92	2440S.JPG	0		0	H	F	V	B	HFVB	1000	4	1	1	0	?	1	2	0	?	2	500	796	820	80	120	100	H	X	F	D
Experiment 2	10102	1	20	right	female	green	2	2	95	7187M.JPG	####	@@@@	$$$$	93	3102.JPG	1	2	468	P	B	H	T	PBHT	300	4	1	1	0	?	0	?	0	?	1	0	-1	120	80	120	100	P	X	D	G
Experiment 2	10102	1	20	right	female	green	2	1	795	7205M.JPG	####	@@@@	$$$$	94	2745.1.JPG	1	2	419	G	Z	F	Q	GZFQ	1000	4	1	1	1	2	1	3	1	4	4	0	-1	819	80	120	100	G	Z	F	Q
Experiment 2	10102	1	20	right	female			3	395		####	@@@@	$$$$	95	6250S.JPG	0		0	P	B	Q	T	PBQT	600	4	0	?	1	3	0	?	0	?	1	500	796	420	90	120	100	X	Q	V	N
Experiment 2	10102	1	20	right	female	red	1	1	395	7234M.JPG	####	@@@@	$$$$	96	2191.JPG	1	1	567	T	B	F	P	TBFP	600	4	1	1	0	?	0	?	1	4	2	0	-1	420	80	120	100	T	X	D	P
Experiment 2	10102	1	20	right	female			3	395		####	@@@@	$$$$	97	9921S.JPG	0		0	F	Q	L	D	FQLD	600	4	1	1	0	?	1	4	1	3	3	500	796	420	80	120	100	F	X	D	L
Experiment 2	10102	1	20	right	female			3	95		####	@@@@	$$$$	98	2480S.JPG	0		0	T	B	H	C	TBHC	300	4	1	1	1	2	0	?	1	4	3	500	796	110	80	120	100	T	B	X	C
Experiment 2	10102	1	20	right	female			3	795		####	@@@@	$$$$	99	2020S.JPG	0		0	R	H	C	L	RHCL	1000	4	1	1	1	2	1	3	0	?	3	500	796	810	80	120	100	R	H	C	N
Experiment 2	10102	1	20	right	female			3	795		####	@@@@	$$$$	100	4000S.JPG	0		0	S	K	R	G	SKRG	1000	4	1	1	1	2	1	4	1	3	4	500	796	820	80	120	100	S	K	G	R
Experiment 2	10102	1	20	right	female	red	1	1	395	7233M.JPG	####	@@@@	$$$$	101	7080.JPG	1	1	431	F	B	V	T	FBVT	600	4	1	1	1	3	0	?	0	?	2	0	-1	420	80	120	100	F	V	C	D
Experiment 2	10102	1	20	right	female	red	1	2	795	7700M.JPG	####	@@@@	$$$$	102	3530.JPG	1	1	351	J	Z	F	B	JZFB	1000	4	1	1	1	2	0	?	0	?	2	0	-1	819	80	120	100	J	Z	K	V
Experiment 2	10102	1	20	right	female			3	395		####	@@@@	$$$$	103	2272S.JPG	0		0	N	C	H	G	NCHG	600	4	1	1	1	2	1	3	1	4	4	500	796	420	90	120	100	N	C	H	G
Experiment 2	10102	1	20	right	female			3	395		####	@@@@	$$$$	104	3110S.JPG	0		0	Z	L	V	G	ZLVG	600	4	1	1	1	2	1	3	1	4	4	500	796	420	80	120	100	Z	L	V	G
Experiment 2	10102	1	20	right	female			3	95		####	@@@@	$$$$	105	6315S.JPG	0		0	G	V	H	P	GVHP	300	4	1	1	0	?	1	4	0	?	2	500	796	120	80	120	100	G	J	P	K
Experiment 2	10102	1	20	right	female			3	95		####	@@@@	$$$$	106	2396S.JPG	0		0	F	S	B	D	FSBD	300	4	1	1	1	2	1	4	1	3	4	500	796	110	80	120	100	F	S	D	B
Experiment 2	10102	1	20	right	female	green	2	1	95	7235M.JPG	####	@@@@	$$$$	107	2485.JPG	1	2	503	F	H	S	B	FHSB	300	4	1	2	0	?	0	?	0	?	1	0	-1	120	80	120	100	H	X	V	K
Experiment 2	10102	1	20	right	female	green	2	2	795	7491M.JPG	####	@@@@	$$$$	108	3064.JPG	0	1	319	X	S	F	B	XSFB	1000	4	1	1	1	3	0	?	0	?	2	0	-1	820	80	120	100	X	F	G	P
Experiment 2	10102	1	20	right	female	green	2	2	95	2215M.JPG	####	@@@@	$$$$	109	6821.JPG	1	2	410	C	N	V	G	CNVG	300	4	1	1	1	2	1	3	1	4	4	0	-1	119	80	120	100	C	N	V	G
Experiment 2	10102	1	20	right	female	green	2	1	95	7217M.JPG	####	@@@@	$$$$	110	4500.JPG	1	2	372	L	H	F	U	LHFU	300	4	1	1	1	2	0	?	0	?	2	0	-1	120	80	120	100	L	H	G	J
Experiment 2	10102	1	20	right	female			3	395		####	@@@@	$$$$	111	2381S.JPG	0		0	H	T	G	C	HTGC	600	4	1	1	1	2	0	?	0	?	2	500	796	420	80	120	100	H	T	K	J
Experiment 2	10102	1	20	right	female	green	2	2	795	7224M.JPG	####	@@@@	$$$$	112	3140.JPG	1	2	847	B	T	N	R	BTNR	1000	4	1	1	1	2	1	3	1	4	4	0	-1	819	90	120	100	B	T	N	R
Experiment 2	10102	1	20	right	female	green	2	1	795	7490M.JPG	####	@@@@	$$$$	113	2580.JPG	1	2	319	N	Z	V	B	NZVB	1000	4	1	1	1	2	0	?	1	3	3	0	-1	820	80	120	100	N	Z	K	V
Experiment 2	10102	1	20	right	female	red	1	1	795	2512M.JPG	####	@@@@	$$$$	114	2393.JPG	1	1	436	B	T	H	C	BTHC	1000	4	1	1	1	2	0	?	1	4	3	0	-1	820	80	120	100	B	T	Z	C
Experiment 2	10102	1	20	right	female			3	795		####	@@@@	$$$$	115	3140S.JPG	0		0	H	N	R	K	HNRK	1000	4	1	1	1	2	1	4	1	3	4	500	796	820	80	120	100	H	N	K	R
Experiment 2	10102	1	20	right	female			3	795		####	@@@@	$$$$	116	2811S.JPG	0		0	G	F	V	P	GFVP	1000	4	1	1	1	2	1	3	1	4	4	500	796	810	80	120	100	G	F	V	P
Experiment 2	10102	1	20	right	female			3	95		####	@@@@	$$$$	117	6570.2S.JPG	0		0	C	L	N	G	CLNG	300	4	1	1	1	2	1	3	1	4	4	500	796	120	90	120	100	C	L	N	G
Experiment 2	10102	1	20	right	female			3	95		####	@@@@	$$$$	118	2383S.JPG	0		0	H	N	V	P	HNVP	300	4	1	1	0	?	0	?	1	3	2	500	796	120	80	120	100	H	X	K	V
Experiment 2	10102	1	20	right	female	red	1	1	95	7185M.JPG	####	@@@@	$$$$	119	2480.JPG	1	1	592	Z	V	H	B	ZVHB	300	4	1	1	0	?	0	?	0	?	1	0	-1	110	80	120	100	Z	X	P	T
Experiment 2	10102	1	20	right	female	red	1	1	795	2513M.JPG	####	@@@@	$$$$	120	2441.JPG	1	1	356	N	Z	F	B	NZFB	1000	4	1	1	0	?	1	3	0	?	2	0	-1	820	80	120	100	N	H	F	C
Experiment 2	10102	1	20	right	female	red	1	1	95	7187M.JPG	####	@@@@	$$$$	121	6570.2.JPG	1	1	433	G	K	H	D	GKHD	300	4	1	1	0	?	0	?	1	4	2	0	-1	120	80	120	100	G	X	Q	D
Experiment 2	10102	1	20	right	female	green	2	1	395	7234M.JPG	####	@@@@	$$$$	122	2381.JPG	1	2	601	S	Q	F	B	SQFB	600	4	1	1	1	2	0	?	0	?	2	0	-1	420	80	120	100	S	Q	K	N
Experiment 2	10102	1	20	right	female	green	2	2	95	7224M.JPG	####	@@@@	$$$$	123	8485.JPG	1	2	474	T	S	R	D	TSRD	300	4	1	1	1	2	1	3	1	4	4	0	-1	120	80	120	100	T	S	R	D
Experiment 2	10102	1	20	right	female	red	1	2	395	7217M.JPG	####	@@@@	$$$$	124	9635.1.JPG	1	1	421	V	B	S	C	VBSC	600	4	1	1	0	?	1	2	1	3	3	0	-1	420	80	120	100	V	F	B	S
Experiment 2	10102	1	20	right	female	green	2	1	795	7205M.JPG	####	@@@@	$$$$	125	4000.JPG	0	1	405	L	Z	V	B	LZVB	1000	4	1	1	0	?	0	?	0	?	1	0	-1	819	80	120	100	L	J	X	D
Experiment 2	10102	1	20	right	female			3	795		####	@@@@	$$$$	126	7053S.JPG	0		0	R	Z	V	B	RZVB	1000	4	1	1	0	?	0	?	0	?	1	500	796	810	80	120	100	R	Q	P	D
Experiment 2	10102	1	20	right	female			3	795		####	@@@@	$$$$	127	3266S.JPG	0		0	P	R	S	Q	PRSQ	1000	4	1	1	1	2	0	?	1	4	3	500	796	820	80	120	100	P	R	C	Q
Experiment 2	10102	1	20	right	female	green	2	2	95	7235M.JPG	####	@@@@	$$$$	128	9600.JPG	1	2	702	Z	R	V	B	ZRVB	300	4	1	1	1	2	0	?	0	?	2	0	-1	120	80	120	100	Z	R	T	P
Experiment 2	10102	1	20	right	female	green	2	1	795	7700M.JPG	####	@@@@	$$$$	129	2206.JPG	1	2	570	Z	P	B	L	ZPBL	1000	4	1	1	0	?	0	?	1	4	2	0	-1	819	80	120	100	Z	V	C	L
Experiment 2	10102	1	20	right	female			3	95		####	@@@@	$$$$	130	6830S.JPG	0		0	T	R	K	J	TRKJ	300	4	1	1	1	2	1	3	1	4	4	500	796	120	80	120	100	T	R	K	J
Experiment 2	10102	1	20	right	female	red	1	1	795	7490M.JPG	####	@@@@	$$$$	131	2890.JPG	1	1	369	T	S	H	Q	TSHQ	1000	4	1	1	1	2	0	?	1	4	3	0	-1	820	80	120	100	T	S	J	Q
Experiment 2	10102	1	20	right	female	red	1	2	395	2215M.JPG	####	@@@@	$$$$	132	9410.JPG	1	1	406	B	L	N	D	BLND	600	4	1	1	1	3	1	2	1	4	4	0	-1	420	80	120	100	B	N	L	D
Experiment 2	10102	1	20	right	female			3	395		####	@@@@	$$$$	133	2720S.JPG	0		0	L	Q	Z	B	LQZB	600	4	1	1	1	2	1	3	0	?	3	500	796	420	80	120	100	L	Q	Z	P
Experiment 2	10102	1	20	right	female			3	95		####	@@@@	$$$$	134	2850S.JPG	0		0	J	H	Z	B	JHZB	300	4	1	1	1	2	1	3	1	4	4	500	796	120	80	120	100	J	H	Z	B
Experiment 2	10102	1	20	right	female			3	95		####	@@@@	$$$$	135	2485S.JPG	0		0	X	H	C	B	XHCB	300	4	1	1	1	2	0	?	1	3	3	500	796	120	80	120	100	X	H	D	C
Experiment 2	10102	1	20	right	female	red	1	2	395	7233M.JPG	####	@@@@	$$$$	136	3500.JPG	1	1	457	F	C	H	G	FCHG	600	4	1	1	0	?	1	2	0	?	2	0	-1	420	90	120	100	F	K	C	V
Experiment 2	10102	1	20	right	female	green	2	1	95	7491M.JPG	####	@@@@	$$$$	137	7595.JPG	1	2	851	G	D	N	L	GDNL	300	4	1	1	1	2	1	3	1	4	4	0	-1	120	80	120	100	G	D	N	L
Experiment 2	10102	1	20	right	female	red	1	2	395	7224M.JPG	####	@@@@	$$$$	138	3069.JPG	1	1	476	C	P	H	Q	CPHQ	600	4	1	1	1	2	1	4	0	?	3	0	-1	420	90	120	100	C	P	Q	B
Experiment 2	10102	1	20	right	female	green	2	2	795	7233M.JPG	####	@@@@	$$$$	139	6834.JPG	1	2	458	F	J	P	N	FJPN	1000	4	1	1	1	2	1	3	1	4	4	0	-1	820	80	120	100	F	J	P	N
Experiment 2	10102	1	20	right	female			3	95		####	@@@@	$$$$	140	7595S.JPG	0		0	D	C	N	F	DCNF	300	4	1	1	1	2	1	3	1	4	4	500	796	120	80	120	100	D	C	N	F
Experiment 2	10102	1	20	right	female			3	395		####	@@@@	$$$$	141	6550S.JPG	0		0	K	R	L	H	KRLH	600	4	1	1	1	2	1	3	1	4	4	500	796	420	80	120	100	K	R	L	H
Experiment 2	10102	1	20	right	female	red	1	1	795	7700M.JPG	####	@@@@	$$$$	142	2514.JPG	1	1	292	C	N	F	B	CNFB	1000	4	1	1	1	2	0	?	0	?	2	0	-1	820	90	120	100	C	N	X	K
Experiment 2	10102	1	20	right	female	green	2	2	95	7187M.JPG	####	@@@@	$$$$	143	3010.JPG	0	1	745	J	H	F	N	JHFN	300	4	1	1	1	2	1	4	0	?	3	0	-1	120	80	120	100	J	H	N	B
Experiment 2	10102	1	20	right	female			3	795		####	@@@@	$$$$	144	6834S.JPG	0		0	C	L	B	T	CLBT	1000	4	1	1	1	2	1	3	1	4	4	500	796	820	80	120	100	C	L	B	T
Experiment 2	10102	1	20	right	female			3	795		####	@@@@	$$$$	145	3400S.JPG	0		0	J	H	T	S	JHTS	1000	4	1	1	1	2	1	3	1	4	4	500	796	820	80	120	100	J	H	T	S
Experiment 2	10102	1	20	right	female	red	1	2	795	7235M.JPG	####	@@@@	$$$$	146	3080.JPG	1	1	392	D	F	H	B	DFHB	1000	4	1	1	1	2	0	?	0	?	2	0	-1	820	81	119	100	D	F	X	V
Experiment 2	10102	1	20	right	female			3	95		####	@@@@	$$$$	147	2870S.JPG	0		0	L	Q	R	T	LQRT	300	4	1	1	0	?	1	2	0	?	2	500	796	120	80	120	99	L	X	Q	J
Experiment 2	10102	1	20	right	female			3	795		####	@@@@	$$$$	148	6313S.JPG	0		0	L	Z	H	F	LZHF	1000	4	1	1	1	2	0	?	1	4	3	500	796	820	90	120	100	L	Z	K	F
Experiment 2	10102	1	20	right	female	green	2	1	395	7205M.JPG	####	@@@@	$$$$	149	2221.JPG	1	2	628	K	F	R	Z	KFRZ	600	4	1	1	1	2	1	3	1	4	4	0	-1	420	80	120	100	K	F	R	Z
Experiment 2	10102	1	20	right	female	green	2	2	795	2512M.JPG	####	@@@@	$$$$	150	3400.JPG	1	2	646	J	D	F	K	JDFK	1000	4	1	1	1	2	0	?	1	4	3	0	-1	820	80	120	100	J	D	H	K
Experiment 2	10102	1	20	right	female	red	1	1	95	7490M.JPG	####	@@@@	$$$$	151	2493.JPG	1	1	638	K	B	H	T	KBHT	300	4	1	1	0	?	1	2	1	3	3	0	-1	120	80	120	100	K	G	B	H
Experiment 2	10102	1	20	right	female			3	395		####	@@@@	$$$$	152	2491S.JPG	0		0	T	B	H	Q	TBHQ	600	4	1	1	0	?	0	?	0	?	1	500	796	420	80	120	100	T	F	X	J
Experiment 2	10102	1	20	right	female	green	2	2	795	7491M.JPG	####	@@@@	$$$$	153	6560.JPG	1	2	782	G	S	F	Z	GSFZ	1000	4	1	1	1	2	0	?	0	?	2	0	-1	820	80	120	100	G	S	J	C
Experiment 2	10102	1	20	right	female			3	395		####	@@@@	$$$$	154	2191S.JPG	0		0	L	S	F	G	LSFG	600	4	1	1	1	2	1	3	0	?	3	500	796	410	80	120	100	L	S	F	H
Experiment 2	10102	1	20	right	female	red	1	1	395	2215M.JPG	####	@@@@	$$$$	155	2200.JPG	1	1	437	J	B	F	Z	JBFZ	600	4	1	1	1	2	0	?	1	4	3	0	-1	420	80	120	100	J	B	X	Z
Experiment 2	10102	1	20	right	female			3	795		####	@@@@	$$$$	156	2830S.JPG	0		0	K	B	H	Z	KBHZ	1000	4	1	1	0	?	0	?	1	2	2	500	796	810	80	120	100	K	P	G	B
Experiment 2	10102	1	20	right	female			3	395		####	@@@@	$$$$	157	2506S.JPG	0		0	V	Q	R	D	VQRD	600	4	1	1	1	2	0	?	1	4	3	500	796	420	80	120	100	V	Q	K	D
Experiment 2	10102	1	20	right	female	red	1	1	95	7217M.JPG	####	@@@@	$$$$	158	2383.JPG	1	1	550	C	F	N	Q	CFNQ	300	4	1	1	1	2	1	3	0	?	3	0	-1	120	80	120	100	C	F	N	R
Experiment 2	10102	1	20	right	female			3	795		####	@@@@	$$$$	159	2441S.JPG	0		0	T	B	H	L	TBHL	1000	4	1	1	0	?	0	?	1	4	2	500	796	820	80	120	100	T	K	X	L
Experiment 2	10102	1	20	right	female			3	95		####	@@@@	$$$$	160	4500S.JPG	0		0	F	C	R	S	FCRS	300	4	1	1	1	2	1	4	1	3	4	500	796	120	90	120	100	F	C	S	R
Experiment 2	10102	1	20	right	female	green	2	2	95	2513M.JPG	####	@@@@	$$$$	161	6230.JPG	1	2	476	C	Q	R	S	CQRS	300	4	1	1	1	2	0	?	0	?	2	0	-1	120	80	120	100	C	Q	P	L
Experiment 2	10102	1	20	right	female	red	1	1	95	7185M.JPG	####	@@@@	$$$$	162	2870.JPG	1	1	458	L	N	F	B	LNFB	300	4	1	1	1	2	0	?	1	3	3	0	-1	120	90	120	100	L	N	V	F
Experiment 2	10102	1	20	right	female			3	95		####	@@@@	$$$$	163	3000S.JPG	0		0	Q	S	V	B	QSVB	300	4	1	1	0	?	0	?	1	3	2	500	796	120	80	120	100	Q	G	D	V
Experiment 2	10102	1	20	right	female			3	95		####	@@@@	$$$$	164	2499S.JPG	0		0	P	L	V	Z	PLVZ	300	4	1	1	0	?	1	2	0	?	2	500	796	110	80	120	100	P	X	L	F
Experiment 2	10102	1	20	right	female			3	395		####	@@@@	$$$$	165	7080S.JPG	0		0	T	H	B	D	THBD	600	4	1	1	1	2	0	?	0	?	2	500	796	420	80	120	100	T	H	P	V
Experiment 2	10102	1	20	right	female	green	2	1	795	7234M.JPG	####	@@@@	$$$$	166	8311.JPG	1	2	571	T	S	L	Q	TSLQ	1000	4	0	?	1	2	1	3	1	4	3	0	-1	819	90	120	100	D	S	L	Q
Experiment 2	10102	1	20	right	female			3	395		####	@@@@	$$$$	167	2305S.JPG	0		0	B	H	C	F	BHCF	600	4	1	1	1	2	1	3	1	4	4	500	796	420	80	120	100	B	H	C	F
Experiment 2	10102	1	20	right	female	green	2	2	95	7233M.JPG	####	@@@@	$$$$	168	6830.JPG	1	2	436	B	Q	H	S	BQHS	300	4	1	1	0	?	0	?	1	2	2	0	-1	120	80	120	100	B	K	F	Q
Experiment 2	10102	1	20	right	female	green	2	1	95	2215M.JPG	####	@@@@	$$$$	169	2593.JPG	1	2	531	B	V	R	S	BVRS	300	4	1	1	1	2	1	3	1	4	4	0	-1	120	80	120	100	B	V	R	S
Experiment 2	10102	1	20	right	female	green	2	1	95	7217M.JPG	####	@@@@	$$$$	170	2210.JPG	1	2	361	Q	S	N	F	QSNF	300	4	1	1	0	?	1	3	1	4	3	0	-1	120	80	120	100	Q	G	N	F
Experiment 2	10102	1	20	right	female	red	1	1	95	7235M.JPG	####	@@@@	$$$$	171	2396.JPG	1	1	693	N	V	S	T	NVST	300	4	1	1	1	2	1	4	0	?	3	0	-1	120	80	120	100	N	V	T	F
Experiment 2	10102	1	20	right	female			3	795		####	@@@@	$$$$	172	3030S.JPG	0		0	V	S	D	C	VSDC	1000	4	1	1	1	2	1	3	1	4	4	500	796	830	80	120	100	V	S	D	C
Experiment 2	10102	1	20	right	female	green	2	2	395	7700M.JPG	####	@@@@	$$$$	173	9921.JPG	1	2	525	H	D	C	P	HDCP	600	4	1	1	1	2	1	3	1	4	4	0	-1	420	80	120	100	H	D	C	P
Experiment 2	10102	1	20	right	female	green	2	1	395	7234M.JPG	####	@@@@	$$$$	174	2397.JPG	1	2	378	R	G	N	Z	RGNZ	600	4	1	1	1	2	1	3	0	?	3	0	-1	420	90	120	100	R	G	N	X
Experiment 2	10102	1	20	right	female	green	2	1	395	7205M.JPG	####	@@@@	$$$$	175	2620.JPG	1	2	376	Z	D	H	F	ZDHF	600	4	1	1	1	2	1	3	1	4	4	0	-1	420	80	120	100	Z	D	H	F
Experiment 2	10102	1	20	right	female	red	1	2	395	2513M.JPG	####	@@@@	$$$$	176	6550.JPG	1	1	395	T	V	N	B	TVNB	600	4	1	1	1	2	1	3	1	4	4	0	-1	420	80	120	100	T	V	N	B
Experiment 2	10102	1	20	right	female			3	795		####	@@@@	$$$$	177	2206S.JPG	0		0	V	L	C	G	VLCG	1000	4	1	1	1	2	1	4	0	?	3	500	796	810	80	120	100	V	L	G	D
Experiment 2	10102	1	20	right	female	green	2	2	95	7490M.JPG	####	@@@@	$$$$	178	3060.JPG	0	1	496	R	Z	V	B	RZVB	300	4	1	1	1	3	0	?	0	?	2	0	-1	120	80	120	100	R	V	K	C
Experiment 2	10102	1	20	right	female			3	395		####	@@@@	$$$$	179	9635.1S.JPG	0		0	F	S	G	V	FSGV	600	4	1	1	1	2	1	3	1	4	4	500	796	420	80	120	100	F	S	G	V
Experiment 2	10102	1	20	right	female			3	395		####	@@@@	$$$$	180	3500S.JPG	0		0	F	H	C	G	FHCG	600	4	1	1	1	2	0	?	0	?	2	500	796	420	80	120	100	F	H	X	V
Experiment 2	10102	1	20	right	female	green	2	2	795	7224M.JPG	####	@@@@	$$$$	181	6313.JPG	1	2	496	D	N	L	G	DNLG	1000	4	1	1	1	2	1	3	1	4	4	0	-1	820	80	120	100	D	N	L	G
Experiment 2	10102	1	20	right	female			3	95		####	@@@@	$$$$	182	2385S.JPG	0		0	R	C	G	N	RCGN	300	4	1	1	1	2	0	?	1	4	3	500	796	120	80	120	100	R	C	V	N
Experiment 2	10102	1	20	right	female	red	1	2	395	2512M.JPG	####	@@@@	$$$$	183	3130.JPG	0	2	408	H	Z	V	B	HZVB	600	4	1	1	0	?	1	2	1	3	3	0	-1	420	80	120	100	H	F	Z	V
Experiment 2	10102	1	20	right	female			3	95		####	@@@@	$$$$	184	9250S.JPG	0		0	R	N	V	H	RNVH	300	4	1	1	1	2	1	3	1	4	4	500	796	120	80	120	100	R	N	V	H
Experiment 2	10102	1	20	right	female			3	795		####	@@@@	$$$$	185	8311S.JPG	0		0	N	L	F	G	NLFG	1000	4	1	1	1	2	1	3	1	4	4	500	796	820	80	120	100	N	L	F	G
Experiment 2	10102	1	20	right	female			3	395		####	@@@@	$$$$	186	3150S.JPG	0		0	S	L	H	C	SLHC	600	4	1	1	1	2	0	?	1	4	3	500	796	420	80	120	100	S	L	J	C
Experiment 2	10102	1	20	right	female			3	795		####	@@@@	$$$$	187	6540S.JPG	0		0	B	S	V	G	BSVG	1000	4	1	1	1	2	0	?	1	4	3	500	796	820	80	120	100	B	S	K	G
Experiment 2	10102	1	20	right	female	red	1	2	795	7187M.JPG	####	@@@@	$$$$	188	3063.JPG	0	2	460	K	G	V	S	KGVS	1000	4	1	1	1	3	0	?	1	2	3	0	-1	820	80	120	100	K	V	Q	G
Experiment 2	10102	1	20	right	female			3	395		####	@@@@	$$$$	189	2445S.JPG	0		0	T	G	L	C	TGLC	600	4	1	1	0	?	1	4	1	3	3	500	796	420	80	120	100	T	V	C	L
Experiment 2	10102	1	20	right	female	red	1	1	395	7491M.JPG	####	@@@@	$$$$	190	2272.JPG	1	1	607	Q	G	N	F	QGNF	600	4	1	1	1	4	1	3	0	?	3	0	-1	420	80	120	100	Q	F	N	P
Experiment 2	10102	1	20	right	female	green	2	1	795	7185M.JPG	####	@@@@	$$$$	191	2749.JPG	0	1	431	S	F	P	B	SFPB	1000	4	1	1	1	3	1	2	1	4	4	0	-1	820	80	120	100	S	P	F	B
Experiment 2	10102	1	20	right	female			3	95		####	@@@@	$$$$	192	2593S.JPG	0		0	D	L	V	B	DLVB	300	4	1	1	1	3	1	2	1	4	4	500	796	120	80	120	100	D	V	L	B
Experiment 2	10102	1	20	right	female			3	795		####	@@@@	$$$$	193	3064S.JPG	0		0	F	R	C	H	FRCH	1000	4	1	1	1	2	1	3	1	4	4	500	796	819	90	120	100	F	R	C	H
Experiment 2	10102	1	20	right	female	red	1	1	395	7205M.JPG	####	@@@@	$$$$	194	7050.JPG	1	1	620	D	S	N	G	DSNG	600	4	1	1	1	2	1	3	1	4	4	0	-1	420	80	120	100	D	S	N	G
Experiment 2	10102	1	20	right	female			3	395		####	@@@@	$$$$	195	2235S.JPG	0		0	Q	G	H	T	QGHT	600	4	0	?	0	?	1	1	1	4	2	500	796	420	80	120	100	X	K	Q	T
Experiment 2	10102	1	20	right	female			3	795		####	@@@@	$$$$	196	2890S.JPG	0		0	Q	T	H	N	QTHN	1000	4	0	?	1	2	0	?	1	4	2	500	796	820	90	120	100	G	T	X	N
Experiment 2	10102	1	20	right	female	green	2	2	95	2215M.JPG	####	@@@@	$$$$	197	6360.JPG	1	2	667	N	H	F	P	NHFP	300	4	1	1	1	2	1	4	0	?	3	0	-1	120	80	120	100	N	H	P	R
Experiment 2	10102	1	20	right	female	red	1	2	395	7235M.JPG	####	@@@@	$$$$	198	6510.JPG	1	1	517	D	F	P	B	DFPB	600	4	1	1	1	2	0	?	0	?	2	0	-1	410	80	120	100	D	F	X	L
Experiment 2	10102	1	20	right	female			3	395		####	@@@@	$$$$	199	2200S.JPG	0		0	H	S	J	F	HSJF	600	4	1	1	1	3	1	2	0	?	3	500	796	420	80	120	100	H	J	S	V
Experiment 2	10102	1	20	right	female			3	795		####	@@@@	$$$$	200	6260S.JPG	0		0	N	L	C	T	NLCT	1000	4	1	1	1	2	1	3	1	4	4	500	796	810	80	120	100	N	L	C	T
Experiment 2	10102	1	20	right	female			3	95		####	@@@@	$$$$	201	2038S.JPG	0		0	H	G	C	T	HGCT	300	4	0	?	1	1	1	2	0	?	2	500	796	120	90	120	100	X	H	G	V
Experiment 2	10102	1	20	right	female			3	395		####	@@@@	$$$$	202	2620S.JPG	0		0	Q	G	F	R	QGFR	600	4	1	1	1	3	0	?	1	4	3	500	796	420	80	120	100	Q	F	V	R
Experiment 2	10102	1	20	right	female			3	95		####	@@@@	$$$$	203	6210S.JPG	0		0	P	L	Z	T	PLZT	300	4	1	1	1	2	1	3	1	4	4	500	796	120	80	120	100	P	L	Z	T
Experiment 2	10102	1	20	right	female	green	2	2	95	2512M.JPG	####	@@@@	$$$$	204	3170.JPG	1	2	1656	F	S	R	N	FSRN	300	4	0	?	1	2	1	3	0	?	2	0	-1	120	80	120	100	V	S	R	H
Experiment 2	10102	1	20	right	female			3	395		####	@@@@	$$$$	205	2683S.JPG	0		0	Z	P	N	R	ZPNR	600	4	1	1	1	2	1	4	1	3	4	500	796	420	80	120	100	Z	P	R	N
Experiment 2	10102	1	20	right	female			3	795		####	@@@@	$$$$	206	6350S.JPG	0		0	N	S	J	H	NSJH	1000	4	1	1	1	3	0	?	1	4	3	500	796	820	80	120	100	N	J	T	H
Experiment 2	10102	1	20	right	female	green	2	1	795	7217M.JPG	####	@@@@	$$$$	207	7493.JPG	1	2	612	G	T	V	B	GTVB	1000	4	1	1	1	2	0	?	1	3	3	0	-1	820	90	120	100	G	T	D	V
Experiment 2	10102	1	20	right	female			3	795		####	@@@@	$$$$	208	3063S.JPG	0		0	J	B	H	T	JBHT	1000	4	1	1	0	?	1	4	1	3	3	500	796	820	80	120	100	J	K	T	H
Experiment 2	10102	1	20	right	female	red	1	1	395	7187M.JPG	####	@@@@	$$$$	209	2235.JPG	1	1	353	T	R	V	B	TRVB	600	4	1	1	1	2	1	3	0	?	3	0	-1	420	90	120	100	T	R	V	H
Experiment 2	10102	1	20	right	female	green	2	2	795	7224M.JPG	####	@@@@	$$$$	210	3053.JPG	1	2	553	Q	T	L	S	QTLS	1000	4	1	1	1	2	1	3	1	4	4	0	-1	820	80	120	100	Q	T	L	S
Experiment 2	10102	1	20	right	female	red	1	2	95	7491M.JPG	####	@@@@	$$$$	211	3120.JPG	1	1	428	K	G	H	V	KGHV	300	4	1	1	0	?	1	4	1	3	3	0	-1	120	80	120	100	K	Q	V	H
Experiment 2	10102	1	20	right	female			3	395		####	@@@@	$$$$	212	2518S.JPG	0		0	F	S	L	C	FSLC	600	4	1	1	1	2	1	3	1	4	4	500	796	420	80	120	100	F	S	L	C
Experiment 2	10102	1	20	right	female	red	1	2	795	7234M.JPG	####	@@@@	$$$$	213	2811.JPG	1	1	372	S	P	Q	G	SPQG	1000	4	1	1	1	3	1	4	1	2	4	0	-1	820	80	120	100	S	Q	G	P
Experiment 2	10102	1	20	right	female	green	2	1	795	7233M.JPG	####	@@@@	$$$$	214	2357.JPG	1	2	430	R	S	G	T	RSGT	1000	4	1	1	0	?	0	?	1	4	2	0	-1	820	80	120	100	R	C	P	T
Experiment 2	10102	1	20	right	female			3	795		####	@@@@	$$$$	215	3080S.JPG	0		0	H	P	N	F	HPNF	1000	4	1	1	1	2	1	3	1	4	4	500	796	820	80	120	100	H	P	N	F
Experiment 2	10102	1	20	right	female	red	1	2	395	7490M.JPG	####	@@@@	$$$$	216	6250.JPG	1	1	391	R	F	D	P	RFDP	600	4	1	1	1	2	0	?	1	3	3	0	-1	420	80	120	100	R	F	H	D
Experiment 2	10102	1	20	right	female			3	95		####	@@@@	$$$$	217	3102S.JPG	0		0	B	J	L	N	BJLN	300	4	1	1	1	2	1	3	1	4	4	500	796	120	80	120	100	B	J	L	N
Experiment 2	10102	1	20	right	female			3	795		####	@@@@	$$$$	218	2352.2S.JPG	0		0	R	B	D	J	RBDJ	1000	4	1	1	1	2	1	3	1	4	4	500	796	820	80	120	100	R	B	D	J
Experiment 2	10102	1	20	right	female			3	395		####	@@@@	$$$$	219	6200S.JPG	0		0	V	H	Q	G	VHQG	600	4	1	1	1	2	0	?	1	3	3	500	796	420	80	120	100	V	H	J	Q
Experiment 2	10102	1	20	right	female			3	95		####	@@@@	$$$$	220	3120S.JPG	0		0	Z	H	F	B	ZHFB	300	4	1	1	0	?	1	2	0	?	2	500	796	120	80	120	100	Z	K	H	X
Experiment 2	10102	1	20	right	female	green	2	1	795	2513M.JPG	####	@@@@	$$$$	221	2214.JPG	1	2	708	L	S	F	D	LSFD	1000	4	1	1	1	3	1	2	1	4	4	0	-1	820	80	120	100	L	F	S	D
Experiment 2	10102	1	20	right	female			3	395		####	@@@@	$$$$	222	2397S.JPG	0		0	S	B	H	C	SBHC	600	4	1	1	1	2	1	4	0	?	3	500	796	420	80	120	100	S	B	C	X
Experiment 2	10102	1	20	right	female	green	2	2	395	7700M.JPG	####	@@@@	$$$$	223	6300.JPG	1	2	1060	Z	F	L	H	ZFLH	600	4	1	1	0	?	0	?	1	4	2	0	-1	420	80	120	100	Z	V	X	H
Experiment 2	10102	1	20	right	female	green	2	1	95	7185M.JPG	####	@@@@	$$$$	224	2850.JPG	1	2	1220	X	C	F	B	XCFB	300	4	1	1	0	?	0	?	1	2	2	0	-1	120	80	120	100	X	P	S	C
Experiment 2	10102	1	20	right	female	green	2	2	95	7187M.JPG	####	@@@@	$$$$	225	6315.JPG	1	2	644	P	S	R	D	PSRD	300	4	1	1	1	2	1	4	1	3	4	0	-1	120	80	120	100	P	S	D	R
Experiment 2	10102	1	20	right	female			3	95		####	@@@@	$$$$	226	3170S.JPG	0		0	S	B	T	Q	SBTQ	300	4	1	1	1	2	1	3	1	4	4	500	796	120	80	120	100	S	B	T	Q
Experiment 2	10102	1	20	right	female	red	1	2	95	7700M.JPG	####	@@@@	$$$$	227	6210.JPG	1	1	430	K	T	V	P	KTVP	300	4	1	1	1	2	0	?	1	3	3	0	-1	120	80	120	100	K	T	X	V
Experiment 2	10102	1	20	right	female			3	395		####	@@@@	$$$$	228	3100S.JPG	0		0	D	C	H	G	DCHG	600	4	1	1	1	4	1	2	1	3	4	500	796	420	80	120	100	D	G	C	H
Experiment 2	20205	1	21	right	male			3	395		####	@@@@	$$$$	1	2235S.JPG	0		0	S	J	D	H	SJDH	600	3	1	1	1	2	1	3	0	?	3	500	796	410	90	120	100	S	J	D	X
Experiment 2	20205	1	21	right	male	green	2	2	95	7700M.JPG	####	@@@@	$$$$	2	3071.JPG	1	2	624	V	D	G	H	VDGH	300	3	1	1	1	2	0	?	0	?	2	0	-1	110	80	120	100	V	D	B	X
Experiment 2	20205	1	21	right	male			3	95		####	@@@@	$$$$	3	4000S.JPG	0		0	J	B	H	E	JBHE	300	3	1	1	1	2	0	?	0	?	2	500	796	110	80	120	100	J	B	N	Z
Experiment 2	20205	1	21	right	male	red	1	1	395	7235M.JPG	####	@@@@	$$$$	4	2221.JPG	1	1	742	X	B	G	A	XBGA	600	3	1	1	1	2	0	?	0	?	2	0	-1	410	80	120	100	X	B	F	C
Experiment 2	20205	1	21	right	male	green	2	2	395	7491M.JPG	####	@@@@	$$$$	5	3100.JPG	1	2	607	X	A	B	F	XABF	600	3	1	1	0	?	0	?	0	?	1	0	-1	410	80	120	100	X	D	Z	V
Experiment 2	20205	1	21	right	male			3	95		####	@@@@	$$$$	6	3266S.JPG	0		0	L	B	J	A	LBJA	300	3	1	1	1	3	0	?	1	2	3	500	796	110	80	120	100	L	J	Z	B
Experiment 2	20205	1	21	right	male			3	395		####	@@@@	$$$$	7	2381S.JPG	0		0	Z	N	C	K	ZNCK	600	3	1	1	1	2	0	?	1	4	3	500	796	410	80	120	100	Z	N	S	K
Experiment 2	20205	1	21	right	male	red	1	2	795	2512M.JPG	####	@@@@	$$$$	8	6230.JPG	1	1	723	J	C	R	H	JCRH	1000	3	1	1	1	2	1	3	1	4	4	0	-1	810	80	120	100	J	C	R	H
Experiment 2	20205	1	21	right	male	red	1	2	795	7187M.JPG	####	@@@@	$$$$	9	6570.JPG	1	1	562	K	V	S	G	KVSG	1000	3	1	1	1	2	1	3	1	4	4	0	-1	810	80	120	100	K	V	S	G
Experiment 2	20205	1	21	right	male			3	795		####	@@@@	$$$$	10	8485S.JPG	0		0	J	Z	H	B	JZHB	1000	3	1	1	1	2	1	3	1	4	4	500	796	810	80	120	100	J	Z	H	B
Experiment 2	20205	1	21	right	male	red	1	2	395	7233M.JPG	####	@@@@	$$$$	11	9050.JPG	1	1	680	N	X	Q	V	NXQV	600	3	1	1	1	2	1	3	1	4	4	0	-1	410	80	120	100	N	X	Q	V
Experiment 2	20205	1	21	right	male	green	2	2	395	7205M.JPG	####	@@@@	$$$$	12	6300.JPG	0	1	621	D	C	H	Q	DCHQ	600	3	1	1	1	2	1	3	1	4	4	0	-1	410	80	120	100	D	C	H	Q
Experiment 2	20205	1	21	right	male	red	1	1	795	2215M.JPG	####	@@@@	$$$$	13	2595.JPG	1	1	544	L	D	G	T	LDGT	1000	3	1	1	1	2	1	3	1	4	4	0	-1	810	80	120	100	L	D	G	T
Experiment 2	20205	1	21	right	male			3	795		####	@@@@	$$$$	14	2730S.JPG	0		0	X	L	G	H	XLGH	1000	3	1	1	1	2	0	?	0	?	2	500	796	810	80	120	100	X	L	D	F
Experiment 2	20205	1	21	right	male			3	795		####	@@@@	$$$$	15	2038S.JPG	0		0	P	J	U	H	PJUH	1000	3	1	1	0	?	1	2	0	?	2	500	796	810	80	120	100	P	L	J	K
Experiment 2	20205	1	21	right	male	green	2	1	395	7224M.JPG	####	@@@@	$$$$	16	2491.JPG	1	2	564	K	G	B	F	KGBF	600	3	1	1	1	3	1	4	0	?	3	0	-1	410	80	120	100	K	B	F	S
Experiment 2	20205	1	21	right	male			3	795		####	@@@@	$$$$	17	6830S.JPG	0		0	P	G	H	S	PGHS	1000	3	1	1	1	4	1	3	0	?	3	500	796	810	80	120	100	P	S	H	Z
Experiment 2	20205	1	21	right	male			3	95		####	@@@@	$$$$	18	2357S.JPG	0		0	K	R	O	Q	KROQ	300	3	1	1	1	2	0	?	1	4	3	500	796	110	80	120	100	K	R	G	Q
Experiment 2	20205	1	21	right	male			3	795		####	@@@@	$$$$	19	2595S.JPG	0		0	Z	C	G	L	ZCGL	1000	3	1	1	0	?	1	2	1	4	3	500	796	810	80	120	100	Z	S	C	L
Experiment 2	20205	1	21	right	male	red	1	2	95	7490M.JPG	####	@@@@	$$$$	20	3140.JPG	1	1	557	J	R	H	G	JRHG	300	3	1	1	1	2	0	?	1	3	3	0	-1	110	80	120	100	J	R	V	H
Experiment 2	20205	1	21	right	male			3	95		####	@@@@	$$$$	21	6834S.JPG	0		0	P	U	Q	C	PUQC	300	3	1	1	1	3	0	?	1	4	3	500	796	110	80	120	100	P	Q	H	C
Experiment 2	20205	1	21	right	male	green	2	1	795	2513M.JPG	####	@@@@	$$$$	22	2396.JPG	1	2	1171	P	N	L	V	PNLV	1000	3	1	1	1	2	1	3	1	4	4	0	-1	810	80	120	100	P	N	L	V
Experiment 2	20205	1	21	right	male	green	2	1	395	7217M.JPG	####	@@@@	$$$$	23	2720.JPG	1	2	564	R	C	H	T	RCHT	600	3	1	1	1	2	0	?	1	4	3	0	-1	410	80	120	100	R	C	X	T
Experiment 2	20205	1	21	right	male			3	95		####	@@@@	$$$$	24	6540S.JPG	0		0	P	H	C	B	PHCB	300	3	1	1	1	2	1	3	1	4	4	500	796	110	80	120	100	P	H	C	B
Experiment 2	20205	1	21	right	male			3	795		####	@@@@	$$$$	25	9600S.JPG	0		0	H	V	G	C	HVGC	1000	3	1	1	1	2	0	?	0	?	2	500	796	810	90	120	100	H	V	D	Z
Experiment 2	20205	1	21	right	male	green	2	1	395	7234M.JPG	####	@@@@	$$$$	26	2102.JPG	1	2	493	S	G	H	K	SGHK	600	3	1	1	1	2	0	?	1	4	3	0	-1	410	80	120	100	S	G	P	K
Experiment 2	20205	1	21	right	male	red	1	2	395	7185M.JPG	####	@@@@	$$$$	27	6550.JPG	1	1	378	D	S	Q	L	DSQL	600	3	1	1	1	2	1	3	1	4	4	0	-1	410	80	120	100	D	S	Q	L
Experiment 2	20205	1	21	right	male	green	2	2	795	7491M.JPG	####	@@@@	$$$$	28	6830.JPG	1	2	417	Q	H	L	N	QHLN	1000	3	1	1	1	2	1	3	1	4	4	0	-1	810	80	120	100	Q	H	L	N
Experiment 2	20205	1	21	right	male			3	795		####	@@@@	$$$$	29	2396S.JPG	0		0	S	N	H	R	SNHR	1000	3	1	1	1	2	1	3	1	4	4	500	796	810	80	120	100	S	N	H	R
Experiment 2	20205	1	21	right	male			3	395		####	@@@@	$$$$	30	2620S.JPG	0		0	B	V	G	F	BVGF	600	3	1	1	0	?	1	2	1	4	3	500	796	410	80	120	100	B	S	V	F
Experiment 2	20205	1	21	right	male	red	1	1	395	7187M.JPG	####	@@@@	$$$$	31	2880.JPG	0	2	473	R	D	H	X	RDHX	600	3	1	1	1	2	1	3	1	4	4	0	-1	410	80	120	100	R	D	H	X
Experiment 2	20205	1	21	right	male			3	95		####	@@@@	$$$$	32	2745.1S.JPG	0		0	T	Q	B	S	TQBS	300	3	1	1	1	2	1	3	1	4	4	500	796	110	80	120	100	T	Q	B	S
Experiment 2	20205	1	21	right	male	red	1	1	395	2215M.JPG	####	@@@@	$$$$	33	9070.JPG	1	1	696	N	Q	H	L	NQHL	600	3	1	1	0	?	0	?	0	?	1	0	-1	409	80	120	100	N	K	D	J
Experiment 2	20205	1	21	right	male	red	1	2	95	7490M.JPG	####	@@@@	$$$$	34	3400.JPG	1	1	500	B	H	J	L	BHJL	300	3	1	1	1	4	1	3	0	?	3	0	-1	110	80	120	100	B	L	J	F
Experiment 2	20205	1	21	right	male			3	795		####	@@@@	$$$$	35	6315S.JPG	0		0	T	Z	C	R	TZCR	1000	3	1	1	1	2	1	4	1	3	4	500	796	810	80	120	100	T	Z	R	C
Experiment 2	20205	1	21	right	male	green	2	2	395	7235M.JPG	####	@@@@	$$$$	36	6250.JPG	1	2	608	C	N	T	E	CNTE	600	3	1	1	1	2	1	3	0	?	3	0	-1	410	80	120	99	C	N	T	Z
Experiment 2	20205	1	21	right	male			3	795		####	@@@@	$$$$	37	2485S.JPG	0		0	Z	J	G	T	ZJGT	1000	3	1	1	1	2	1	4	1	3	4	500	796	810	81	119	100	Z	J	T	G
Experiment 2	20205	1	21	right	male			3	795		####	@@@@	$$$$	38	2385S.JPG	0		0	D	C	T	Z	DCTZ	1000	3	1	1	1	3	1	2	1	4	4	500	796	810	80	120	100	D	T	C	Z
Experiment 2	20205	1	21	right	male			3	395		####	@@@@	$$$$	39	9635.1S.JPG	0		0	D	R	C	T	DRCT	600	3	1	1	1	2	1	3	1	4	4	500	796	410	80	120	100	D	R	C	T
Experiment 2	20205	1	21	right	male	red	1	2	95	7217M.JPG	####	@@@@	$$$$	40	3063.JPG	0	2	601	Z	G	F	E	ZGFE	300	3	1	1	1	2	0	?	1	3	3	0	-1	110	80	120	100	Z	G	R	F
Experiment 2	20205	1	21	right	male	green	2	2	95	7224M.JPG	####	@@@@	$$$$	41	3530.JPG	1	2	563	P	L	T	Q	PLTQ	300	3	1	1	1	2	1	3	1	4	4	0	-1	110	80	120	100	P	L	T	Q
Experiment 2	20205	1	21	right	male			3	395		####	@@@@	$$$$	42	2491S.JPG	0		0	F	C	B	L	FCBL	600	3	1	1	1	2	1	3	1	4	4	500	796	410	80	120	100	F	C	B	L
Experiment 2	20205	1	21	right	male			3	795		####	@@@@	$$$$	43	2493S.JPG	0		0	T	J	H	K	TJHK	1000	3	1	1	1	2	1	4	1	3	4	500	796	810	80	120	100	T	J	K	H
Experiment 2	20205	1	21	right	male	green	2	2	95	7233M.JPG	####	@@@@	$$$$	44	3080.JPG	1	2	552	G	K	N	L	GKNL	300	3	1	1	1	2	0	?	0	?	2	0	-1	110	80	120	100	G	K	X	T
Experiment 2	20205	1	21	right	male			3	395		####	@@@@	$$$$	45	3150S.JPG	0		0	R	D	H	J	RDHJ	600	3	1	1	1	2	1	4	1	3	4	500	796	410	90	120	100	R	D	J	H
Experiment 2	20205	1	21	right	male	green	2	1	95	7205M.JPG	####	@@@@	$$$$	46	2745.1.JPG	1	2	476	D	Z	Q	R	DZQR	300	3	1	1	1	2	0	?	0	?	2	0	-1	119	80	120	100	D	Z	K	G
Experiment 2	20205	1	21	right	male			3	795		####	@@@@	$$$$	47	2104S.JPG	0		0	V	S	N	U	VSNU	1000	3	1	1	0	?	1	2	1	3	3	500	796	830	80	120	100	V	Z	S	N
Experiment 2	20205	1	21	right	male			3	95		####	@@@@	$$$$	48	2580S.JPG	0		0	F	D	T	R	FDTR	300	3	1	1	1	2	1	3	1	4	4	500	796	110	80	120	100	F	D	T	R
Experiment 2	20205	1	21	right	male	red	1	2	795	7234M.JPG	####	@@@@	$$$$	49	3000.JPG	1	1	573	V	X	D	G	VXDG	1000	3	1	1	1	2	1	3	0	?	3	0	-1	810	90	120	100	V	X	D	F
Experiment 2	20205	1	21	right	male			3	395		####	@@@@	$$$$	50	9921S.JPG	0		0	F	B	T	G	FBTG	600	3	1	1	1	2	1	3	1	4	4	500	796	410	80	120	100	F	B	T	G
Experiment 2	20205	1	21	right	male	green	2	2	795	7185M.JPG	####	@@@@	$$$$	51	9250.JPG	1	2	526	R	K	V	G	RKVG	1000	3	1	1	1	2	1	3	0	?	3	0	-1	810	80	120	100	R	K	V	D
Experiment 2	20205	1	21	right	male			3	795		####	@@@@	$$$$	52	6210S.JPG	0		0	J	R	F	X	JRFX	1000	3	1	1	1	2	1	3	1	4	4	500	796	810	80	120	100	J	R	F	X
Experiment 2	20205	1	21	right	male	green	2	1	795	2512M.JPG	####	@@@@	$$$$	53	2850.JPG	1	2	615	N	B	G	Z	NBGZ	1000	3	1	1	1	2	1	4	0	?	3	0	-1	810	80	120	100	N	B	Z	H
Experiment 2	20205	1	21	right	male	green	2	1	95	7700M.JPG	####	@@@@	$$$$	54	2580.JPG	1	2	506	N	G	Q	X	NGQX	300	3	1	1	1	2	0	?	1	4	3	0	-1	110	80	120	100	N	G	C	X
Experiment 2	20205	1	21	right	male			3	95		####	@@@@	$$$$	55	6350S.JPG	0		0	B	Z	V	S	BZVS	300	3	1	1	1	2	1	3	1	4	4	500	796	110	80	120	100	B	Z	V	S
Experiment 2	20205	1	21	right	male			3	95		####	@@@@	$$$$	56	2271S.JPG	0		0	N	V	P	Q	NVPQ	300	3	1	1	1	2	1	3	1	4	4	500	796	110	80	120	100	N	V	P	Q
Experiment 2	20205	1	21	right	male	red	1	1	395	2513M.JPG	####	@@@@	$$$$	57	2518.JPG	0	2	412	J	G	F	B	JGFB	600	3	1	1	1	2	1	3	1	4	4	0	-1	410	80	120	100	J	G	F	B
Experiment 2	20205	1	21	right	male	red	1	1	795	7491M.JPG	####	@@@@	$$$$	58	2485.JPG	1	1	733	F	Q	B	X	FQBX	1000	3	1	1	0	?	1	4	1	2	3	0	-1	810	80	120	100	F	P	X	Q
Experiment 2	20205	1	21	right	male			3	795		####	@@@@	$$$$	59	3000S.JPG	0		0	Z	F	G	T	ZFGT	1000	3	1	1	1	2	1	3	1	4	4	500	796	810	90	120	100	Z	F	G	T
Experiment 2	20205	1	21	right	male			3	395		####	@@@@	$$$$	60	2397S.JPG	0		0	F	C	P	G	FCPG	600	3	1	1	1	4	1	3	1	2	4	500	796	410	80	120	100	F	G	P	C
Experiment 2	20205	1	21	right	male	red	1	2	795	7233M.JPG	####	@@@@	$$$$	61	3102.JPG	1	1	592	D	P	H	I	DPHI	1000	3	1	1	1	2	0	?	1	3	3	0	-1	810	80	120	100	D	P	N	H
Experiment 2	20205	1	21	right	male			3	395		####	@@@@	$$$$	62	3100S.JPG	0		0	X	B	G	U	XBGU	600	3	1	1	0	?	0	?	1	2	2	500	796	410	80	120	100	X	D	H	B
Experiment 2	20205	1	21	right	male	green	2	2	95	7224M.JPG	####	@@@@	$$$$	63	6260.JPG	1	2	590	C	D	H	L	CDHL	300	3	1	1	1	2	1	3	1	4	4	0	-1	110	80	120	100	C	D	H	L
Experiment 2	20205	1	21	right	male	green	2	1	95	7700M.JPG	####	@@@@	$$$$	64	2271.JPG	1	2	484	T	V	B	X	TVBX	300	3	1	1	1	2	0	?	1	4	3	0	-1	110	80	120	100	T	V	C	X
Experiment 2	20205	1	21	right	male			3	395		####	@@@@	$$$$	65	3110S.JPG	0		0	V	J	D	C	VJDC	600	3	1	1	1	2	1	3	1	4	4	500	796	410	80	120	100	V	J	D	C
Experiment 2	20205	1	21	right	male			3	795		####	@@@@	$$$$	66	2593S.JPG	0		0	F	D	Z	I	FDZI	1000	3	1	1	1	2	1	3	0	?	3	500	796	810	80	120	100	F	D	Z	L
Experiment 2	20205	1	21	right	male	green	2	2	395	7490M.JPG	####	@@@@	$$$$	67	9635.1.JPG	1	2	417	X	H	B	P	XHBP	600	3	1	1	1	2	0	?	1	4	3	0	-1	410	80	120	100	X	H	R	P
Experiment 2	20205	1	21	right	male			3	95		####	@@@@	$$$$	68	2514S.JPG	0		0	N	X	T	R	NXTR	300	3	1	1	1	2	1	3	1	4	4	500	796	110	80	120	100	N	X	T	R
Experiment 2	20205	1	21	right	male			3	795		####	@@@@	$$$$	69	2870S.JPG	0		0	F	B	P	R	FBPR	1000	3	1	1	1	2	1	3	1	4	4	500	796	810	90	120	100	F	B	P	R
Experiment 2	20205	1	21	right	male			3	95		####	@@@@	$$$$	70	2495S.JPG	0		0	S	G	Q	L	SGQL	300	3	1	1	1	2	1	3	1	4	4	500	796	110	80	120	100	S	G	Q	L
Experiment 2	20205	1	21	right	male	red	1	2	395	7185M.JPG	####	@@@@	$$$$	71	3130.JPG	1	1	631	N	F	T	H	NFTH	600	3	1	1	1	2	1	3	1	4	4	0	-1	411	81	119	99	N	F	T	H
Experiment 2	20205	1	21	right	male			3	95		####	@@@@	$$$$	72	8311S.JPG	0		0	D	B	C	J	DBCJ	300	3	1	1	1	3	1	2	1	4	4	500	796	110	80	120	100	D	C	B	J
Experiment 2	20205	1	21	right	male	green	2	2	395	7234M.JPG	####	@@@@	$$$$	73	6200.JPG	1	2	897	P	K	H	L	PKHL	600	3	1	1	1	2	0	?	0	?	2	0	-1	410	80	120	100	P	K	R	J
Experiment 2	20205	1	21	right	male	green	2	2	95	2215M.JPG	####	@@@@	$$$$	74	3266.JPG	1	2	463	S	Z	P	L	SZPL	300	3	1	1	1	2	1	3	0	?	3	0	-1	110	80	120	100	S	Z	P	V
Experiment 2	20205	1	21	right	male	green	2	2	395	2513M.JPG	####	@@@@	$$$$	75	9410.JPG	1	2	780	Z	T	Q	J	ZTQJ	600	3	1	1	1	2	1	3	1	4	4	0	-1	410	80	120	100	Z	T	Q	J
Experiment 2	20205	1	21	right	male			3	95		####	@@@@	$$$$	76	9810S.JPG	0		0	F	C	R	N	FCRN	300	3	1	1	1	2	1	3	1	4	4	500	796	110	80	120	100	F	C	R	N
Experiment 2	20205	1	21	right	male			3	795		####	@@@@	$$$$	77	7043S.JPG	0		0	Q	B	N	V	QBNV	1000	3	1	1	1	2	1	3	1	4	4	500	796	810	90	120	100	Q	B	N	V
Experiment 2	20205	1	21	right	male			3	795		####	@@@@	$$$$	78	7059S.JPG	0		0	P	G	R	H	PGRH	1000	3	1	1	1	2	1	3	1	4	4	500	796	810	80	120	100	P	G	R	H
Experiment 2	20205	1	21	right	male			3	95		####	@@@@	$$$$	79	2441S.JPG	0		0	D	K	Z	L	DKZL	300	3	1	1	1	2	1	3	1	4	4	500	796	110	90	120	100	D	K	Z	L
Experiment 2	20205	1	21	right	male			3	795		####	@@@@	$$$$	80	2383S.JPG	0		0	J	Q	L	K	JQLK	1000	3	1	1	1	2	0	?	1	4	3	500	796	810	80	120	100	J	Q	Z	K
Experiment 2	20205	1	21	right	male			3	95		####	@@@@	$$$$	81	6560S.JPG	0		0	B	R	S	G	BRSG	300	3	1	1	1	2	1	3	1	4	4	500	796	110	80	120	100	B	R	S	G
Experiment 2	20205	1	21	right	male	green	2	1	395	2512M.JPG	####	@@@@	$$$$	82	2381.JPG	1	2	577	Z	G	H	F	ZGHF	600	3	1	1	1	2	1	3	1	4	4	0	-1	410	80	120	100	Z	G	H	F
Experiment 2	20205	1	21	right	male	red	1	2	795	7187M.JPG	####	@@@@	$$$$	83	6210.JPG	1	1	687	X	J	N	I	XJNI	1000	3	1	1	1	2	1	3	0	?	3	0	-1	810	90	120	100	X	J	N	H
Experiment 2	20205	1	21	right	male	green	2	2	95	7235M.JPG	####	@@@@	$$$$	84	6350.JPG	1	2	646	D	P	Q	T	DPQT	300	3	1	1	1	2	1	3	1	4	4	0	-1	110	80	120	100	D	P	Q	T
Experiment 2	20205	1	21	right	male	green	2	1	395	7205M.JPG	####	@@@@	$$$$	85	2191.JPG	1	2	548	X	V	G	T	XVGT	600	3	1	1	1	2	0	?	1	4	3	0	-1	410	80	120	100	X	V	P	T
Experiment 2	20205	1	21	right	male			3	395		####	@@@@	$$$$	86	2880S.JPG	0		0	F	H	X	G	FHXG	600	3	1	1	0	?	1	3	0	?	2	500	796	410	80	120	100	F	K	X	B
Experiment 2	20205	1	21	right	male			3	95		####	@@@@	$$$$	87	2811S.JPG	0		0	X	S	R	Q	XSRQ	300	3	1	1	1	2	0	?	1	4	3	500	796	110	80	120	100	X	S	D	Q
Experiment 2	20205	1	21	right	male			3	95		####	@@@@	$$$$	88	3063S.JPG	0		0	H	V	L	B	HVLB	300	3	1	1	1	2	1	3	1	4	4	500	796	110	80	120	100	H	V	L	B
Experiment 2	20205	1	21	right	male			3	395		####	@@@@	$$$$	89	7050S.JPG	0		0	Q	L	O	B	QLOB	600	3	1	1	0	?	1	2	1	4	3	500	796	410	80	120	100	Q	P	L	B
Experiment 2	20205	1	21	right	male			3	95		####	@@@@	$$$$	90	3071S.JPG	0		0	K	V	S	H	KVSH	300	3	1	1	1	2	0	?	1	4	3	500	796	110	80	120	100	K	V	R	H
Experiment 2	20205	1	21	right	male			3	95		####	@@@@	$$$$	91	7493S.JPG	0		0	Z	P	N	D	ZPND	300	3	1	1	1	2	1	3	1	4	4	500	796	110	80	120	100	Z	P	N	D
Experiment 2	20205	1	21	right	male			3	795		####	@@@@	$$$$	92	2499S.JPG	0		0	R	X	N	Z	RXNZ	1000	3	1	1	1	2	1	3	1	4	4	500	796	810	80	120	100	R	X	N	Z
Experiment 2	20205	1	21	right	male	green	2	2	795	7217M.JPG	####	@@@@	$$$$	93	3060.JPG	1	2	500	T	Q	B	Z	TQBZ	1000	3	1	1	1	2	1	3	1	4	4	0	-1	810	80	120	100	T	Q	B	Z
Experiment 2	20205	1	21	right	male			3	95		####	@@@@	$$$$	94	2749S.JPG	0		0	N	G	P	V	NGPV	300	3	1	1	1	2	1	3	1	4	4	500	796	110	80	120	100	N	G	P	V
Experiment 2	20205	1	21	right	male	green	2	1	795	7233M.JPG	####	@@@@	$$$$	95	2385.JPG	1	2	493	X	J	F	S	XJFS	1000	3	1	1	1	3	1	2	1	4	4	0	-1	810	90	120	100	X	F	J	S
Experiment 2	20205	1	21	right	male			3	395		####	@@@@	$$$$	96	7080S.JPG	0		0	J	G	F	S	JGFS	600	3	1	1	0	?	0	?	0	?	1	500	796	410	80	120	100	J	R	Z	K
Experiment 2	20205	1	21	right	male			3	95		####	@@@@	$$$$	97	3140S.JPG	0		0	J	Z	B	H	JZBH	300	3	1	1	1	2	1	3	1	4	4	500	796	110	80	120	100	J	Z	B	H
Experiment 2	20205	1	21	right	male	red	1	2	95	7224M.JPG	####	@@@@	$$$$	98	2811.JPG	1	1	584	T	Z	F	Q	TZFQ	300	3	1	1	1	2	0	?	0	?	2	0	-1	110	90	120	100	T	Z	V	X
Experiment 2	20205	1	21	right	male	red	1	1	95	2513M.JPG	####	@@@@	$$$$	99	2440.JPG	0	2	647	N	G	H	V	NGHV	300	3	1	1	1	2	0	?	1	4	3	0	-1	110	80	120	100	N	G	Q	V
Experiment 2	20205	1	21	right	male			3	395		####	@@@@	$$$$	100	2102S.JPG	0		0	R	Q	S	H	RQSH	600	3	1	1	1	2	1	3	0	?	3	500	796	410	80	120	100	R	Q	S	N
Experiment 2	20205	1	21	right	male	red	1	1	795	7490M.JPG	####	@@@@	$$$$	101	4500.JPG	1	1	650	T	R	Z	H	TRZH	1000	3	1	1	1	2	1	3	0	?	3	0	-1	810	80	120	100	T	R	Z	X
Experiment 2	20205	1	21	right	male	green	2	2	395	7187M.JPG	####	@@@@	$$$$	102	3110.JPG	1	2	649	D	Z	P	Q	DZPQ	600	3	1	1	1	2	1	3	1	4	4	0	-1	410	80	120	100	D	Z	P	Q
Experiment 2	20205	1	21	right	male			3	795		####	@@@@	$$$$	103	2210S.JPG	0		0	R	V	J	P	RVJP	1000	3	1	1	1	2	1	3	1	4	4	500	796	810	80	120	100	R	V	J	P
Experiment 2	20205	1	21	right	male	red	1	1	795	7217M.JPG	####	@@@@	$$$$	104	6570.2.JPG	1	1	429	X	H	F	P	XHFP	1000	3	1	1	0	?	0	?	1	3	2	0	-1	810	80	120	100	X	K	C	F
Experiment 2	20205	1	21	right	male	green	2	1	95	7185M.JPG	####	@@@@	$$$$	105	2020.JPG	1	2	809	F	H	N	L	FHNL	300	3	1	1	1	2	1	3	1	4	4	0	-1	110	80	120	100	F	H	N	L
Experiment 2	20205	1	21	right	male	red	1	1	395	7205M.JPG	####	@@@@	$$$$	106	7080.JPG	1	1	527	Q	X	D	L	QXDL	600	3	1	1	1	2	1	3	0	?	3	0	-1	411	81	119	99	Q	X	D	G
Experiment 2	20205	1	21	right	male	green	2	1	795	2215M.JPG	####	@@@@	$$$$	107	2210.JPG	1	2	506	Z	J	T	S	ZJTS	1000	3	1	1	1	4	1	3	1	2	4	0	-1	810	80	120	100	Z	S	T	J
Experiment 2	20205	1	21	right	male	red	1	2	95	7700M.JPG	####	@@@@	$$$$	108	2352.2.JPG	1	1	828	Z	C	H	N	ZCHN	300	3	1	1	1	2	1	4	0	?	3	0	-1	110	80	120	100	Z	C	N	K
Experiment 2	20205	1	21	right	male			3	795		####	@@@@	$$$$	109	3010S.JPG	0		0	X	G	S	L	XGSL	1000	3	1	1	1	2	1	3	1	4	4	500	796	810	80	120	100	X	G	S	L
Experiment 2	20205	1	21	right	male			3	795		####	@@@@	$$$$	110	4500S.JPG	0		0	B	G	V	Z	BGVZ	1000	3	1	1	1	2	1	3	1	4	4	500	796	810	81	119	100	B	G	V	Z
Experiment 2	20205	1	21	right	male	red	1	2	95	7491M.JPG	####	@@@@	$$$$	111	6834.JPG	1	1	536	C	R	N	V	CRNV	300	3	1	1	1	2	0	?	0	?	2	0	-1	110	80	120	100	C	R	D	S
Experiment 2	20205	1	21	right	male	green	2	2	95	2512M.JPG	####	@@@@	$$$$	112	9810.JPG	1	2	539	B	D	G	H	BDGH	300	3	1	1	1	2	0	?	0	?	2	0	-1	110	80	120	100	B	D	Q	V
Experiment 2	20205	1	21	right	male	green	2	2	795	7234M.JPG	####	@@@@	$$$$	113	3010.JPG	1	2	571	C	V	L	Z	CVLZ	1000	3	1	1	1	2	1	3	1	4	4	0	-1	810	81	119	100	C	V	L	Z
Experiment 2	20205	1	21	right	male			3	95		####	@@@@	$$$$	114	2206S.JPG	0		0	B	G	R	T	BGRT	300	3	1	1	1	2	1	3	1	4	4	500	796	110	80	120	100	B	G	R	T
Experiment 2	20205	1	21	right	male			3	395		####	@@@@	$$$$	115	6510S.JPG	0		0	R	V	T	D	RVTD	600	3	1	1	1	2	1	3	1	4	4	500	796	410	90	120	100	R	V	T	D
Experiment 2	20205	1	21	right	male			3	395		####	@@@@	$$$$	116	6370S.JPG	0		0	F	D	J	P	FDJP	600	3	1	1	1	2	1	3	1	4	4	500	796	410	80	120	100	F	D	J	P
Experiment 2	20205	1	21	right	male	green	2	2	795	7235M.JPG	####	@@@@	$$$$	117	2730.JPG	1	2	712	P	S	N	D	PSND	1000	3	1	1	1	2	1	3	1	4	4	0	-1	810	81	119	100	P	S	N	D
Experiment 2	20205	1	21	right	male			3	95		####	@@@@	$$$$	118	3053S.JPG	0		0	D	G	Z	X	DGZX	300	3	1	1	1	2	1	3	1	4	4	500	796	110	80	120	100	D	G	Z	X
Experiment 2	20205	1	21	right	male	green	2	2	795	7233M.JPG	####	@@@@	$$$$	119	3550.1.JPG	1	2	328	T	B	D	J	TBDJ	1000	3	1	1	1	2	1	3	1	4	4	0	-1	820	90	120	100	T	B	D	J
Experiment 2	20205	1	21	right	male			3	395		####	@@@@	$$$$	120	2305S.JPG	0		0	T	B	Q	Z	TBQZ	600	3	1	1	1	2	1	3	1	4	4	500	796	410	80	120	100	T	B	Q	Z
Experiment 2	20205	1	21	right	male	green	2	1	395	2513M.JPG	####	@@@@	$$$$	121	2235.JPG	1	2	546	Q	F	N	X	QFNX	600	3	1	1	1	2	1	3	1	4	4	0	-1	420	81	119	100	Q	F	N	X
Experiment 2	20205	1	21	right	male			3	395		####	@@@@	$$$$	122	2200S.JPG	0		0	D	G	J	S	DGJS	600	3	1	1	1	2	1	3	1	4	4	500	796	410	80	120	100	D	G	J	S
Experiment 2	20205	1	21	right	male	green	2	2	795	7185M.JPG	####	@@@@	$$$$	123	9252.JPG	1	2	356	V	N	B	Z	VNBZ	1000	3	1	1	1	2	1	3	1	4	4	0	-1	810	90	120	100	V	N	B	Z
Experiment 2	20205	1	21	right	male	green	2	2	95	7234M.JPG	####	@@@@	$$$$	124	6540.JPG	1	2	646	N	L	R	Q	NLRQ	300	3	1	1	1	2	0	?	1	4	3	0	-1	110	80	119	100	N	L	Z	Q
Experiment 2	20205	1	21	right	male	green	2	1	795	7491M.JPG	####	@@@@	$$$$	125	7043.JPG	1	2	354	N	K	T	R	NKTR	1000	3	1	1	1	2	1	3	1	4	4	0	-1	810	80	120	100	N	K	T	R
Experiment 2	20205	1	21	right	male	green	2	1	795	7187M.JPG	####	@@@@	$$$$	126	2383.JPG	1	2	297	X	N	F	B	XNFB	1000	3	1	1	1	2	1	3	1	4	4	0	-1	810	81	119	100	X	N	F	B
Experiment 2	20205	1	21	right	male	green	2	2	95	7235M.JPG	####	@@@@	$$$$	127	3064.JPG	1	2	455	F	L	S	B	FLSB	300	3	1	1	1	2	1	3	1	4	4	0	-1	110	80	120	100	F	L	S	B
Experiment 2	20205	1	21	right	male			3	95		####	@@@@	$$$$	128	6260S.JPG	0		0	F	V	B	S	FVBS	300	3	1	1	1	3	1	4	1	2	4	500	796	110	80	120	100	F	B	S	V
Experiment 2	20205	1	21	right	male	green	2	2	395	7490M.JPG	####	@@@@	$$$$	129	2683.JPG	1	2	421	R	S	V	B	RSVB	600	3	1	1	0	?	1	3	0	?	2	0	-1	411	80	120	99	R	Z	V	G
Experiment 2	20205	1	21	right	male	green	2	1	95	7224M.JPG	####	@@@@	$$$$	130	2441.JPG	1	2	394	G	Z	B	X	GZBX	300	3	1	1	1	2	0	?	1	4	3	0	-1	110	80	120	100	G	Z	R	X
Experiment 2	20205	1	21	right	male	red	1	2	95	7205M.JPG	####	@@@@	$$$$	131	3053.JPG	1	1	546	B	R	G	K	BRGK	300	3	1	1	1	2	0	?	0	?	2	0	-1	120	80	120	100	B	R	X	C
Experiment 2	20205	1	21	right	male	red	1	2	795	2215M.JPG	####	@@@@	$$$$	132	9600.JPG	1	1	548	D	B	R	V	DBRV	1000	3	1	1	1	2	1	3	1	4	4	0	-1	811	81	119	99	D	B	R	V
Experiment 2	20205	1	21	right	male	green	2	1	795	7217M.JPG	####	@@@@	$$$$	133	2480.JPG	1	2	438	X	D	Q	S	XDQS	1000	3	1	1	1	2	1	3	0	?	3	0	-1	810	80	120	100	X	D	Q	Z
Experiment 2	20205	1	21	right	male			3	795		####	@@@@	$$$$	134	2850S.JPG	0		0	F	H	B	P	FHBP	1000	3	1	1	1	2	1	3	1	4	4	500	796	810	80	120	100	F	H	B	P
Experiment 2	20205	1	21	right	male	green	2	1	795	2512M.JPG	####	@@@@	$$$$	135	2104.JPG	1	2	392	D	Q	K	J	DQKJ	1000	3	1	1	1	2	1	3	1	4	4	0	-1	810	81	119	100	D	Q	K	J
Experiment 2	20205	1	21	right	male	green	2	1	795	7700M.JPG	####	@@@@	$$$$	136	2593.JPG	1	2	366	L	S	R	N	LSRN	1000	3	1	1	1	2	1	3	1	4	4	0	-1	820	80	120	100	L	S	R	N
Experiment 2	20205	1	21	right	male	green	2	2	795	7187M.JPG	####	@@@@	$$$$	137	6360.JPG	1	2	454	N	K	R	C	NKRC	1000	3	1	1	1	2	1	3	1	4	4	0	-1	810	90	120	100	N	K	R	C
Experiment 2	20205	1	21	right	male	green	2	1	795	2513M.JPG	####	@@@@	$$$$	138	2038.JPG	1	2	731	J	F	Q	X	JFQX	1000	3	1	1	1	2	1	3	1	4	4	0	-1	810	90	120	100	J	F	Q	X
Experiment 2	20205	1	21	right	male	green	2	1	95	7185M.JPG	####	@@@@	$$$$	139	2214.JPG	1	2	489	D	R	T	N	DRTN	300	3	1	1	1	2	1	3	1	4	4	0	-1	110	80	120	100	D	R	T	N
Experiment 2	20205	1	21	right	male	green	2	2	395	7233M.JPG	####	@@@@	$$$$	140	3150.JPG	1	2	620	H	X	R	G	HXRG	600	3	1	1	1	2	1	3	1	4	4	0	-1	410	81	119	100	H	X	R	G
Experiment 2	20205	1	21	right	male			3	395		####	@@@@	$$$$	141	2445S.JPG	0		0	Z	V	G	F	ZVGF	600	3	1	1	1	2	0	?	1	4	3	500	796	410	80	120	100	Z	V	R	F
Experiment 2	20205	1	21	right	male			3	95		####	@@@@	$$$$	142	3530S.JPG	0		0	S	H	F	L	SHFL	300	3	1	1	1	2	0	?	1	4	3	500	796	110	80	120	100	S	H	T	L
Experiment 2	20205	1	21	right	male	green	2	1	95	7217M.JPG	####	@@@@	$$$$	143	2749.JPG	1	2	510	C	T	R	Z	CTRZ	300	3	1	1	1	2	1	3	1	4	4	0	-1	110	90	120	100	C	T	R	Z
Experiment 2	20205	1	21	right	male			3	395		####	@@@@	$$$$	144	2506S.JPG	0		0	J	P	N	Z	JPNZ	600	3	1	1	1	2	1	3	1	4	4	500	796	410	80	120	100	J	P	N	Z
Experiment 2	20205	1	21	right	male	green	2	1	95	7700M.JPG	####	@@@@	$$$$	145	7493.JPG	1	2	655	N	T	S	V	NTSV	300	3	1	1	1	2	1	3	1	4	4	0	-1	120	90	120	100	N	T	S	V
Experiment 2	20205	1	21	right	male			3	795		####	@@@@	$$$$	146	9252S.JPG	0		0	H	C	N	V	HCNV	1000	3	1	1	1	2	1	3	1	4	4	500	796	809	80	120	100	H	C	N	V
Experiment 2	20205	1	21	right	male			3	795		####	@@@@	$$$$	147	6360S.JPG	0		0	J	N	K	T	JNKT	1000	3	1	1	1	3	0	?	1	4	3	500	796	810	81	119	100	J	K	F	T
Experiment 2	20205	1	21	right	male			3	95		####	@@@@	$$$$	148	3064S.JPG	0		0	B	Z	C	V	BZCV	300	3	1	1	1	2	0	?	1	4	3	500	796	110	80	120	100	B	Z	R	V
Experiment 2	20205	1	21	right	male	green	2	1	795	2512M.JPG	####	@@@@	$$$$	149	2493.JPG	1	2	402	Z	B	G	J	ZBGJ	1000	3	1	1	1	2	1	3	1	4	4	0	-1	810	80	120	100	Z	B	G	J
Experiment 2	20205	1	21	right	male			3	395		####	@@@@	$$$$	150	6200S.JPG	0		0	J	H	P	N	JHPN	600	3	1	1	1	2	1	3	1	4	4	500	796	410	80	120	100	J	H	P	N
Experiment 2	20205	1	21	right	male	green	2	2	795	7205M.JPG	####	@@@@	$$$$	151	6821.JPG	1	2	347	Q	L	R	G	QLRG	1000	3	1	1	1	2	1	4	1	3	4	0	-1	810	81	119	100	Q	L	G	R
Experiment 2	20205	1	21	right	male	red	1	2	95	7491M.JPG	####	@@@@	$$$$	152	6313.JPG	1	1	652	B	Z	S	N	BZSN	300	3	1	1	1	2	1	3	1	4	4	0	-1	110	80	120	100	B	Z	S	N
Experiment 2	20205	1	21	right	male	red	1	2	395	7224M.JPG	####	@@@@	$$$$	153	3069.JPG	1	1	543	H	T	G	P	HTGP	600	3	1	1	1	2	1	3	1	4	4	0	-1	410	80	120	100	H	T	G	P
Experiment 2	20205	1	21	right	male	green	2	1	395	7234M.JPG	####	@@@@	$$$$	154	2445.JPG	1	2	478	S	D	R	C	SDRC	600	3	1	1	1	2	1	3	1	4	4	0	-1	410	80	120	100	S	D	R	C
Experiment 2	20205	1	21	right	male			3	395		####	@@@@	$$$$	155	6250S.JPG	0		0	L	K	Q	V	LKQV	600	3	1	1	1	2	1	3	1	4	4	500	796	410	80	120	100	L	K	Q	V
Experiment 2	20205	1	21	right	male			3	395		####	@@@@	$$$$	156	3068S.JPG	0		0	G	X	F	Q	GXFQ	600	3	1	1	1	2	1	3	1	4	4	500	796	410	80	120	100	G	X	F	Q
Experiment 2	20205	1	21	right	male	green	2	1	95	7235M.JPG	####	@@@@	$$$$	157	2514.JPG	1	2	989	H	P	C	G	HPCG	300	3	1	1	1	2	1	4	1	3	4	0	-1	110	80	120	100	H	P	G	C
Experiment 2	20205	1	21	right	male			3	95		####	@@@@	$$$$	158	2214S.JPG	0		0	Z	K	S	R	ZKSR	300	3	1	1	1	2	1	3	1	4	4	500	796	110	80	120	100	Z	K	S	R
Experiment 2	20205	1	21	right	male			3	95		####	@@@@	$$$$	159	7053S.JPG	0		0	Q	J	N	X	QJNX	300	3	1	1	1	2	1	3	1	4	4	500	796	110	90	120	100	Q	J	N	X
Experiment 2	20205	1	21	right	male	red	1	1	395	7490M.JPG	####	@@@@	$$$$	160	2506.JPG	1	1	601	S	Q	B	V	SQBV	600	3	1	1	1	2	1	3	1	4	4	0	-1	410	80	120	100	S	Q	B	V
Experiment 2	20205	1	21	right	male	red	1	2	795	2215M.JPG	####	@@@@	$$$$	161	3170.JPG	1	1	446	P	L	J	X	PLJX	1000	3	1	1	1	2	1	3	1	4	4	0	-1	810	90	120	100	P	L	J	X
Experiment 2	20205	1	21	right	male			3	95		####	@@@@	$$$$	162	2890S.JPG	0		0	H	F	S	R	HFSR	300	3	1	1	1	2	1	3	1	4	4	500	796	110	80	120	100	H	F	S	R
Experiment 2	20205	1	21	right	male	red	1	2	795	7217M.JPG	####	@@@@	$$$$	163	6315.JPG	1	1	274	J	D	P	Z	JDPZ	1000	3	1	1	1	2	1	3	1	4	4	0	-1	810	80	120	100	J	D	P	Z
Experiment 2	20205	1	21	right	male			3	795		####	@@@@	$$$$	164	6821S.JPG	0		0	B	N	Q	J	BNQJ	1000	3	1	1	1	2	1	3	1	4	4	500	796	810	80	120	100	B	N	Q	J
Experiment 2	20205	1	21	right	male			3	95		####	@@@@	$$$$	165	2020S.JPG	0		0	J	G	T	D	JGTD	300	3	1	1	1	2	1	3	1	4	4	500	796	110	90	120	100	J	G	T	D
Experiment 2	20205	1	21	right	male			3	795		####	@@@@	$$$$	166	6230S.JPG	0		0	X	C	S	P	XCSP	1000	3	1	1	1	2	1	3	1	4	4	500	796	810	80	120	100	X	C	S	P
Experiment 2	20205	1	21	right	male			3	395		####	@@@@	$$$$	167	6550S.JPG	0		0	G	C	P	H	GCPH	600	3	1	1	1	2	0	?	1	4	3	500	796	410	80	120	100	G	C	B	H
Experiment 2	20205	1	21	right	male	green	2	1	395	7235M.JPG	####	@@@@	$$$$	168	2272.JPG	1	2	726	G	H	B	Z	GHBZ	600	3	1	1	1	2	1	3	1	4	4	0	-1	410	80	120	100	G	H	B	Z
Experiment 2	20205	1	21	right	male	green	2	1	795	7233M.JPG	####	@@@@	$$$$	169	2499.JPG	1	2	495	G	Z	S	B	GZSB	1000	3	1	1	1	2	1	3	1	4	4	0	-1	810	80	120	100	G	Z	S	B
Experiment 2	20205	1	21	right	male			3	395		####	@@@@	$$$$	170	2683S.JPG	0		0	G	D	N	B	GDNB	600	3	1	1	1	2	1	3	1	4	4	500	796	410	80	120	100	G	D	N	B
Experiment 2	20205	1	21	right	male			3	395		####	@@@@	$$$$	171	9410S.JPG	0		0	X	S	J	F	XSJF	600	3	1	1	1	2	1	3	1	4	4	500	796	410	80	120	100	X	S	J	F
Experiment 2	20205	1	21	right	male			3	95		####	@@@@	$$$$	172	3080S.JPG	0		0	X	S	N	T	XSNT	300	3	1	1	1	2	1	3	1	4	4	500	796	110	80	120	100	X	S	N	T
Experiment 2	20205	1	21	right	male			3	795		####	@@@@	$$$$	173	6570.2S.JPG	0		0	X	S	H	F	XSHF	1000	3	1	1	1	2	1	3	1	4	4	500	796	810	90	120	100	X	S	H	F
Experiment 2	20205	1	21	right	male	green	2	1	395	7700M.JPG	####	@@@@	$$$$	174	7050.JPG	1	2	539	D	N	X	G	DNXG	600	3	1	1	1	2	1	3	1	4	4	0	-1	410	80	120	100	D	N	X	G
Experiment 2	20205	1	21	right	male			3	95		####	@@@@	$$$$	175	6313S.JPG	0		0	D	K	V	S	DKVS	300	3	1	1	1	2	1	3	1	4	4	500	796	110	90	120	100	D	K	V	S
Experiment 2	20205	1	21	right	male			3	795		####	@@@@	$$$$	176	3102S.JPG	0		0	X	G	P	L	XGPL	1000	3	1	1	1	3	1	4	1	2	4	500	796	810	80	120	100	X	P	L	G
Experiment 2	20205	1	21	right	male			3	395		####	@@@@	$$$$	177	9050S.JPG	0		0	H	K	V	S	HKVS	600	3	1	1	1	3	1	2	1	4	4	500	796	410	80	120	100	H	V	K	S
Experiment 2	20205	1	21	right	male			3	795		####	@@@@	$$$$	178	2480S.JPG	0		0	K	F	S	D	KFSD	1000	3	1	1	1	2	1	3	1	4	4	500	796	810	80	120	100	K	F	S	D
Experiment 2	20205	1	21	right	male	red	1	1	95	7224M.JPG	####	@@@@	$$$$	179	2890.JPG	1	1	675	K	V	D	X	KVDX	300	3	1	1	1	2	1	3	1	4	4	0	-1	110	90	120	100	K	V	D	X
Experiment 2	20205	1	21	right	male			3	95		####	@@@@	$$$$	180	3400S.JPG	0		0	B	V	D	K	BVDK	300	3	1	1	1	2	1	3	1	4	4	500	796	110	80	120	100	B	V	D	K
Experiment 2	20205	1	21	right	male			3	95		####	@@@@	$$$$	181	3030S.JPG	0		0	V	R	T	N	VRTN	300	3	1	1	1	3	1	2	1	4	4	500	796	130	80	120	100	V	T	R	N
Experiment 2	20205	1	21	right	male			3	395		####	@@@@	$$$$	182	2272S.JPG	0		0	T	V	J	C	TVJC	600	3	1	1	1	2	1	3	1	4	4	500	796	410	80	120	100	T	V	J	C
Experiment 2	20205	1	21	right	male			3	395		####	@@@@	$$$$	183	3500S.JPG	0		0	R	K	F	L	RKFL	600	3	1	1	1	2	1	3	1	4	4	500	796	410	80	120	100	R	K	F	L
Experiment 2	20205	1	21	right	male			3	795		####	@@@@	$$$$	184	9250S.JPG	0		0	L	K	R	V	LKRV	1000	3	1	1	1	3	1	4	0	?	3	500	796	810	80	120	100	L	R	V	Q
Experiment 2	20205	1	21	right	male	red	1	1	95	2512M.JPG	####	@@@@	$$$$	185	4000.JPG	1	1	571	P	S	C	Q	PSCQ	300	3	1	1	1	2	1	3	1	4	4	0	-1	110	80	120	100	P	S	C	Q
Experiment 2	20205	1	21	right	male	green	2	1	795	7187M.JPG	####	@@@@	$$$$	186	7595.JPG	1	2	610	C	S	Q	L	CSQL	1000	3	1	1	1	2	1	4	0	?	3	0	-1	810	90	120	100	C	S	L	N
Experiment 2	20205	1	21	right	male			3	395		####	@@@@	$$$$	187	9070S.JPG	0		0	H	I	L	V	HILV	600	3	1	1	0	?	1	3	1	4	3	500	796	410	80	120	100	H	T	L	V
Experiment 2	20205	1	21	right	male	red	1	1	95	7205M.JPG	####	@@@@	$$$$	188	2206.JPG	1	1	706	N	R	Q	X	NRQX	300	3	1	1	1	2	1	3	1	4	4	0	-1	110	90	120	100	N	R	Q	X
Experiment 2	20205	1	21	right	male	green	2	1	95	2513M.JPG	####	@@@@	$$$$	189	2830.JPG	1	2	510	J	P	D	S	JPDS	300	3	1	1	1	2	1	3	1	4	4	0	-1	110	80	120	100	J	P	D	S
Experiment 2	20205	1	21	right	male			3	795		####	@@@@	$$$$	190	3060S.JPG	0		0	T	Z	H	P	TZHP	1000	3	1	1	1	2	1	4	1	3	4	500	796	810	80	120	100	T	Z	P	H
Experiment 2	20205	1	21	right	male	green	2	1	95	7491M.JPG	####	@@@@	$$$$	191	7053.JPG	1	2	606	X	V	N	Q	XVNQ	300	3	1	1	1	2	1	3	1	4	4	0	-1	110	80	120	100	X	V	N	Q
Experiment 2	20205	1	21	right	male			3	795		####	@@@@	$$$$	192	7595S.JPG	0		0	K	N	P	R	KNPR	1000	3	1	1	1	2	1	3	1	4	4	500	796	810	80	120	100	K	N	P	R
Experiment 2	20205	1	21	right	male	green	2	1	95	7234M.JPG	####	@@@@	$$$$	193	8311.JPG	1	2	585	K	Q	C	F	KQCF	300	3	1	1	1	2	1	3	1	4	4	0	-1	110	81	119	100	K	Q	C	F
Experiment 2	20205	1	21	right	male	green	2	2	395	7490M.JPG	####	@@@@	$$$$	194	3500.JPG	1	2	495	J	B	F	D	JBFD	600	3	1	1	1	3	1	2	1	4	4	0	-1	410	80	120	100	J	F	B	D
Experiment 2	20205	1	21	right	male			3	95		####	@@@@	$$$$	195	2830S.JPG	0		0	H	F	J	C	HFJC	300	3	1	1	1	2	1	3	1	4	4	500	796	110	80	120	100	H	F	J	C
Experiment 2	20205	1	21	right	male			3	395		####	@@@@	$$$$	196	2191S.JPG	0		0	H	X	L	P	HXLP	600	3	1	1	1	2	1	3	1	4	4	500	796	410	90	120	100	H	X	L	P
Experiment 2	20205	1	21	right	male	red	1	2	395	2215M.JPG	####	@@@@	$$$$	197	6510.JPG	1	1	405	Q	Z	H	B	QZHB	600	3	1	1	1	2	1	3	1	4	4	0	-1	410	80	120	100	Q	Z	H	B
Experiment 2	20205	1	21	right	male			3	795		####	@@@@	$$$$	198	3170S.JPG	0		0	V	B	L	N	VBLN	1000	3	1	1	1	2	1	3	1	4	4	500	796	810	80	120	100	V	B	L	N
Experiment 2	20205	1	21	right	male	green	2	2	395	7185M.JPG	####	@@@@	$$$$	199	3068.JPG	1	2	450	K	S	L	F	KSLF	600	3	1	1	1	2	1	3	1	4	4	0	-1	410	90	120	100	K	S	L	F
Experiment 2	20205	1	21	right	male	green	2	2	795	2215M.JPG	####	@@@@	$$$$	200	3120.JPG	1	2	550	N	D	Z	X	NDZX	1000	3	1	1	1	2	1	3	1	4	4	0	-1	810	80	120	100	N	D	Z	X
Experiment 2	20205	1	21	right	male	red	1	1	95	2512M.JPG	####	@@@@	$$$$	201	2393.JPG	1	1	622	J	D	B	L	JDBL	300	3	1	1	1	2	0	?	1	4	3	0	-1	110	80	120	100	J	D	G	L
Experiment 2	20205	1	21	right	male			3	795		####	@@@@	$$$$	202	3120S.JPG	0		0	H	F	C	J	HFCJ	1000	3	1	1	1	2	1	3	1	4	4	500	796	810	80	120	100	H	F	C	J
Experiment 2	20205	1	21	right	male	red	1	1	395	7185M.JPG	####	@@@@	$$$$	203	2305.JPG	1	1	719	L	V	F	S	LVFS	600	3	1	1	1	2	1	3	1	4	4	0	-1	410	80	120	100	L	V	F	S
Experiment 2	20205	1	21	right	male			3	795		####	@@@@	$$$$	204	6570S.JPG	0		0	K	F	B	V	KFBV	1000	3	1	1	1	2	1	3	1	4	4	500	796	810	80	120	100	K	F	B	V
Experiment 2	20205	1	21	right	male			3	395		####	@@@@	$$$$	205	2221S.JPG	0		0	C	B	F	H	CBFH	600	3	1	1	1	2	1	3	1	4	4	500	796	410	80	120	100	C	B	F	H
Experiment 2	20205	1	21	right	male	green	2	1	395	2513M.JPG	####	@@@@	$$$$	206	2397.JPG	1	2	521	Z	K	H	B	ZKHB	600	3	1	1	1	2	1	4	1	3	4	0	-1	410	80	120	100	Z	K	B	H
Experiment 2	20205	1	21	right	male			3	395		####	@@@@	$$$$	207	3069S.JPG	0		0	Q	T	J	V	QTJV	600	3	1	1	1	2	1	3	1	4	4	500	796	410	90	120	100	Q	T	J	V
Experiment 2	20205	1	21	right	male			3	795		####	@@@@	$$$$	208	3550.1S.JPG	0		0	S	X	C	F	SXCF	1000	3	1	1	1	2	1	3	1	4	4	500	796	810	81	119	100	S	X	C	F
Experiment 2	20205	1	21	right	male	green	2	1	95	7491M.JPG	####	@@@@	$$$$	209	2495.JPG	1	2	461	K	X	F	H	KXFH	300	3	1	1	1	2	1	3	1	4	4	0	-1	110	80	120	100	K	X	F	H
Experiment 2	20205	1	21	right	male	red	1	1	395	7490M.JPG	####	@@@@	$$$$	210	2620.JPG	1	1	589	K	C	Q	F	KCQF	600	3	1	1	0	?	1	3	1	2	3	0	-1	410	81	119	100	K	G	Q	C
Experiment 2	20205	1	21	right	male			3	395		####	@@@@	$$$$	211	2518S.JPG	0		0	X	B	N	C	XBNC	600	3	1	1	1	2	1	3	1	4	4	500	796	410	80	120	100	X	B	N	C
Experiment 2	20205	1	21	right	male			3	395		####	@@@@	$$$$	212	2720S.JPG	0		0	G	S	V	X	GSVX	600	3	1	1	1	2	1	3	1	4	4	500	796	410	90	120	100	G	S	V	X
Experiment 2	20205	1	21	right	male	red	1	2	795	7217M.JPG	####	@@@@	$$$$	213	8485.JPG	1	1	410	G	D	H	V	GDHV	1000	3	1	1	1	2	1	3	1	4	4	0	-1	811	80	120	99	G	D	H	V
Experiment 2	20205	1	21	right	male	green	2	1	95	7187M.JPG	####	@@@@	$$$$	214	2357.JPG	1	2	530	P	G	H	R	PGHR	300	3	1	1	1	2	1	3	1	4	4	0	-1	110	90	120	100	P	G	H	R
Experiment 2	20205	1	21	right	male			3	395		####	@@@@	$$$$	215	3130S.JPG	0		0	Z	X	S	J	ZXSJ	600	3	1	1	1	2	1	3	1	4	4	500	796	410	80	120	100	Z	X	S	J
Experiment 2	20205	1	21	right	male	red	1	2	395	7235M.JPG	####	@@@@	$$$$	216	9921.JPG	1	1	373	S	J	B	C	SJBC	600	3	1	1	1	2	1	3	1	4	4	0	-1	410	90	120	100	S	J	B	C
Experiment 2	20205	1	21	right	male			3	95		####	@@@@	$$$$	217	2393S.JPG	0		0	B	V	H	G	BVHG	300	3	1	1	1	2	1	3	1	4	4	500	796	110	80	120	100	B	V	H	G
Experiment 2	20205	1	21	right	male			3	395		####	@@@@	$$$$	218	6312S.JPG	0		0	H	S	R	F	HSRF	600	3	1	1	1	2	0	?	1	4	3	500	796	410	90	120	100	H	S	P	F
Experiment 2	20205	1	21	right	male	red	1	1	795	7700M.JPG	####	@@@@	$$$$	219	7059.JPG	1	1	406	L	X	K	Z	LXKZ	1000	3	1	1	1	2	1	3	1	4	4	0	-1	810	90	120	100	L	X	K	Z
Experiment 2	20205	1	21	right	male	red	1	2	395	7224M.JPG	####	@@@@	$$$$	220	6370.JPG	1	1	423	F	H	K	C	FHKC	600	3	1	1	0	?	1	3	1	4	3	0	-1	420	80	120	100	F	R	K	C
Experiment 2	20205	1	21	right	male			3	395		####	@@@@	$$$$	221	6300S.JPG	0		0	S	R	X	J	SRXJ	600	3	1	1	1	2	1	3	0	?	3	500	796	410	80	120	100	S	R	X	V
Experiment 2	20205	1	21	right	male			3	95		####	@@@@	$$$$	222	2352.2S.JPG	0		0	V	N	K	C	VNKC	300	3	1	1	1	2	1	3	1	4	4	500	796	110	90	120	100	V	N	K	C
Experiment 2	20205	1	21	right	male	green	2	2	95	7205M.JPG	####	@@@@	$$$$	223	6560.JPG	1	2	602	T	B	Q	F	TBQF	300	3	1	1	1	2	1	3	1	4	4	0	-1	110	80	120	100	T	B	Q	F
Experiment 2	20205	1	21	right	male	green	2	2	95	7234M.JPG	####	@@@@	$$$$	224	3030.JPG	1	2	576	J	D	V	T	JDVT	300	3	1	1	1	2	1	3	1	4	4	0	-1	120	90	120	100	J	D	V	T
Experiment 2	20205	1	21	right	male	green	2	1	395	7233M.JPG	####	@@@@	$$$$	225	2200.JPG	1	2	460	F	T	X	C	FTXC	600	3	1	1	1	2	0	?	1	3	3	0	-1	410	80	120	100	F	T	K	X
Experiment 2	20205	1	21	right	male	green	2	1	795	7217M.JPG	####	@@@@	$$$$	226	2870.JPG	1	2	367	R	G	T	D	RGTD	1000	3	1	1	1	2	1	3	1	4	4	0	-1	810	80	120	100	R	G	T	D
Experiment 2	20205	1	21	right	male	green	2	2	395	7187M.JPG	####	@@@@	$$$$	227	6312.JPG	1	2	304	J	N	P	G	JNPG	600	3	1	1	1	2	1	3	1	4	4	0	-1	420	80	120	100	J	N	P	G
Experiment 2	20205	1	21	right	male			3	95		####	@@@@	$$$$	228	2440S.JPG	0		0	T	X	K	J	TXKJ	300	3	1	1	1	2	1	3	1	4	4	500	796	110	80	120	100	T	X	K	J
Experiment 2	10204	1	22	right	male	green	2	1	395	7234M.JPG	####	@@@@	$$$$	1	2102.JPG	1	2	591	F	D	K	C	FDKCV	600	4	1	1	1	2	1	3	1	4	4	0	-1	410	90	120	100	F	D	K	C
Experiment 2	10204	1	22	right	male			3	795		####	@@@@	$$$$	2	3080S.JPG	0		0	F	N	J	V	FNJVX	1000	4	1	1	0	?	1	2	0	?	2	500	796	810	80	120	100	F	T	N	X
Experiment 2	10204	1	22	right	male	red	1	2	395	2512M.JPG	####	@@@@	$$$$	3	3100.JPG	1	1	511	T	H	N	S	THNSL	600	4	1	1	1	2	1	4	1	3	4	0	-1	410	80	120	100	T	H	S	N
Experiment 2	10204	1	22	right	male	red	1	2	395	7491M.JPG	####	@@@@	$$$$	4	6200.JPG	1	1	1416	K	N	R	J	KNRJL	600	4	1	1	1	3	0	?	1	2	3	0	-1	410	80	120	100	K	R	G	N
Experiment 2	10204	1	22	right	male			3	95		####	@@@@	$$$$	5	2038S.JPG	0		0	J	K	B	L	JKBL	300	4	1	1	1	4	1	3	0	?	3	500	796	110	80	120	100	J	L	B	X
Experiment 2	10204	1	22	right	male	green	2	1	95	7235M.JPG	####	@@@@	$$$$	6	2396.JPG	1	2	462	J	X	B		JXB	300	4	0	?	0	?	0	?	1	3	1	0	-1	110	80	120	100	S	K	D	B
Experiment 2	10204	1	22	right	male	green	2	1	395	7490M.JPG	####	@@@@	$$$$	7	2272.JPG	1	2	391	L	J	B	N	LJBNL	600	4	1	1	1	3	1	4	0	?	3	0	-1	410	80	120	100	L	B	N	D
Experiment 2	10204	1	22	right	male			3	95		####	@@@@	$$$$	8	2730S.JPG	0		0	F	N	G	J	FNGJ	300	4	1	1	1	2	0	?	1	3	3	500	796	110	80	120	100	F	N	X	G
Experiment 2	10204	1	22	right	male	green	2	2	795	7185M.JPG	####	@@@@	$$$$	9	6350.JPG	1	2	1085	H	L	N	Z	HLNZR	1000	4	1	1	0	?	1	2	1	4	3	0	-1	810	80	120	100	H	T	L	Z
Experiment 2	10204	1	22	right	male	green	2	1	95	7187M.JPG	####	@@@@	$$$$	10	2850.JPG	1	2	429	L	N	T	J	LNTJ	300	4	1	1	0	?	1	3	0	?	2	0	-1	110	80	120	100	L	Z	T	P
Experiment 2	10204	1	22	right	male	green	2	1	395	7217M.JPG	####	@@@@	$$$$	11	2200.JPG	1	2	444	L	N	J	S	LNJSZ	600	4	1	1	1	4	0	?	1	2	3	0	-1	409	80	120	100	L	S	Z	N
Experiment 2	10204	1	22	right	male			3	95		####	@@@@	$$$$	12	8485S.JPG	0		0	V	N	L	C	VNLCK	300	4	1	1	0	?	1	4	1	3	3	500	796	110	80	120	100	V	K	C	L
Experiment 2	10204	1	22	right	male	green	2	2	95	2215M.JPG	####	@@@@	$$$$	13	6570.JPG	1	2	262	C	X	B	N	CXBNL	300	4	1	1	0	?	0	?	1	2	2	0	-1	110	80	120	100	C	F	K	X
Experiment 2	10204	1	22	right	male			3	95		####	@@@@	$$$$	14	3120S.JPG	0		0	N	R	V	W	NRVW	300	4	1	1	0	?	1	2	1	3	3	500	796	110	80	120	100	N	L	R	V
Experiment 2	10204	1	22	right	male	green	2	2	395	7233M.JPG	####	@@@@	$$$$	15	6300.JPG	1	2	265	G	N	S	C	GNSC	600	4	1	1	1	2	1	3	1	4	4	0	-1	410	80	120	100	G	N	S	C
Experiment 2	10204	1	22	right	male			3	95		####	@@@@	$$$$	16	3170S.JPG	0		0	T	N	S	D	TNSD	300	4	1	1	1	2	1	3	1	4	4	500	796	110	80	120	100	T	N	S	D
Experiment 2	10204	1	22	right	male			3	395		####	@@@@	$$$$	17	2397S.JPG	0		0	N	P	L	T	NPLT	600	4	1	1	1	2	1	3	1	4	4	500	796	410	80	120	100	N	P	L	T
Experiment 2	10204	1	22	right	male	green	2	1	95	7224M.JPG	####	@@@@	$$$$	18	2385.JPG	1	2	261	Z	K	N	J	ZKNJL	300	4	1	1	1	2	1	4	0	?	3	0	-1	110	80	120	100	Z	K	J	F
Experiment 2	10204	1	22	right	male	green	2	1	395	2513M.JPG	####	@@@@	$$$$	19	2491.JPG	1	2	238	N	F	V	S	NFVS	600	4	1	1	1	2	1	3	1	4	4	0	-1	410	80	120	100	N	F	V	S
Experiment 2	10204	1	22	right	male	green	2	2	95	7205M.JPG	####	@@@@	$$$$	20	6360.JPG	1	2	168	G	V	N	L	GVNLS	300	4	1	1	0	?	0	?	0	?	1	0	-1	110	80	120	100	G	F	T	Z
Experiment 2	10204	1	22	right	male			3	95		####	@@@@	$$$$	21	3102S.JPG	0		0	S	L	G	B	SLGB	300	4	1	1	1	2	1	4	1	3	4	500	796	110	80	120	100	S	L	B	G
Experiment 2	10204	1	22	right	male	green	2	2	795	7700M.JPG	####	@@@@	$$$$	22	3063.JPG	1	2	243	T	H	N	J	THNJK	1000	4	1	1	1	2	1	4	0	?	3	0	-1	810	80	120	100	T	H	J	K
Experiment 2	10204	1	22	right	male			3	795		####	@@@@	$$$$	23	2214S.JPG	0		0	T	H	J	Q	THJQ	1000	4	0	?	0	?	1	2	1	4	2	500	796	810	80	120	100	C	D	H	Q
Experiment 2	10204	1	22	right	male			3	395		####	@@@@	$$$$	24	2445S.JPG	0		0	P	B	R	S	PBRS	600	4	1	1	1	3	1	2	0	?	3	500	796	410	80	120	100	P	R	B	C
Experiment 2	10204	1	22	right	male			3	95		####	@@@@	$$$$	25	6570.2S.JPG	0		0	N	B	Q	S	NBQS	300	4	1	1	1	3	0	?	0	?	2	500	796	110	80	120	100	N	Q	V	C
Experiment 2	10204	1	22	right	male	red	1	1	95	7490M.JPG	####	@@@@	$$$$	26	7043.JPG	0	2	489	V	L	N	J	VLNJ	300	4	1	1	0	?	0	?	0	?	1	0	-1	110	80	120	100	V	D	P	Z
Experiment 2	10204	1	22	right	male	green	2	2	395	7224M.JPG	####	@@@@	$$$$	27	3110.JPG	0	1	249	V	B	C	J	VBCJNL	600	4	1	1	0	?	1	2	0	?	2	0	-1	410	80	120	100	V	Q	B	H
Experiment 2	10204	1	22	right	male	red	1	2	95	7217M.JPG	####	@@@@	$$$$	28	6830.JPG	1	1	659	X	C	S	B	XCSBL	300	4	1	1	1	3	1	2	0	?	3	0	-1	110	80	120	100	X	S	C	G
Experiment 2	10204	1	22	right	male			3	795		####	@@@@	$$$$	29	6313S.JPG	0		0	L	C	D	V	LCDVG	1000	4	1	1	1	3	1	4	0	?	3	500	796	810	80	120	100	L	D	V	G
Experiment 2	10204	1	22	right	male			3	795		####	@@@@	$$$$	30	3071S.JPG	0		0	X	V	S	G	XVSG	1000	4	1	1	1	2	1	3	1	4	4	500	796	810	80	120	100	X	V	S	G
Experiment 2	10204	1	22	right	male			3	395		####	@@@@	$$$$	31	9921S.JPG	0		0	D	X	S	T	DXST	600	4	1	1	1	2	1	3	1	4	4	500	796	410	80	120	100	D	X	S	T
Experiment 2	10204	1	22	right	male			3	95		####	@@@@	$$$$	32	3550.1S.JPG	0		0	Z	C	S	V	ZCSVT	300	4	1	1	1	2	1	4	0	?	3	500	796	110	80	120	100	Z	C	V	T
Experiment 2	10204	1	22	right	male			3	395		####	@@@@	$$$$	33	6250S.JPG	0		0	Z	N	B	L	ZNBL	600	4	1	1	1	2	1	3	1	4	4	500	796	410	80	120	100	Z	N	B	L
Experiment 2	10204	1	22	right	male			3	795		####	@@@@	$$$$	34	3530S.JPG	0		0	G	F	L	K	GFLK	1000	4	1	1	0	?	1	2	1	4	3	500	796	810	80	120	100	G	X	F	K
Experiment 2	10204	1	22	right	male	red	1	1	95	2513M.JPG	####	@@@@	$$$$	35	6570.2.JPG	1	1	466	D	K	Q	S	DKQS	300	4	1	1	1	2	1	4	1	3	4	0	-1	110	90	120	100	D	K	S	Q
Experiment 2	10204	1	22	right	male			3	95		####	@@@@	$$$$	36	9600S.JPG	0		0	R	Z	S	B	RZSB	300	4	1	1	1	2	0	?	1	4	3	500	796	110	80	120	100	R	Z	X	B
Experiment 2	10204	1	22	right	male			3	95		####	@@@@	$$$$	37	2396S.JPG	0		0	Q	S	C	G	QSCG	300	4	1	1	0	?	1	3	1	4	3	500	796	110	80	120	100	Q	B	C	G
Experiment 2	10204	1	22	right	male			3	95		####	@@@@	$$$$	38	2480S.JPG	0		0	H	N	C	B	HNCB	300	4	1	1	1	3	1	2	1	4	4	500	796	110	80	120	100	H	C	N	B
Experiment 2	10204	1	22	right	male			3	795		####	@@@@	$$$$	39	2495S.JPG	0		0	R	C	T	G	RCTGB	1000	4	1	1	1	3	1	4	0	?	3	500	796	810	81	119	100	R	T	G	P
Experiment 2	10204	1	22	right	male	red	1	1	395	7700M.JPG	####	@@@@	$$$$	40	2221.JPG	1	1	251	X	Q	S	R	XQSR	600	4	1	1	0	?	0	?	1	2	2	0	-1	410	80	120	100	X	D	P	Q
Experiment 2	10204	1	22	right	male			3	95		####	@@@@	$$$$	41	2493S.JPG	0		0	P	C	S	L	PCSLG	300	4	1	1	1	3	1	4	0	?	3	500	796	110	80	120	100	P	S	L	G
Experiment 2	10204	1	22	right	male			3	95		####	@@@@	$$$$	42	3060S.JPG	0		0	L	J	G	B	LJGB	300	4	1	1	1	2	1	3	1	4	4	500	796	110	90	120	100	L	J	G	B
Experiment 2	10204	1	22	right	male			3	795		####	@@@@	$$$$	43	6350S.JPG	0		0	Q	V	S	K	QVSK	1000	4	1	1	1	3	1	2	1	4	4	500	796	810	90	120	100	Q	S	V	K
Experiment 2	10204	1	22	right	male			3	95		####	@@@@	$$$$	44	2383S.JPG	0		0	K	Z	S	L	KZSLV	300	4	1	1	1	2	1	4	0	?	3	500	796	110	80	120	100	K	Z	L	V
Experiment 2	10204	1	22	right	male	green	2	1	395	7234M.JPG	####	@@@@	$$$$	45	2381.JPG	1	2	661	F	X	T	L	FXTL	600	4	1	1	1	2	1	3	0	?	3	0	-1	410	80	120	100	F	X	T	Z
Experiment 2	10204	1	22	right	male	red	1	1	795	7491M.JPG	####	@@@@	$$$$	46	4000.JPG	1	1	389	C	X	S	B	CXSB	1000	4	1	1	1	3	0	?	1	2	3	0	-1	810	80	120	100	C	S	G	X
Experiment 2	10204	1	22	right	male	green	2	1	95	7233M.JPG	####	@@@@	$$$$	47	2593.JPG	1	2	597	S	Q	N	T	SQNT	300	4	1	1	1	2	1	3	1	4	4	0	-1	120	80	120	100	S	Q	N	T
Experiment 2	10204	1	22	right	male			3	395		####	@@@@	$$$$	48	3100S.JPG	0		0	F	G	K		FGK	600	4	1	1	1	2	0	?	1	3	3	500	796	410	80	120	100	F	G	N	K
Experiment 2	10204	1	22	right	male	red	1	2	95	2215M.JPG	####	@@@@	$$$$	49	9252.JPG	1	1	535	B	C	N	R	BCNR	300	4	1	1	1	2	1	3	1	4	4	0	-1	110	80	120	100	B	C	N	R
Experiment 2	10204	1	22	right	male			3	95		####	@@@@	$$$$	50	3010S.JPG	0		0	K	J	X	Q	KJXQ	300	4	1	1	1	2	1	3	1	4	4	500	796	110	80	120	100	K	J	X	Q
Experiment 2	10204	1	22	right	male			3	395		####	@@@@	$$$$	51	9070S.JPG	0		0	V	Q	S	Z	VQSZ	600	4	1	1	1	2	1	3	1	4	4	500	796	410	80	120	100	V	Q	S	Z
Experiment 2	10204	1	22	right	male			3	95		####	@@@@	$$$$	52	2104S.JPG	0		0	L	X	S	F	LXSF	300	4	1	1	1	2	0	?	1	4	3	500	796	130	80	120	100	L	X	P	F
Experiment 2	10204	1	22	right	male	green	2	1	95	7185M.JPG	####	@@@@	$$$$	53	2493.JPG	1	2	1173	R	J	V	S	RJVSP	300	4	1	1	0	?	1	4	1	2	3	0	-1	110	80	120	100	R	P	S	J
Experiment 2	10204	1	22	right	male	red	1	2	795	7187M.JPG	####	@@@@	$$$$	54	6834.JPG	1	1	338	T	K	J	N	TKJNL	1000	4	1	1	1	3	1	2	1	4	4	0	-1	810	80	120	100	T	J	K	N
Experiment 2	10204	1	22	right	male			3	395		####	@@@@	$$$$	55	2235S.JPG	0		0	G	H	N	K	GHNKL	600	4	1	1	1	3	1	2	1	4	4	500	796	410	80	120	100	G	N	H	K
Experiment 2	10204	1	22	right	male	red	1	1	795	2512M.JPG	####	@@@@	$$$$	56	2495.JPG	1	1	229	G	H	V	J	GHVJL	1000	4	1	1	1	3	0	?	1	2	3	0	-1	810	80	120	100	G	V	C	H
Experiment 2	10204	1	22	right	male			3	95		####	@@@@	$$$$	57	2499S.JPG	0		0	N	R	Z		NRZ	300	4	1	1	1	2	0	?	1	3	3	500	796	110	80	120	100	N	R	F	Z
Experiment 2	10204	1	22	right	male	red	1	2	795	7205M.JPG	####	@@@@	$$$$	58	3030.JPG	1	1	391	V	G	F	B	VGFB	1000	4	1	1	1	2	1	3	0	?	3	0	-1	810	80	120	100	V	G	F	C
Experiment 2	10204	1	22	right	male	green	2	2	95	7235M.JPG	####	@@@@	$$$$	59	6315.JPG	1	2	566	K	G	J	B	KGJBL	300	4	1	1	0	?	0	?	1	3	2	0	-1	110	80	120	100	K	T	P	J
Experiment 2	10204	1	22	right	male			3	395		####	@@@@	$$$$	60	2880S.JPG	0		0	G	V	B	L	GVBL	600	4	1	1	1	2	1	3	1	4	4	500	796	410	80	120	100	G	V	B	L
Experiment 2	10204	1	22	right	male			3	795		####	@@@@	$$$$	61	2830S.JPG	0		0	V	T	Q	R	VTQRK	1000	4	1	1	1	2	1	3	0	?	3	500	796	810	80	120	100	V	T	Q	K
Experiment 2	10204	1	22	right	male			3	95		####	@@@@	$$$$	62	6315S.JPG	0		0	B	C	D	K	BCDK	300	4	1	1	1	2	1	3	1	4	4	500	796	110	80	120	100	B	C	D	K
Experiment 2	10204	1	22	right	male			3	795		####	@@@@	$$$$	63	2749S.JPG	0		0	T	G	S	P	TGSPL	1000	4	1	1	1	3	1	4	0	?	3	500	796	810	81	119	100	T	S	P	L
Experiment 2	10204	1	22	right	male	green	2	2	795	7233M.JPG	####	@@@@	$$$$	64	2811.JPG	1	2	568	Q	J	S	V	QJSVP	1000	4	0	?	1	2	0	?	1	4	2	0	-1	810	80	120	100	G	J	B	V
Experiment 2	10204	1	22	right	male			3	795		####	@@@@	$$$$	65	2357S.JPG	0		0	F	L	S	Z	FLSZ	1000	4	1	1	1	2	1	3	1	4	4	500	796	810	90	120	100	F	L	S	Z
Experiment 2	10204	1	22	right	male	red	1	2	95	7187M.JPG	####	@@@@	$$$$	66	9250.JPG	1	1	463	L	V	Q	S	LVQS	300	4	1	1	1	2	1	3	1	4	4	0	-1	110	80	120	99	L	V	Q	S
Experiment 2	10204	1	22	right	male			3	395		####	@@@@	$$$$	67	3068S.JPG	0		0	C	N	X	P	CNXP	600	4	1	1	1	4	1	2	1	3	4	500	796	410	80	120	100	C	P	N	X
Experiment 2	10204	1	22	right	male	red	1	1	95	7700M.JPG	####	@@@@	$$$$	68	2595.JPG	1	1	411	X	N	P	L	XNPLT	300	4	1	1	0	?	0	?	0	?	1	0	-1	110	80	120	100	X	K	R	T
Experiment 2	10204	1	22	right	male	red	1	1	795	2513M.JPG	####	@@@@	$$$$	69	8311.JPG	1	1	373	N	R	F	D	NRFD	1000	4	1	1	1	2	1	3	1	4	4	0	-1	810	80	120	100	N	R	F	D
Experiment 2	10204	1	22	right	male	green	2	2	395	7491M.JPG	####	@@@@	$$$$	70	9410.JPG	1	2	449	Q	T	F	J	QTFJKL	600	4	1	1	1	2	0	?	1	3	3	0	-1	410	80	120	100	Q	T	K	F
Experiment 2	10204	1	22	right	male	green	2	2	395	7224M.JPG	####	@@@@	$$$$	71	9050.JPG	1	2	773	F	V	N	L	FVNL	600	4	1	1	1	2	0	?	1	3	3	0	-1	420	80	120	100	F	V	G	N
Experiment 2	10204	1	22	right	male	green	2	2	95	7235M.JPG	####	@@@@	$$$$	72	3060.JPG	1	2	576	Q	V	S	L	QVSLR	300	4	1	1	0	?	0	?	0	?	1	0	-1	110	81	119	100	Q	F	C	N
Experiment 2	10204	1	22	right	male	red	1	2	395	7490M.JPG	####	@@@@	$$$$	73	3068.JPG	1	1	379	R	V	J	S	RVJSL	600	4	1	1	1	4	0	?	1	3	3	0	-1	410	80	120	100	R	S	F	J
Experiment 2	10204	1	22	right	male			3	395		####	@@@@	$$$$	74	2683S.JPG	0		0	R	J	T	H	RJTHS	600	4	1	1	1	3	1	2	1	4	4	500	796	410	80	120	100	R	T	J	H
Experiment 2	10204	1	22	right	male	red	1	1	795	7234M.JPG	####	@@@@	$$$$	75	2214.JPG	1	1	662	V	R	S	F	VRSF	1000	4	1	4	1	2	1	3	1	1	4	0	-1	810	80	120	100	F	R	S	V
Experiment 2	10204	1	22	right	male	red	1	2	395	7205M.JPG	####	@@@@	$$$$	76	6370.JPG	1	1	780	H	X	Z	S	HXZSL	600	4	1	1	1	2	1	4	1	3	4	0	-1	420	80	120	100	H	X	S	Z
Experiment 2	10204	1	22	right	male	green	2	2	95	7217M.JPG	####	@@@@	$$$$	77	9600.JPG	0	1	285	V	L	J	K	VLJKP	300	4	0	?	0	?	0	?	0	?	0	0	-1	110	80	120	100	F	T	D	H
Experiment 2	10204	1	22	right	male	green	2	1	795	2512M.JPG	####	@@@@	$$$$	78	7493.JPG	1	2	806	J	H	N	L	JHNLP	1000	4	1	1	0	?	1	3	1	2	3	0	-1	810	80	120	100	J	K	N	H
Experiment 2	10204	1	22	right	male	red	1	1	395	2215M.JPG	####	@@@@	$$$$	79	7080.JPG	1	1	559	P	F	N	S	PFNS	600	4	1	1	1	2	1	3	1	4	4	0	-1	410	80	119	100	P	F	N	S
Experiment 2	10204	1	22	right	male	red	1	1	795	7185M.JPG	####	@@@@	$$$$	80	2580.JPG	1	1	639	X	V	S	Z	XVSZ	1000	4	1	1	1	2	1	4	1	3	4	0	-1	810	80	120	100	X	V	Z	S
Experiment 2	10204	1	22	right	male	green	2	2	395	7224M.JPG	####	@@@@	$$$$	81	6312.JPG	1	2	705	S	R	V	P	SRVP	600	4	1	1	1	3	0	?	1	4	3	0	-1	410	80	120	100	S	V	X	P
Experiment 2	10204	1	22	right	male	green	2	1	795	2215M.JPG	####	@@@@	$$$$	82	2357.JPG	1	2	728	N	H	Z	S	NHZS	1000	4	1	1	1	3	1	2	0	?	3	0	-1	810	90	120	100	N	Z	H	X
Experiment 2	10204	1	22	right	male	green	2	1	795	7217M.JPG	####	@@@@	$$$$	83	2749.JPG	1	2	561	X	N	R	D	XNRD	1000	4	1	1	1	2	1	3	1	4	4	0	-1	810	80	120	100	X	N	R	D
Experiment 2	10204	1	22	right	male			3	795		####	@@@@	$$$$	84	2514S.JPG	0		0	F	V	S	T	FVST	1000	4	1	1	1	3	1	2	1	4	4	500	796	809	80	120	100	F	S	V	T
Experiment 2	10204	1	22	right	male	red	1	1	95	7491M.JPG	####	@@@@	$$$$	85	2210.JPG	1	1	666	K	Z	N	L	KZNLP	300	4	1	1	1	2	0	?	0	?	2	0	-1	110	80	120	100	K	Z	T	G
Experiment 2	10204	1	22	right	male			3	395		####	@@@@	$$$$	86	2221S.JPG	0		0	J	L	S	D	JLSD	600	4	1	1	1	2	1	3	1	4	4	500	796	410	80	120	100	J	L	S	D
Experiment 2	10204	1	22	right	male	green	2	1	95	7233M.JPG	####	@@@@	$$$$	87	2104.JPG	1	2	629	P	R	F	N	PRFN	300	4	1	1	1	2	1	3	1	4	4	0	-1	110	80	120	100	P	R	F	N
Experiment 2	10204	1	22	right	male	green	2	1	95	2512M.JPG	####	@@@@	$$$$	88	4500.JPG	1	2	1146	B	C	C	J	BCCJ	300	4	1	1	1	3	0	?	1	4	3	0	-1	110	81	119	100	B	C	G	J
Experiment 2	10204	1	22	right	male			3	795		####	@@@@	$$$$	89	2580S.JPG	0		0	R	H	S	Q	RHSQ	1000	4	1	1	0	?	1	2	1	4	3	500	796	810	80	120	100	R	C	H	Q
Experiment 2	10204	1	22	right	male	red	1	2	795	7700M.JPG	####	@@@@	$$$$	90	3071.JPG	1	1	663	N	Q	V	S	NQVS	1000	4	1	1	1	2	1	3	0	?	3	0	-1	810	80	120	100	N	Q	V	F
Experiment 2	10204	1	22	right	male	red	1	1	795	7187M.JPG	####	@@@@	$$$$	91	2393.JPG	1	1	366	L	Q	Z	D	LQZD	1000	4	1	1	1	2	1	3	1	4	4	0	-1	810	80	120	99	L	Q	Z	D
Experiment 2	10204	1	22	right	male	red	1	1	395	7235M.JPG	####	@@@@	$$$$	92	2191.JPG	1	1	542	P	R	X	N	PRXN	600	4	1	1	1	3	0	?	1	4	3	0	-1	410	80	120	100	P	X	B	N
Experiment 2	10204	1	22	right	male			3	795		####	@@@@	$$$$	93	9810S.JPG	0		0	T	D	X	F	TDXF	1000	4	1	1	1	2	1	3	0	?	3	500	796	810	90	120	100	T	D	X	P
Experiment 2	10204	1	22	right	male			3	95		####	@@@@	$$$$	94	2210S.JPG	0		0	S	J	G	L	SJGL	300	4	1	1	1	2	0	?	1	4	3	500	796	110	80	120	100	S	J	B	L
Experiment 2	10204	1	22	right	male			3	95		####	@@@@	$$$$	95	6360S.JPG	0		0	C	S	X	D	CSXD	300	4	1	1	0	?	1	4	1	3	3	500	796	110	80	120	100	C	Z	D	X
Experiment 2	10204	1	22	right	male	green	2	1	95	7490M.JPG	####	@@@@	$$$$	96	2480.JPG	1	2	1334	V	K	L	N	VKLN	300	4	1	1	1	2	0	?	0	?	2	0	-1	110	81	119	100	V	K	B	C
Experiment 2	10204	1	22	right	male	green	2	2	95	7205M.JPG	####	@@@@	$$$$	97	6230.JPG	1	2	623	L	T	Q	P	LTQP	300	4	1	1	1	2	1	4	1	3	4	0	-1	110	80	120	100	L	T	P	Q
Experiment 2	10204	1	22	right	male			3	395		####	@@@@	$$$$	98	6200S.JPG	0		0	L	F	T	G	LFTG	600	4	1	1	1	3	1	2	1	4	4	500	796	410	80	120	100	L	T	F	G
Experiment 2	10204	1	22	right	male	red	1	2	95	7234M.JPG	####	@@@@	$$$$	99	3550.1.JPG	1	1	677	N	T	H	P	NTHP	300	4	1	1	1	2	1	3	1	4	4	0	-1	110	81	119	100	N	T	H	P
Experiment 2	10204	1	22	right	male	red	1	1	395	7185M.JPG	####	@@@@	$$$$	100	2506.JPG	1	1	423	X	Q	R	S	XQRS	600	4	1	1	1	2	0	?	0	?	2	0	-1	410	80	120	100	X	Q	T	J
Experiment 2	10204	1	22	right	male			3	795		####	@@@@	$$$$	101	6540S.JPG	0		0	J	G	N	P	JGNP	1000	4	1	1	1	2	1	3	1	4	4	500	796	810	80	120	100	J	G	N	P
Experiment 2	10204	1	22	right	male	red	1	2	795	2513M.JPG	####	@@@@	$$$$	102	6540.JPG	1	1	479	X	C	V	P	XCVP	1000	4	1	1	0	?	0	?	1	2	2	0	-1	810	80	120	100	X	G	K	C
Experiment 2	10204	1	22	right	male			3	395		####	@@@@	$$$$	103	3110S.JPG	0		0	Z	G	N	F	ZGNF	600	4	1	1	1	2	0	?	1	4	3	500	796	410	80	120	100	Z	G	X	F
Experiment 2	10204	1	22	right	male	green	2	1	395	7224M.JPG	####	@@@@	$$$$	104	2397.JPG	1	2	436	F	T	N	D	FTND	600	4	1	1	1	2	1	3	1	4	4	0	-1	410	90	120	100	F	T	N	D
Experiment 2	10204	1	22	right	male			3	795		####	@@@@	$$$$	105	3400S.JPG	0		0	J	G	Z	N	JGZN	1000	4	1	1	1	2	1	3	0	?	3	500	796	810	80	120	100	J	G	Z	K
Experiment 2	10204	1	22	right	male	red	1	2	395	7700M.JPG	####	@@@@	$$$$	106	3150.JPG	1	1	501	V	N	G	K	VNGK	600	4	1	1	1	2	1	3	1	4	4	0	-1	410	80	120	100	V	N	G	K
Experiment 2	10204	1	22	right	male	red	1	1	395	7235M.JPG	####	@@@@	$$$$	107	2518.JPG	1	1	444	D	G	L	P	DGLP	600	4	1	1	0	?	1	3	1	4	3	0	-1	410	80	120	100	D	V	L	P
Experiment 2	10204	1	22	right	male			3	395		####	@@@@	$$$$	108	2518S.JPG	0		0	N	X	S	R	NXSR	600	4	1	1	1	2	1	3	1	4	4	500	796	410	80	120	100	N	X	S	R
Experiment 2	10204	1	22	right	male	green	2	2	795	7490M.JPG	####	@@@@	$$$$	109	2352.2.JPG	1	2	420	G	R	S	Z	GRSZ	1000	4	1	1	1	2	0	?	1	4	3	0	-1	810	81	119	100	G	R	C	Z
Experiment 2	10204	1	22	right	male	green	2	1	795	2512M.JPG	####	@@@@	$$$$	110	2890.JPG	1	2	634	X	G	B	L	XGBL	1000	4	1	1	1	3	0	?	1	4	3	0	-1	810	80	120	100	X	B	D	L
Experiment 2	10204	1	22	right	male	red	1	1	395	2513M.JPG	####	@@@@	$$$$	111	2235.JPG	1	1	391	D	X	F	S	DXFS	600	4	1	1	1	2	0	?	0	?	2	0	-1	411	80	120	99	D	X	V	Z
Experiment 2	10204	1	22	right	male			3	795		####	@@@@	$$$$	112	6560S.JPG	0		0	P	R	N	G	PRNG	1000	4	1	2	1	1	1	3	1	4	4	500	796	810	80	120	100	R	P	N	G
Experiment 2	10204	1	22	right	male			3	395		####	@@@@	$$$$	113	2305S.JPG	0		0	Q	L	K	Z	QLKZ	600	4	1	1	1	3	1	2	1	4	4	500	796	410	80	120	100	Q	K	L	Z
Experiment 2	10204	1	22	right	male			3	395		####	@@@@	$$$$	114	3500S.JPG	0		0	B	K	Z	R	BKZR	600	4	1	1	1	3	1	2	1	4	4	500	796	410	80	120	100	B	Z	K	R
Experiment 2	10204	1	22	right	male			3	95		####	@@@@	$$$$	115	6830S.JPG	0		0	K	N	C	T	KNCT	300	4	1	1	1	3	0	?	1	4	3	500	796	110	90	120	100	K	C	V	T
Experiment 2	10204	1	22	right	male			3	95		####	@@@@	$$$$	116	2385S.JPG	0		0	G	L	R	Z	GLRZ	300	4	1	1	1	2	1	3	1	4	4	500	796	110	80	120	100	G	L	R	Z
Experiment 2	10204	1	22	right	male			3	395		####	@@@@	$$$$	117	2191S.JPG	0		0	V	N	G	X	VNGX	600	4	1	1	1	2	0	?	1	4	3	500	796	410	90	120	100	V	N	C	X
Experiment 2	10204	1	22	right	male	green	2	1	795	7234M.JPG	####	@@@@	$$$$	118	2020.JPG	1	2	525	G	F	Q	B	GFQB	1000	4	1	1	1	4	1	2	1	3	4	0	-1	810	80	120	100	G	B	F	Q
Experiment 2	10204	1	22	right	male			3	395		####	@@@@	$$$$	119	2620S.JPG	0		0	F	C	K	P	FCKP	600	4	1	1	1	4	1	2	1	3	4	500	796	410	80	120	100	F	P	C	K
Experiment 2	10204	1	22	right	male	green	2	2	795	2215M.JPG	####	@@@@	$$$$	120	3266.JPG	1	2	526	G	B	L	Q	GBLQ	1000	4	1	2	0	?	1	3	1	4	3	0	-1	810	81	119	100	B	P	L	Q
Experiment 2	10204	1	22	right	male			3	795		####	@@@@	$$$$	121	7053S.JPG	0		0	G	H	C	D	GHCD	1000	4	1	1	1	2	0	?	1	4	3	500	796	810	80	120	100	G	H	B	D
Experiment 2	10204	1	22	right	male			3	795		####	@@@@	$$$$	122	2441S.JPG	0		0	Q	B	X	Z	QBXZ	1000	4	1	1	1	2	1	3	1	4	4	500	796	810	80	120	100	Q	B	X	Z
Experiment 2	10204	1	22	right	male	red	1	2	95	7233M.JPG	####	@@@@	$$$$	123	6821.JPG	0	2	657	B	G	H	J	BGHJ	300	4	1	1	0	?	1	2	1	3	3	0	-1	110	80	120	100	B	X	G	H
Experiment 2	10204	1	22	right	male			3	395		####	@@@@	$$$$	124	3069S.JPG	0		0	K	S	V	C	KSVC	600	4	1	1	1	2	1	3	1	4	4	500	796	410	80	120	100	K	S	V	C
Experiment 2	10204	1	22	right	male			3	795		####	@@@@	$$$$	125	2393S.JPG	0		0	J	G	N	Z	JGNZ	1000	4	1	1	1	4	0	?	1	3	3	500	796	810	80	120	100	J	Z	D	N
Experiment 2	10204	1	22	right	male	green	2	2	95	7491M.JPG	####	@@@@	$$$$	126	3170.JPG	1	2	525	X	C	N	T	XCNT	300	4	1	1	0	?	0	?	1	4	2	0	-1	110	80	120	100	X	J	Q	T
Experiment 2	10204	1	22	right	male			3	95		####	@@@@	$$$$	127	7059S.JPG	0		0	G	J	T	L	GJTL	300	4	1	1	1	2	1	3	1	4	4	500	796	109	80	120	100	G	J	T	L
Experiment 2	10204	1	22	right	male	green	2	2	395	7185M.JPG	####	@@@@	$$$$	128	3069.JPG	1	2	454	C	G	B	L	CGBL	600	4	1	1	0	?	0	?	0	?	1	0	-1	410	80	120	100	C	P	V	T
Experiment 2	10204	1	22	right	male	red	1	1	95	7187M.JPG	####	@@@@	$$$$	129	7595.JPG	1	1	483	V	N	Q	B	VNQB	300	4	1	1	1	2	0	?	1	3	3	0	-1	110	80	120	100	V	N	X	Q
Experiment 2	10204	1	22	right	male	red	1	2	795	7217M.JPG	####	@@@@	$$$$	130	3053.JPG	1	1	450	D	Q	V	X	DQVX	1000	4	1	1	1	2	0	?	1	4	3	0	-1	820	80	120	100	D	Q	K	X
Experiment 2	10204	1	22	right	male	red	1	2	795	7205M.JPG	####	@@@@	$$$$	131	3080.JPG	1	1	670	P	Z	H	T	PZHT	1000	4	1	1	1	2	1	3	1	4	4	0	-1	810	80	120	100	P	Z	H	T
Experiment 2	10204	1	22	right	male	green	2	1	95	7217M.JPG	####	@@@@	$$$$	132	2499.JPG	1	2	386	H	K	T	R	HKTR	300	4	1	1	1	2	1	3	1	4	4	0	-1	110	80	120	100	H	K	T	R
Experiment 2	10204	1	22	right	male			3	95		####	@@@@	$$$$	133	7043S.JPG	0		0	P	G	L	V	PGLV	300	4	1	1	1	4	1	2	1	3	4	500	796	110	90	120	100	P	V	G	L
Experiment 2	10204	1	22	right	male	green	2	1	95	7185M.JPG	####	@@@@	$$$$	134	2383.JPG	1	2	434	T	K	J	P	TKJP	300	4	1	1	1	2	1	3	0	?	3	0	-1	110	80	119	100	T	K	J	H
Experiment 2	10204	1	22	right	male			3	95		####	@@@@	$$$$	135	6570S.JPG	0		0	B	X	F	N	BXFN	300	4	1	1	1	3	1	2	1	4	4	500	796	110	80	120	100	B	F	X	N
Experiment 2	10204	1	22	right	male	red	1	2	795	7233M.JPG	####	@@@@	$$$$	136	6260.JPG	1	1	429	R	G	J	K	RGJK	1000	4	1	1	1	3	1	2	1	4	4	0	-1	809	80	120	100	R	J	G	K
Experiment 2	10204	1	22	right	male	green	2	1	795	7491M.JPG	####	@@@@	$$$$	137	2830.JPG	1	2	322	R	Q	N	L	RQNL	1000	4	1	1	0	?	1	3	1	2	3	0	-1	810	90	120	100	R	C	N	Q
Experiment 2	10204	1	22	right	male	red	1	1	395	7700M.JPG	####	@@@@	$$$$	138	2880.JPG	1	1	3364	N	F	Q	R	NFQR	600	4	1	1	1	2	0	?	1	4	3	0	-1	410	80	120	100	N	F	C	R
Experiment 2	10204	1	22	right	male			3	795		####	@@@@	$$$$	139	2440S.JPG	0		0	C	H	K	R	CHKR	1000	4	1	1	1	3	0	?	1	4	3	500	796	810	80	120	100	C	K	S	R
Experiment 2	10204	1	22	right	male			3	795		####	@@@@	$$$$	140	2352.2S.JPG	0		0	D	X	N	P	DXNP	1000	4	1	1	1	2	1	3	1	4	4	500	796	810	80	120	100	D	X	N	P
Experiment 2	10204	1	22	right	male	red	1	2	95	2215M.JPG	####	@@@@	$$$$	141	3010.JPG	1	1	501	X	T	H	D	XTHD	300	4	1	1	1	2	1	4	1	3	4	0	-1	110	90	120	100	X	T	D	H
Experiment 2	10204	1	22	right	male	red	1	1	795	7205M.JPG	####	@@@@	$$$$	142	2271.JPG	1	1	1521	C	N	F	P	CNFP	1000	4	1	1	1	2	1	3	1	4	4	0	-1	810	80	120	100	C	N	F	P
Experiment 2	10204	1	22	right	male			3	395		####	@@@@	$$$$	143	9635.1S.JPG	0		0	F	N	S	B	FNSB	600	4	1	1	1	4	1	3	1	2	4	500	796	410	80	120	100	F	B	S	N
Experiment 2	10204	1	22	right	male	red	1	1	795	7490M.JPG	####	@@@@	$$$$	144	2514.JPG	1	1	502	F	D	G	P	FDGP	1000	4	1	1	1	2	1	4	1	3	4	0	-1	810	80	120	100	F	D	P	G
Experiment 2	10204	1	22	right	male	red	1	2	795	7234M.JPG	####	@@@@	$$$$	145	3530.JPG	1	1	337	R	G	H	S	RGHS	1000	4	1	1	1	2	1	4	1	3	4	0	-1	810	81	119	100	R	G	S	H
Experiment 2	10204	1	22	right	male			3	95		####	@@@@	$$$$	146	6230S.JPG	0		0	L	S	H	C	LSHC	300	4	1	1	1	2	1	3	1	4	4	500	796	110	80	120	100	L	S	H	C
Experiment 2	10204	1	22	right	male			3	95		####	@@@@	$$$$	147	2595S.JPG	0		0	X	S	H	K	XSHK	300	4	1	4	1	2	1	1	1	3	4	500	796	110	80	120	100	K	S	X	H
Experiment 2	10204	1	22	right	male	green	2	1	795	2513M.JPG	####	@@@@	$$$$	148	2745.1.JPG	1	2	441	N	R	Q	P	NRQP	1000	4	1	1	1	4	0	?	1	2	3	0	-1	820	80	120	100	N	P	V	R
Experiment 2	10204	1	22	right	male	red	1	1	395	7235M.JPG	####	@@@@	$$$$	149	2445.JPG	1	1	550	B	G	L	X	BGLX	600	4	1	1	1	2	1	3	1	4	4	0	-1	410	80	120	100	B	G	L	X
Experiment 2	10204	1	22	right	male			3	395		####	@@@@	$$$$	150	9050S.JPG	0		0	X	S	D	P	XSDP	600	4	1	1	0	?	1	3	1	4	3	500	796	410	80	120	100	X	F	D	P
Experiment 2	10204	1	22	right	male	red	1	2	95	7187M.JPG	####	@@@@	$$$$	151	8485.JPG	1	1	686	P	Z	R	H	PZRH	300	4	1	1	1	2	1	3	1	4	4	0	-1	110	80	120	100	P	Z	R	H
Experiment 2	10204	1	22	right	male			3	395		####	@@@@	$$$$	152	2491S.JPG	0		0	B	L	H	F	BLHF	600	4	1	1	1	2	0	?	1	4	3	500	796	409	80	120	100	B	L	P	F
Experiment 2	10204	1	22	right	male			3	395		####	@@@@	$$$$	153	2381S.JPG	0		0	C	R	Z	N	CRZN	600	4	1	1	1	2	1	3	0	?	3	500	796	410	80	120	100	C	R	Z	F
Experiment 2	10204	1	22	right	male			3	795		####	@@@@	$$$$	154	3030S.JPG	0		0	G	K	S	F	GKSF	1000	4	1	1	1	3	1	2	1	4	4	500	796	830	81	119	100	G	S	K	F
Experiment 2	10204	1	22	right	male	red	1	1	395	7224M.JPG	####	@@@@	$$$$	155	2305.JPG	1	1	494	H	N	S	K	HNSK	600	4	1	1	0	?	0	?	0	?	1	0	-1	410	80	120	100	H	V	B	X
Experiment 2	10204	1	22	right	male	red	1	2	395	2512M.JPG	####	@@@@	$$$$	156	3130.JPG	1	1	445	L	G	D	P	LGDP	600	4	1	1	1	3	0	?	0	?	2	0	-1	410	90	120	99	L	D	B	V
Experiment 2	10204	1	22	right	male			3	795		####	@@@@	$$$$	157	3266S.JPG	0		0	L	Q	D	N	LQDN	1000	4	1	1	1	2	1	3	1	4	4	500	796	810	80	120	100	L	Q	D	N
Experiment 2	10204	1	22	right	male	red	1	2	395	7234M.JPG	####	@@@@	$$$$	158	6550.JPG	1	1	424	B	C	J	N	BCJN	600	4	1	1	1	2	1	3	1	4	4	0	-1	410	90	120	99	B	C	J	N
Experiment 2	10204	1	22	right	male	green	2	1	395	7224M.JPG	####	@@@@	$$$$	159	9070.JPG	1	2	488	S	G	D	T	SGDT	600	4	1	1	1	2	1	3	1	4	4	0	-1	410	80	120	100	S	G	D	T
Experiment 2	10204	1	22	right	male			3	395		####	@@@@	$$$$	160	7080S.JPG	0		0	X	F	T	P	XFTP	600	4	1	1	1	2	1	3	1	4	4	500	796	410	80	120	100	X	F	T	P
Experiment 2	10204	1	22	right	male			3	795		####	@@@@	$$$$	161	8311S.JPG	0		0	T	R	H	P	TRHP	1000	4	1	1	1	2	1	3	1	4	4	500	796	810	80	120	100	T	R	H	P
Experiment 2	10204	1	22	right	male			3	795		####	@@@@	$$$$	162	2271S.JPG	0		0	H	L	Z	K	HLZK	1000	4	1	1	1	2	1	3	1	4	4	500	796	810	90	120	100	H	L	Z	K
Experiment 2	10204	1	22	right	male			3	795		####	@@@@	$$$$	163	2745.1S.JPG	0		0	P	K	S	D	PKSD	1000	4	1	1	1	2	0	?	1	4	3	500	796	810	80	120	100	P	K	R	D
Experiment 2	10204	1	22	right	male	green	2	1	95	7235M.JPG	####	@@@@	$$$$	164	7059.JPG	1	2	459	Z	N	G	P	ZNGP	300	4	1	1	1	2	1	4	0	?	3	0	-1	110	90	120	100	Z	N	P	C
Experiment 2	10204	1	22	right	male	green	2	1	795	2513M.JPG	####	@@@@	$$$$	165	7053.JPG	1	2	453	D	F	C	P	DFCP	1000	4	1	1	1	4	1	2	1	3	4	0	-1	810	80	120	100	D	P	F	C
Experiment 2	10204	1	22	right	male			3	795		####	@@@@	$$$$	166	2890S.JPG	0		0	N	Z	K	N	NZKN	1000	4	1	4	1	2	0	?	1	3	3	500	796	810	90	120	100	N	Z	X	K
Experiment 2	10204	1	22	right	male	green	2	1	95	7217M.JPG	####	@@@@	$$$$	167	2870.JPG	1	2	424	Z	Q	J	R	ZQJR	300	4	1	1	0	?	1	3	1	2	3	0	-1	110	80	120	100	Z	G	J	Q
Experiment 2	10204	1	22	right	male	red	1	1	95	7187M.JPG	####	@@@@	$$$$	168	2485.JPG	1	1	466	Q	S	H	F	QSHF	300	4	1	1	0	?	1	2	1	3	3	0	-1	110	80	120	100	Q	Z	S	H
Experiment 2	10204	1	22	right	male	green	2	2	95	7491M.JPG	####	@@@@	$$$$	169	2730.JPG	1	2	695	L	F	J	P	LFJP	300	4	1	1	1	2	1	3	1	4	4	0	-1	110	90	119	100	L	F	J	P
Experiment 2	10204	1	22	right	male			3	795		####	@@@@	$$$$	170	3064S.JPG	0		0	S	D	J	X	SDJX	1000	4	1	1	1	2	1	3	1	4	4	500	796	810	81	119	100	S	D	J	X
Experiment 2	10204	1	22	right	male			3	395		####	@@@@	$$$$	171	6370S.JPG	0		0	V	C	G	L	VCGL	600	4	1	1	1	2	0	?	1	4	3	500	796	410	80	120	100	V	C	B	L
Experiment 2	10204	1	22	right	male	green	2	2	395	2215M.JPG	####	@@@@	$$$$	172	9921.JPG	1	2	590	X	G	D	F	XGDF	600	4	1	1	1	2	1	3	1	4	4	0	-1	410	80	120	100	X	G	D	F
Experiment 2	10204	1	22	right	male			3	95		####	@@@@	$$$$	173	2850S.JPG	0		0	N	T	J	P	NTJP	300	4	1	1	1	2	1	3	0	?	3	500	796	110	80	120	100	N	T	J	B
Experiment 2	10204	1	22	right	male			3	395		####	@@@@	$$$$	174	2506S.JPG	0		0	R	D	J	X	RDJX	600	4	1	1	1	2	1	3	1	4	4	500	796	410	80	120	100	R	D	J	X
Experiment 2	10204	1	22	right	male	red	1	2	395	7185M.JPG	####	@@@@	$$$$	175	3500.JPG	1	1	540	P	X	C	D	PXCD	600	4	1	1	1	2	1	3	1	4	4	0	-1	410	80	120	100	P	X	C	D
Experiment 2	10204	1	22	right	male			3	395		####	@@@@	$$$$	176	3130S.JPG	0		0	L	K	Q	B	LKQB	600	4	1	1	1	2	1	3	1	4	4	500	796	410	80	120	100	L	K	Q	B
Experiment 2	10204	1	22	right	male			3	95		####	@@@@	$$$$	177	6210S.JPG	0		0	J	G	B	R	JGBR	300	4	1	1	0	?	1	3	1	4	3	500	796	110	80	120	100	J	K	B	R
Experiment 2	10204	1	22	right	male	green	2	1	395	7205M.JPG	####	@@@@	$$$$	178	7050.JPG	1	2	686	L	H	S	N	LHSNJ	600	4	1	1	1	2	1	4	0	?	3	0	-1	410	90	120	100	L	H	N	Q
Experiment 2	10204	1	22	right	male			3	395		####	@@@@	$$$$	179	2102S.JPG	0		0	Q	K	C	F	QKCF	600	4	1	1	1	2	0	?	1	4	3	500	796	410	80	120	100	Q	K	B	F
Experiment 2	10204	1	22	right	male			3	795		####	@@@@	$$$$	180	6834S.JPG	0		0	Q	N	T	P	QNTP	1000	4	1	1	1	2	1	3	1	4	4	500	796	810	80	120	100	Q	N	T	P
Experiment 2	10204	1	22	right	male			3	795		####	@@@@	$$$$	181	3140S.JPG	0		0	S	R	V	P	SRVP	1000	4	1	1	1	2	1	3	1	4	4	500	796	810	80	120	100	S	R	V	P
Experiment 2	10204	1	22	right	male	red	1	1	795	7700M.JPG	####	@@@@	$$$$	182	2206.JPG	1	1	583	F	K	G	N	FKGN	1000	4	1	1	1	2	1	3	1	4	4	0	-1	810	80	120	100	F	K	G	N
Experiment 2	10204	1	22	right	male			3	95		####	@@@@	$$$$	183	2593S.JPG	0		0	N	G	H	P	NGHP	300	4	1	1	1	4	1	3	0	?	3	500	796	110	80	120	100	N	P	H	T
Experiment 2	10204	1	22	right	male	green	2	2	395	7233M.JPG	####	@@@@	$$$$	184	6250.JPG	1	2	416	P	N	K	V	PNKV	600	4	1	1	1	2	1	3	1	4	4	0	-1	410	90	120	100	P	N	K	V
Experiment 2	10204	1	22	right	male			3	795		####	@@@@	$$$$	185	4000S.JPG	0		0	P	C	N	J	PCNJ	1000	4	1	1	1	2	1	3	0	?	3	500	796	810	80	120	100	P	C	N	G
Experiment 2	10204	1	22	right	male			3	795		####	@@@@	$$$$	186	2020S.JPG	0		0	V	X	Q	R	VXQR	1000	4	1	1	0	?	1	3	1	4	3	500	796	810	80	120	100	V	P	Q	R
Experiment 2	10204	1	22	right	male			3	395		####	@@@@	$$$$	187	2272S.JPG	0		0	C	X	Q	B	CXQB	600	4	1	1	1	2	1	3	1	4	4	500	796	410	80	120	100	C	X	Q	B
Experiment 2	10204	1	22	right	male			3	395		####	@@@@	$$$$	188	6312S.JPG	0		0	Z	H	P	N	ZHPN	600	4	1	1	1	3	1	2	0	?	3	500	796	410	80	120	100	Z	P	H	V
Experiment 2	10204	1	22	right	male			3	95		####	@@@@	$$$$	189	4500S.JPG	0		0	J	N	T	P	JNTP	300	4	1	1	1	3	1	2	1	4	4	500	796	110	80	120	100	J	T	N	P
Experiment 2	10204	1	22	right	male			3	795		####	@@@@	$$$$	190	2811S.JPG	0		0	C	X	D	H	CXDH	1000	4	1	1	1	3	1	2	1	4	4	500	796	810	80	120	100	C	D	X	H
Experiment 2	10204	1	22	right	male			3	795		####	@@@@	$$$$	191	6260S.JPG	0		0	J	H	V	T	JHVT	1000	4	1	1	1	3	1	2	1	4	4	500	796	810	80	120	100	J	V	H	T
Experiment 2	10204	1	22	right	male	red	1	1	795	2512M.JPG	####	@@@@	$$$$	192	2441.JPG	1	1	544	N	R	Z	Q	NRZQ	1000	4	1	1	1	2	1	3	1	4	4	0	-1	810	80	120	100	N	R	Z	Q
Experiment 2	10204	1	22	right	male	red	1	2	95	7490M.JPG	####	@@@@	$$$$	193	3120.JPG	1	1	719	S	N	F	L	SNFL	300	4	1	1	1	2	1	3	1	4	4	0	-1	110	80	120	100	S	N	F	L
Experiment 2	10204	1	22	right	male	green	2	2	95	7217M.JPG	####	@@@@	$$$$	194	6210.JPG	1	2	467	J	K	N	L	JKNL	300	4	1	1	1	2	0	?	1	3	3	0	-1	110	80	120	100	J	K	B	N
Experiment 2	10204	1	22	right	male			3	395		####	@@@@	$$$$	195	6300S.JPG	0		0	J	F	Z	L	JFZL	600	4	1	1	1	2	1	3	1	4	4	500	796	410	80	120	100	J	F	Z	L
Experiment 2	10204	1	22	right	male	green	2	2	95	7185M.JPG	####	@@@@	$$$$	196	3102.JPG	1	2	687	V	L	H	N	VLHN	300	4	1	1	1	2	0	?	1	3	3	0	-1	110	80	120	100	V	L	F	H
Experiment 2	10204	1	22	right	male			3	95		####	@@@@	$$$$	197	2870S.JPG	0		0	Q	R	P	C	QRPC	300	4	1	1	1	3	1	4	1	2	4	500	796	110	90	120	100	Q	P	C	R
Experiment 2	10204	1	22	right	male			3	95		####	@@@@	$$$$	198	6821S.JPG	0		0	G	R	P	Q	GRPQ	300	4	1	1	1	3	1	2	1	4	4	500	796	110	80	120	100	G	P	R	Q
Experiment 2	10204	1	22	right	male			3	395		####	@@@@	$$$$	199	2200S.JPG	0		0	Q	J	Z	H	QJZH	600	4	1	1	1	2	0	?	1	4	3	500	796	409	80	120	100	Q	J	D	H
Experiment 2	10204	1	22	right	male			3	95		####	@@@@	$$$$	200	3000S.JPG	0		0	N	H	J	B	NHJB	300	4	1	1	0	?	1	2	1	4	3	500	796	110	80	120	100	N	P	H	B
Experiment 2	10204	1	22	right	male	red	1	2	795	2512M.JPG	####	@@@@	$$$$	201	3064.JPG	1	1	517	X	T	H	D	XTHD	1000	4	1	1	1	2	1	4	1	3	4	0	-1	810	80	120	100	X	T	D	H
Experiment 2	10204	1	22	right	male	green	2	2	795	7235M.JPG	####	@@@@	$$$$	202	3400.JPG	1	2	473	D	X	S	P	DXSP	1000	4	1	1	1	2	1	3	0	?	3	0	-1	810	90	120	100	D	X	S	V
Experiment 2	10204	1	22	right	male			3	95		####	@@@@	$$$$	203	9250S.JPG	0		0	Q	C	D	F	QCDF	300	4	1	1	1	3	1	2	1	4	4	500	796	110	80	120	100	Q	D	C	F
Experiment 2	10204	1	22	right	male	red	1	2	395	7233M.JPG	####	@@@@	$$$$	204	2683.JPG	1	1	572	N	K	L	H	NKLH	600	4	1	1	1	3	1	2	1	4	4	0	-1	420	80	120	100	N	L	K	H
Experiment 2	10204	1	22	right	male	red	1	2	795	7234M.JPG	####	@@@@	$$$$	205	6560.JPG	1	1	471	Q	C	D	S	QCDS	1000	4	1	1	1	2	1	3	1	4	4	0	-1	810	90	120	100	Q	C	D	S
Experiment 2	10204	1	22	right	male	red	1	2	795	7205M.JPG	####	@@@@	$$$$	206	6313.JPG	1	1	296	V	G	J	P	VGJP	1000	4	1	1	1	4	0	?	1	3	3	0	-1	810	80	120	99	V	P	L	J
Experiment 2	10204	1	22	right	male	red	1	2	795	2215M.JPG	####	@@@@	$$$$	207	9810.JPG	1	1	307	K	L	T	J	KLTJ	1000	4	1	1	1	2	1	3	1	4	4	0	-1	810	90	120	100	K	L	T	J
Experiment 2	10204	1	22	right	male			3	395		####	@@@@	$$$$	208	7050S.JPG	0		0	G	R	H	J	GRHJ	600	4	1	1	1	2	1	3	1	4	4	500	796	410	80	120	100	G	R	H	J
Experiment 2	10204	1	22	right	male			3	95		####	@@@@	$$$$	209	7595S.JPG	0		0	B	K	N	Q	BKNQ	300	4	1	1	1	2	1	3	1	4	4	500	796	110	80	120	100	B	K	N	Q
Experiment 2	10204	1	22	right	male			3	795		####	@@@@	$$$$	210	2206S.JPG	0		0	S	I	Z	N	SIZN	1000	4	1	1	1	3	0	?	0	?	2	500	796	810	80	120	100	S	Z	X	K
Experiment 2	10204	1	22	right	male			3	795		####	@@@@	$$$$	211	7493S.JPG	0		0	J	X	F	R	JXFR	1000	4	1	1	1	2	1	3	1	4	4	500	796	810	80	120	100	J	X	F	R
Experiment 2	10204	1	22	right	male			3	95		####	@@@@	$$$$	212	9252S.JPG	0		0	T	B	H	X	TBHX	300	4	1	1	1	2	1	3	1	4	4	500	796	110	81	119	100	T	B	H	X
Experiment 2	10204	1	22	right	male	green	2	2	95	2513M.JPG	####	@@@@	$$$$	213	3000.JPG	1	2	507	J	B	Q	R	JBQR	300	4	1	1	1	2	1	4	1	3	4	0	-1	110	80	120	100	J	B	R	Q
Experiment 2	10204	1	22	right	male			3	395		####	@@@@	$$$$	214	6550S.JPG	0		0	S	X	Z	J	SXZJ	600	4	1	1	1	2	1	3	1	4	4	500	796	410	81	119	100	S	X	Z	J
Experiment 2	10204	1	22	right	male			3	795		####	@@@@	$$$$	215	3063S.JPG	0		0	B	C	N	Z	BCNZ	1000	4	1	1	1	2	0	?	1	3	3	500	796	810	80	120	100	B	C	X	N
Experiment 2	10204	1	22	right	male	green	2	1	395	7187M.JPG	####	@@@@	$$$$	216	2720.JPG	1	2	481	T	X	J	Z	TXJZ	600	4	1	1	1	4	0	?	0	?	2	0	-1	410	90	120	100	T	Z	C	H
Experiment 2	10204	1	22	right	male			3	395		####	@@@@	$$$$	217	9410S.JPG	0		0	S	V	R	N	SVRN	600	4	1	1	1	2	1	3	1	4	4	500	796	410	80	120	100	S	V	R	N
Experiment 2	10204	1	22	right	male			3	95		####	@@@@	$$$$	218	2485S.JPG	0		0	B	V	R	L	BVRL	300	4	1	1	1	2	1	3	1	4	4	500	796	110	80	120	100	B	V	R	L
Experiment 2	10204	1	22	right	male	red	1	2	395	7490M.JPG	####	@@@@	$$$$	219	9635.1.JPG	1	1	608	G	Q	P	N	GQPN	600	4	1	1	1	2	0	?	0	?	2	0	-1	410	80	120	100	G	Q	V	H
Experiment 2	10204	1	22	right	male			3	795		####	@@@@	$$$$	220	3053S.JPG	0		0	N	P	C	S	NPCS	1000	4	1	1	1	2	1	3	1	4	4	500	796	810	80	120	100	N	P	C	S
Experiment 2	10204	1	22	right	male	green	2	1	395	7224M.JPG	####	@@@@	$$$$	221	2620.JPG	1	2	529	B	Q	J	R	BQJR	600	4	1	1	1	2	1	3	1	4	4	0	-1	410	80	120	100	B	Q	J	R
Experiment 2	10204	1	22	right	male	red	1	2	795	7491M.JPG	####	@@@@	$$$$	222	3140.JPG	0	2	940	L	N	S	T	LNST	1000	4	1	1	1	2	1	3	1	4	4	0	-1	810	80	120	100	L	N	S	T
Experiment 2	10204	1	22	right	male	red	1	1	795	7700M.JPG	####	@@@@	$$$$	223	2440.JPG	1	1	383	F	Q	D	C	FQDC	1000	4	1	1	1	2	1	3	1	4	4	0	-1	810	80	120	100	F	Q	D	C
Experiment 2	10204	1	22	right	male			3	395		####	@@@@	$$$$	224	3150S.JPG	0		0	S	D	R	X	SDRX	600	4	1	1	1	2	1	3	1	4	4	500	796	410	80	120	100	S	D	R	X
Experiment 2	10204	1	22	right	male	green	2	2	395	2215M.JPG	####	@@@@	$$$$	225	6510.JPG	1	2	395	N	L	V	P	NLVP	600	4	1	1	1	3	1	4	0	?	3	0	-1	410	80	120	100	N	V	P	G
Experiment 2	10204	1	22	right	male	red	1	1	95	7491M.JPG	####	@@@@	$$$$	226	2038.JPG	1	1	373	V	G	L	N	VGLN	300	4	1	1	1	2	0	?	1	3	3	0	-1	110	80	120	99	V	G	F	L
Experiment 2	10204	1	22	right	male			3	395		####	@@@@	$$$$	227	6510S.JPG	0		0	D	H	K	P	DHKP	600	4	1	1	1	2	1	3	0	?	3	500	796	410	90	120	100	D	H	K	B
Experiment 2	10204	1	22	right	male			3	395		####	@@@@	$$$$	228	2720S.JPG	0		0	H	K	L	Z	HKLZ	600	4	1	1	1	2	0	?	1	4	3	500	796	410	80	120	100	H	K	D	Z
Experiment 2	30206	1	18	right	male	green	2	2	795	7700M.JPG	####	@@@@	$$$$	1	6210.JPG	1	2	594	Z	K	B	D	ZKBD	1000	2	1	1	1	2	1	4	1	3	4	0	-1	810	90	120	100	Z	K	D	B
Experiment 2	30206	1	18	right	male	red	1	1	795	7490M.JPG	####	@@@@	$$$$	2	2595.JPG	0	2	366	R	B	J	D	RBJD	1000	2	0	?	1	2	1	1	1	3	3	0	-1	810	80	120	100	H	B	R	J
Experiment 2	30206	1	18	right	male	green	2	2	795	7235M.JPG	####	@@@@	$$$$	3	8485.JPG	0	1	512	R	D	V	Z	RDVZ	1000	2	0	?	0	?	1	3	1	4	2	0	-1	820	81	119	100	T	P	V	Z
Experiment 2	30206	1	18	right	male			3	95		####	@@@@	$$$$	4	2518S.JPG	0		0	N	Z	B	X	NZBX	300	2	1	1	1	2	1	3	1	4	4	500	796	110	90	120	100	N	Z	B	X
Experiment 2	30206	1	18	right	male			3	395		####	@@@@	$$$$	5	3071S.JPG	0		0	P	V	Z	N	PVZN	600	2	1	1	1	3	1	2	1	4	4	500	796	410	80	120	100	P	Z	V	N
Experiment 2	30206	1	18	right	male			3	795		####	@@@@	$$$$	6	3060S.JPG	0		0	S	T	G	R	STGR	1000	2	1	1	1	2	1	3	1	4	4	500	796	810	80	120	100	S	T	G	R
Experiment 2	30206	1	18	right	male			3	95		####	@@@@	$$$$	7	2491S.JPG	0		0	B	H	P	C	BHPC	300	2	1	1	1	2	1	3	1	4	4	500	796	110	80	120	100	B	H	P	C
Experiment 2	30206	1	18	right	male	red	1	2	795	2215M.JPG	####	@@@@	$$$$	8	6315.JPG	1	1	518	V	G	X	J	VGXJ	1000	2	1	1	1	2	1	4	0	?	3	0	-1	810	90	120	100	V	G	J	Q
Experiment 2	30206	1	18	right	male	green	2	1	95	7205M.JPG	####	@@@@	$$$$	9	2445.JPG	0	1	631	V	G	Z	X	VGZX	300	2	0	?	1	3	0	?	0	?	1	0	-1	110	80	120	100	Q	Z	P	N
Experiment 2	30206	1	18	right	male			3	395		####	@@@@	$$$$	10	9810S.JPG	0		0	P	K	V	T	PKVT	600	2	1	1	1	2	1	3	1	4	4	500	796	410	81	119	100	P	K	V	T
Experiment 2	30206	1	18	right	male			3	95		####	@@@@	$$$$	11	3069S.JPG	0		0	Q	P	S	C	QPSC	300	2	1	1	1	2	1	4	1	3	4	500	796	110	80	120	100	Q	P	C	S
Experiment 2	30206	1	18	right	male			3	395		####	@@@@	$$$$	12	3400S.JPG	0		0	Q	R	P	J	QRPJ	600	2	1	1	1	2	1	3	1	4	4	500	796	410	80	120	100	Q	R	P	J
Experiment 2	30206	1	18	right	male			3	395		####	@@@@	$$$$	13	3080S.JPG	0		0	Z	L	G	T	ZLGT	600	2	1	1	1	2	1	3	1	4	4	500	796	410	90	120	100	Z	L	G	T
Experiment 2	30206	1	18	right	male			3	795		####	@@@@	$$$$	14	8485S.JPG	0		0	P	G	D	T	PGDT	1000	2	1	1	1	2	1	3	1	4	4	500	796	810	80	120	100	P	G	D	T
Experiment 2	30206	1	18	right	male			3	95		####	@@@@	$$$$	15	7080S.JPG	0		0	V	G	Z	X	VGZX	300	2	1	1	1	3	0	?	1	4	3	500	796	110	90	120	100	V	Z	D	X
Experiment 2	30206	1	18	right	male			3	395		####	@@@@	$$$$	16	2393S.JPG	0		0	V	G	F	D	VGFD	600	2	1	1	0	?	1	3	1	4	3	500	796	410	81	119	100	V	N	F	D
Experiment 2	30206	1	18	right	male	red	1	1	95	7233M.JPG	####	@@@@	$$$$	17	2305.JPG	1	1	708	X	D	C	L	XDCL	300	2	1	1	1	2	1	3	1	4	4	0	-1	110	90	120	100	X	D	C	L
Experiment 2	30206	1	18	right	male	green	2	2	395	2512M.JPG	####	@@@@	$$$$	18	6260.JPG	0	1	581	L	V	G	J	LVGJ	600	2	1	1	1	2	1	4	1	3	4	0	-1	410	80	120	100	L	V	J	G
Experiment 2	30206	1	18	right	male			3	95		####	@@@@	$$$$	19	3500S.JPG	0		0	T	D	Z	S	TDZS	300	2	1	1	1	2	1	3	1	4	4	500	796	110	80	120	100	T	D	Z	S
Experiment 2	30206	1	18	right	male			3	95		####	@@@@	$$$$	20	2102S.JPG	0		0	C	F	D	Z	CFDZ	300	2	1	1	0	?	1	2	1	4	3	500	796	110	80	120	100	C	S	F	Z
Experiment 2	30206	1	18	right	male	green	2	1	95	7185M.JPG	####	@@@@	$$$$	21	2518.JPG	1	2	821	R	T	G	H	RTGH	300	2	1	1	1	2	1	4	1	3	4	0	-1	110	90	120	100	R	T	H	G
Experiment 2	30206	1	18	right	male			3	395		####	@@@@	$$$$	22	6834S.JPG	0		0	H	D	B	Z	HDBZ	600	2	1	1	1	2	1	3	1	4	4	500	796	410	80	120	100	H	D	B	Z
Experiment 2	30206	1	18	right	male			3	95		####	@@@@	$$$$	23	2720S.JPG	0		0	B	G	J	D	BGJD	300	2	1	1	1	2	1	3	1	4	4	500	796	110	80	120	100	B	G	J	D
Experiment 2	30206	1	18	right	male	red	1	1	95	2513M.JPG	####	@@@@	$$$$	24	2880.JPG	1	1	620	T	P	D	N	TPDN	300	2	1	1	1	2	1	3	1	4	4	0	-1	110	80	120	100	T	P	D	N
Experiment 2	30206	1	18	right	male			3	395		####	@@@@	$$$$	25	2352.2S.JPG	0		0	T	P	B	G	TPBG	600	2	0	?	1	2	1	3	1	4	3	500	796	410	90	120	100	R	P	B	G
Experiment 2	30206	1	18	right	male			3	95		####	@@@@	$$$$	26	2683S.JPG	0		0	P	K	L	T	PKLT	300	2	1	1	1	2	1	3	1	4	4	500	796	110	90	120	100	P	K	L	T
Experiment 2	30206	1	18	right	male			3	795		####	@@@@	$$$$	27	7043S.JPG	0		0	G	C	D	F	GCDF	1000	2	1	1	1	2	0	?	1	4	3	500	796	810	80	120	100	G	C	K	F
Experiment 2	30206	1	18	right	male	green	2	2	95	7217M.JPG	####	@@@@	$$$$	28	6510.JPG	1	2	996	R	C	D	V	RCDV	300	2	1	1	1	2	0	?	1	4	3	0	-1	110	80	120	100	R	C	L	V
Experiment 2	30206	1	18	right	male	red	1	1	795	7187M.JPG	####	@@@@	$$$$	29	2480.JPG	1	1	670	V	Q	C	J	VQCJ	1000	2	1	1	1	2	1	4	1	3	4	0	-1	810	80	120	100	V	Q	J	C
Experiment 2	30206	1	18	right	male			3	795		####	@@@@	$$$$	30	4500S.JPG	0		0	J	C	R	G	JCRG	1000	2	1	1	1	2	1	3	1	4	4	500	796	810	80	120	100	J	C	R	G
Experiment 2	30206	1	18	right	male	green	2	1	395	7491M.JPG	####	@@@@	$$$$	31	2749.JPG	1	2	665	T	G	F	C	TGFC	600	2	1	1	1	2	1	3	0	?	3	0	-1	420	90	120	100	T	G	F	S
Experiment 2	30206	1	18	right	male			3	795		####	@@@@	$$$$	32	2480S.JPG	0		0	P	H	C	F	PHCF	1000	2	1	1	1	2	0	?	1	4	3	500	796	810	80	120	100	P	H	R	F
Experiment 2	30206	1	18	right	male	green	2	2	795	7234M.JPG	####	@@@@	$$$$	33	3120.JPG	1	2	1204	C	K	V	Z	CKVZ	1000	2	1	1	1	2	1	4	0	?	3	0	-1	810	81	119	100	C	K	Z	S
Experiment 2	30206	1	18	right	male			3	795		####	@@@@	$$$$	34	2493S.JPG	0		0	N	L	F	J	NLFJ	1000	2	1	1	1	2	1	3	1	4	4	500	796	810	80	120	100	N	L	F	J
Experiment 2	30206	1	18	right	male	red	1	2	95	7224M.JPG	####	@@@@	$$$$	35	3150.JPG	1	1	764	K	F	T	N	KFTN	300	2	1	1	1	2	1	3	1	4	4	0	-1	110	80	120	100	K	F	T	N
Experiment 2	30206	1	18	right	male	red	1	1	395	7235M.JPG	####	@@@@	$$$$	36	2830.JPG	1	1	465	B	H	L	Z	BHLZ	600	2	1	1	1	3	1	2	1	4	4	0	-1	410	80	120	100	B	L	H	Z
Experiment 2	30206	1	18	right	male	green	2	1	95	2512M.JPG	####	@@@@	$$$$	37	2397.JPG	1	2	1019	B	H	F	C	BHFC	300	2	0	?	1	4	1	3	1	1	3	0	-1	110	90	120	100	N	C	F	B
Experiment 2	30206	1	18	right	male			3	95		####	@@@@	$$$$	38	2445S.JPG	0		0	G	P	B	C	GPBC	300	2	1	1	1	2	1	3	1	4	4	500	796	110	80	120	100	G	P	B	C
Experiment 2	30206	1	18	right	male	green	2	2	395	7185M.JPG	####	@@@@	$$$$	39	6540.JPG	1	2	734	F	R	D	C	FRDC	600	2	1	1	1	2	1	3	0	?	3	0	-1	410	80	120	100	F	R	D	T
Experiment 2	30206	1	18	right	male	green	2	2	795	7700M.JPG	####	@@@@	$$$$	40	3170.JPG	1	2	672	K	F	B	C	KFBC	1000	2	1	1	1	4	0	?	1	3	3	0	-1	810	80	120	100	K	C	L	B
Experiment 2	30206	1	18	right	male	red	1	2	395	2513M.JPG	####	@@@@	$$$$	41	2811.JPG	1	1	940	F	H	D	C	FHDC	600	2	1	1	0	?	1	2	0	?	2	0	-1	410	90	120	100	F	J	H	X
Experiment 2	30206	1	18	right	male			3	395		####	@@@@	$$$$	42	3053S.JPG	0		0	K	Z	J	B	KZJB	600	2	1	1	1	2	1	3	1	4	4	500	796	410	80	120	100	K	Z	J	B
Experiment 2	30206	1	18	right	male			3	395		####	@@@@	$$$$	43	2745.1S.JPG	0		0	T	X	F	K	TXFK	600	2	1	1	1	2	1	3	1	4	4	500	796	410	90	120	100	T	X	F	K
Experiment 2	30206	1	18	right	male	green	2	2	95	7490M.JPG	####	@@@@	$$$$	44	3069.JPG	1	2	1032	B	J	F	S	BJFS	300	2	1	1	1	2	0	?	1	4	3	0	-1	110	80	120	100	B	J	T	S
Experiment 2	30206	1	18	right	male	red	1	2	395	7217M.JPG	####	@@@@	$$$$	45	3053.JPG	1	1	605	D	Z	R	H	DZRH	600	2	1	1	1	2	1	3	1	4	4	0	-1	420	80	120	100	D	Z	R	H
Experiment 2	30206	1	18	right	male	red	1	2	395	7491M.JPG	####	@@@@	$$$$	46	2352.2.JPG	1	1	824	K	Q	C	L	KQCL	600	2	1	1	1	2	1	3	1	4	4	0	-1	410	80	120	100	K	Q	C	L
Experiment 2	30206	1	18	right	male	red	1	1	795	2215M.JPG	####	@@@@	$$$$	47	7059.JPG	1	1	591	X	C	Q	D	XCQD	1000	2	1	1	1	2	0	?	0	?	2	0	-1	810	80	120	100	X	C	Z	G
Experiment 2	30206	1	18	right	male			3	395		####	@@@@	$$$$	48	8311S.JPG	0		0	R	T	F	V	RTFV	600	2	1	1	1	2	1	3	1	4	4	500	796	410	80	120	100	R	T	F	V
Experiment 2	30206	1	18	right	male			3	395		####	@@@@	$$$$	49	2214S.JPG	0		0	T	B	C	J	TBCJ	600	2	0	?	1	2	1	3	1	4	3	500	796	410	90	120	100	R	B	C	J
Experiment 2	30206	1	18	right	male			3	395		####	@@@@	$$$$	50	3064S.JPG	0		0	S	T	R	D	STRD	600	2	1	1	1	2	1	3	1	4	4	500	796	410	80	120	100	S	T	R	D
Experiment 2	30206	1	18	right	male			3	95		####	@@@@	$$$$	51	6300S.JPG	0		0	V	S	R	K	VSRK	300	2	1	1	1	2	1	3	1	4	4	500	796	110	81	119	100	V	S	R	K
Experiment 2	30206	1	18	right	male	green	2	1	95	7205M.JPG	####	@@@@	$$$$	52	2620.JPG	1	2	733	S	X	R		SXR	300	2	1	1	1	2	0	?	1	3	3	0	-1	110	80	120	100	S	X	V	R
Experiment 2	30206	1	18	right	male	red	1	2	95	7233M.JPG	####	@@@@	$$$$	53	6370.JPG	1	1	613	C	N	J	T	CNJT	300	2	1	1	1	2	1	3	1	4	4	0	-1	110	81	119	100	C	N	J	T
Experiment 2	30206	1	18	right	male	red	1	1	95	7224M.JPG	####	@@@@	$$$$	54	7050.JPG	1	1	655	D	C	J	Q	DCJQ	300	2	1	1	1	3	1	2	1	4	4	0	-1	110	80	120	100	D	J	C	Q
Experiment 2	30206	1	18	right	male	green	2	2	95	7187M.JPG	####	@@@@	$$$$	55	6250.JPG	1	2	788	N	X	J	D	NXJD	300	2	1	1	1	2	1	3	1	4	4	0	-1	110	90	120	100	N	X	J	D
Experiment 2	30206	1	18	right	male	green	2	1	395	7234M.JPG	####	@@@@	$$$$	56	2890.JPG	1	2	699	L	X	B	J	LXBJ	600	2	1	1	1	3	0	?	1	2	3	0	-1	410	80	120	100	L	B	F	X
Experiment 2	30206	1	18	right	male			3	395		####	@@@@	$$$$	57	6350S.JPG	0		0	F	Z	B	V	FZBV	600	2	1	1	1	2	1	3	0	?	3	500	796	410	80	120	100	F	Z	B	S
Experiment 2	30206	1	18	right	male			3	795		####	@@@@	$$$$	58	3170S.JPG	0		0	P	N	B	V	PNBV	1000	2	1	1	1	2	1	3	1	4	4	500	796	810	80	120	100	P	N	B	V
Experiment 2	30206	1	18	right	male			3	395		####	@@@@	$$$$	59	2749S.JPG	0		0	H	C	N	P	HCNP	600	2	1	1	1	2	1	3	1	4	4	500	796	410	80	120	100	H	C	N	P
Experiment 2	30206	1	18	right	male	green	2	1	395	7205M.JPG	####	@@@@	$$$$	60	4000.JPG	1	2	691	N	V	C	T	NVCT	600	2	1	1	1	2	1	3	1	4	4	0	-1	410	80	120	100	N	V	C	T
Experiment 2	30206	1	18	right	male	green	2	2	95	7700M.JPG	####	@@@@	$$$$	61	3068.JPG	1	2	1143	V	L	R	N	VLRN	300	2	1	1	1	2	1	3	1	4	4	0	-1	110	80	120	100	V	L	R	N
Experiment 2	30206	1	18	right	male			3	795		####	@@@@	$$$$	62	2396S.JPG	0		0	G	D	T	N	GDTN	1000	2	1	1	1	2	1	3	1	4	4	500	796	810	90	120	100	G	D	T	N
Experiment 2	30206	1	18	right	male			3	795		####	@@@@	$$$$	63	3102S.JPG	0		0	F	V	S	C	FVSC	1000	2	1	1	1	2	1	3	1	4	4	500	796	810	80	120	100	F	V	S	C
Experiment 2	30206	1	18	right	male	red	1	2	795	7235M.JPG	####	@@@@	$$$$	64	3550.1.JPG	1	1	904	X	L	J	B	XLJB	1000	2	1	1	1	3	1	2	1	4	4	0	-1	810	80	120	100	X	J	L	B
Experiment 2	30206	1	18	right	male			3	395		####	@@@@	$$$$	65	2890S.JPG	0		0	K	Z	C	S	KZCS	600	2	1	1	1	2	1	3	1	4	4	500	796	410	80	120	100	K	Z	C	S
Experiment 2	30206	1	18	right	male			3	395		####	@@@@	$$$$	66	2830S.JPG	0		0	Q	R	N	J	QRNJ	600	2	1	1	1	2	1	3	1	4	4	500	796	410	80	120	100	Q	R	N	J
Experiment 2	30206	1	18	right	male	red	1	1	795	7233M.JPG	####	@@@@	$$$$	67	2038.JPG	1	1	683	D	F	B	J	DFBJ	1000	2	1	1	1	2	1	3	1	4	4	0	-1	810	80	120	100	D	F	B	J
Experiment 2	30206	1	18	right	male	green	2	2	395	7217M.JPG	####	@@@@	$$$$	68	3030.JPG	1	2	1373	D	F	B	L	DFBL	600	2	0	?	1	3	1	4	0	?	2	0	-1	410	80	120	100	H	B	L	N
Experiment 2	30206	1	18	right	male	red	1	1	395	7224M.JPG	####	@@@@	$$$$	69	2357.JPG	1	1	578	N	P	L	X	NPLX	600	2	1	1	1	2	1	3	1	4	4	0	-1	410	80	120	100	N	P	L	X
Experiment 2	30206	1	18	right	male			3	795		####	@@@@	$$$$	70	2595S.JPG	0		0	F	B	J	S	FBJS	1000	2	0	?	1	2	1	3	1	4	3	500	796	810	80	120	100	V	B	J	S
Experiment 2	30206	1	18	right	male	red	1	1	95	7185M.JPG	####	@@@@	$$$$	71	2381.JPG	1	1	649	Z	G	R	N	ZGRN	300	2	1	1	1	2	1	3	1	4	4	0	-1	110	80	120	100	Z	G	R	N
Experiment 2	30206	1	18	right	male	green	2	1	795	7491M.JPG	####	@@@@	$$$$	72	2385.JPG	1	2	1050	Z	H	B	J	ZHBJ	1000	2	1	1	1	2	1	4	1	3	4	0	-1	810	81	119	100	Z	H	J	B
Experiment 2	30206	1	18	right	male			3	95		####	@@@@	$$$$	73	2381S.JPG	0		0	V	Q	F	K	VQFK	300	2	1	1	1	2	1	3	1	4	4	500	796	110	80	120	100	V	Q	F	K
Experiment 2	30206	1	18	right	male	red	1	2	395	7490M.JPG	####	@@@@	$$$$	74	6560.JPG	1	1	622	H	Z	J	N	HZJN	600	2	1	1	1	2	1	4	1	3	4	0	-1	410	80	120	100	H	Z	N	J
Experiment 2	30206	1	18	right	male	green	2	1	795	2513M.JPG	####	@@@@	$$$$	75	2499.JPG	1	2	1005	P	D	R	B	PDRB	1000	2	1	1	1	2	1	3	1	4	4	0	-1	810	80	120	100	P	D	R	B
Experiment 2	30206	1	18	right	male	red	1	1	95	2512M.JPG	####	@@@@	$$$$	76	7080.JPG	1	1	578	R	C	T	X	RCTX	300	2	1	1	1	2	1	3	1	4	4	0	-1	110	80	120	100	R	C	T	X
Experiment 2	30206	1	18	right	male			3	95		####	@@@@	$$$$	77	2506S.JPG	0		0	X	F	Z	B	XFZB	300	2	1	1	1	3	1	2	0	?	3	500	796	110	90	120	100	X	Z	F	D
Experiment 2	30206	1	18	right	male			3	795		####	@@@@	$$$$	78	9250S.JPG	0		0	L	C	J	N	LCJN	1000	2	1	1	1	2	1	3	1	4	4	500	796	809	80	120	100	L	C	J	N
Experiment 2	30206	1	18	right	male	red	1	1	395	7187M.JPG	####	@@@@	$$$$	79	2214.JPG	1	1	581	K	Q	J	Z	KQJZ	600	2	1	1	0	?	0	?	1	4	2	0	-1	410	80	120	100	K	C	X	Z
Experiment 2	30206	1	18	right	male			3	795		####	@@@@	$$$$	80	2383S.JPG	0		0	Q	B	L	T	QBLT	1000	2	1	1	1	2	1	3	1	4	4	500	796	810	80	120	100	Q	B	L	T
Experiment 2	30206	1	18	right	male			3	95		####	@@@@	$$$$	81	6250S.JPG	0		0	H	T	V	F	HTVF	300	2	1	1	1	2	1	3	1	4	4	500	796	110	80	120	100	H	T	V	F
Experiment 2	30206	1	18	right	male	green	2	1	395	7234M.JPG	####	@@@@	$$$$	82	2580.JPG	1	2	897	Z	T	H	D	ZTHD	600	2	1	1	1	2	1	3	1	4	4	0	-1	410	80	120	100	Z	T	H	D
Experiment 2	30206	1	18	right	male			3	795		####	@@@@	$$$$	83	6315S.JPG	0		0	V	D	N	K	VDNK	1000	2	1	1	1	3	1	2	1	4	4	500	796	810	90	120	100	V	N	D	K
Experiment 2	30206	1	18	right	male	red	1	2	395	2215M.JPG	####	@@@@	$$$$	84	3080.JPG	1	1	919	P	V	B	J	PVBJ	600	2	1	1	1	2	1	4	1	3	4	0	-1	410	80	120	100	P	V	J	B
Experiment 2	30206	1	18	right	male	red	1	1	795	7217M.JPG	####	@@@@	$$$$	85	7043.JPG	1	1	523	H	V	J	Q	HVJQ	1000	2	1	1	1	2	1	3	1	4	4	0	-1	809	80	120	100	H	V	J	Q
Experiment 2	30206	1	18	right	male	red	1	1	395	7235M.JPG	####	@@@@	$$$$	86	7053.JPG	1	1	508	T	K	S	H	TKSH	600	2	1	1	1	2	1	3	1	4	4	0	-1	410	81	119	100	T	K	S	H
Experiment 2	30206	1	18	right	male	green	2	1	95	2513M.JPG	####	@@@@	$$$$	87	2191.JPG	1	2	499	J	C	G	N	JCGN	300	2	1	1	1	4	1	2	1	3	4	0	-1	110	80	120	100	J	N	C	G
Experiment 2	30206	1	18	right	male	green	2	2	395	7234M.JPG	####	@@@@	$$$$	88	6834.JPG	1	2	538	H	N	C	R	HNCR	600	2	1	1	1	2	1	3	1	4	4	0	-1	410	81	119	100	H	N	C	R
Experiment 2	30206	1	18	right	male			3	95		####	@@@@	$$$$	89	6510S.JPG	0		0	B	X	P	T	BXPT	300	2	1	1	1	2	1	3	1	4	4	500	796	110	80	120	100	B	X	P	T
Experiment 2	30206	1	18	right	male			3	95		####	@@@@	$$$$	90	2191S.JPG	0		0	P	F	R	N	PFRN	300	2	1	1	1	2	0	?	1	3	3	500	796	110	80	120	100	P	F	B	R
Experiment 2	30206	1	18	right	male	red	1	2	795	7491M.JPG	####	@@@@	$$$$	91	2730.JPG	1	1	588	N	X	R	Q	NXRQ	1000	2	1	1	1	2	1	3	1	4	4	0	-1	810	80	120	100	N	X	R	Q
Experiment 2	30206	1	18	right	male			3	95		####	@@@@	$$$$	92	6550S.JPG	0		0	C	F	S	H	CFSH	300	2	1	1	1	2	1	3	1	4	4	500	796	110	80	120	100	C	F	S	H
Experiment 2	30206	1	18	right	male			3	395		####	@@@@	$$$$	93	2580S.JPG	0		0	B	J	Z	H	BJZH	600	2	1	1	1	2	1	3	1	4	4	500	796	409	90	120	100	B	J	Z	H
Experiment 2	30206	1	18	right	male	red	1	1	95	7187M.JPG	####	@@@@	$$$$	94	2491.JPG	1	1	653	S	Q	J	H	SQJH	300	2	1	1	1	2	0	?	0	?	2	0	-1	110	80	120	100	S	Q	G	D
Experiment 2	30206	1	18	right	male	red	1	2	95	7205M.JPG	####	@@@@	$$$$	95	9921.JPG	1	1	576	R	S	F	L	RSFL	300	2	1	1	1	2	1	3	1	4	4	0	-1	110	80	120	100	R	S	F	L
Experiment 2	30206	1	18	right	male			3	95		####	@@@@	$$$$	96	2305S.JPG	0		0	P	V	G	N	PVGN	300	2	1	1	1	2	1	3	1	4	4	500	796	110	80	120	100	P	V	G	N
Experiment 2	30206	1	18	right	male	green	2	1	395	7224M.JPG	####	@@@@	$$$$	97	2514.JPG	1	2	653	Z	H	T	F	ZHTF	600	2	1	1	1	2	1	3	1	4	4	0	-1	410	80	120	100	Z	H	T	F
Experiment 2	30206	1	18	right	male	red	1	1	795	7185M.JPG	####	@@@@	$$$$	98	2383.JPG	1	1	597	X	J	R	N	XJRN	1000	2	1	1	1	2	1	4	1	3	4	0	-1	810	80	120	100	X	J	N	R
Experiment 2	30206	1	18	right	male			3	395		####	@@@@	$$$$	99	3530S.JPG	0		0	K	S	B	J	KSBJ	600	2	1	1	1	2	1	3	1	4	4	500	796	410	90	120	100	K	S	B	J
Experiment 2	30206	1	18	right	male			3	95		####	@@@@	$$$$	100	9921S.JPG	0		0	D	X	S	G	DXSG	300	2	1	1	1	2	1	3	1	4	4	500	796	110	80	120	100	D	X	S	G
Experiment 2	30206	1	18	right	male			3	795		####	@@@@	$$$$	101	3000S.JPG	0		0	B	K	C	T	BKCT	1000	2	1	1	1	2	1	3	1	4	4	500	796	810	80	120	100	B	K	C	T
Experiment 2	30206	1	18	right	male			3	395		####	@@@@	$$$$	102	2514S.JPG	0		0	X	F	S	G	XFSG	600	2	1	1	1	2	1	4	0	?	3	500	796	410	79	120	100	X	F	G	C
Experiment 2	30206	1	18	right	male	red	1	2	95	7233M.JPG	####	@@@@	$$$$	103	2683.JPG	1	1	581	L	D	J	G	LDJG	300	2	1	1	1	3	1	2	1	4	4	0	-1	110	80	120	100	L	J	D	G
Experiment 2	30206	1	18	right	male			3	395		####	@@@@	$$$$	104	6313S.JPG	0		0	J	G	L	P	JGLP	600	2	1	1	1	3	1	2	1	4	4	500	796	410	80	120	100	J	L	G	P
Experiment 2	30206	1	18	right	male			3	795		####	@@@@	$$$$	105	2730S.JPG	0		0	J	S	D	F	JSDF	1000	2	1	1	1	2	1	3	1	4	4	500	796	810	80	120	100	J	S	D	F
Experiment 2	30206	1	18	right	male			3	95		####	@@@@	$$$$	106	2221S.JPG	0		0	G	H	B	X	GHBX	300	2	1	1	1	3	1	2	1	4	4	500	796	110	80	120	100	G	B	H	X
Experiment 2	30206	1	18	right	male			3	795		####	@@@@	$$$$	107	2210S.JPG	0		0	L	S	B	Z	LSBZ	1000	2	1	1	1	2	0	?	1	4	3	500	796	810	80	120	100	L	S	X	Z
Experiment 2	30206	1	18	right	male	green	2	2	795	7700M.JPG	####	@@@@	$$$$	108	6360.JPG	0	1	1080	Z	J	Q	N	ZJQN	1000	2	1	1	1	2	1	4	1	3	4	0	-1	810	80	120	100	Z	J	N	Q
Experiment 2	30206	1	18	right	male			3	95		####	@@@@	$$$$	109	9635.1S.JPG	0		0	R	V	Z	X	RVZX	300	2	1	1	1	2	1	3	1	4	4	500	796	110	80	120	100	R	V	Z	X
Experiment 2	30206	1	18	right	male			3	395		####	@@@@	$$$$	110	3140S.JPG	0		0	H	G	T	Z	HGTZ	600	2	1	1	1	2	1	3	1	4	4	500	796	410	80	120	100	H	G	T	Z
Experiment 2	30206	1	18	right	male			3	95		####	@@@@	$$$$	111	2272S.JPG	0		0	B	R	Z	T	BRZT	300	2	1	1	1	2	1	3	1	4	4	500	796	110	81	119	100	B	R	Z	T
Experiment 2	30206	1	18	right	male			3	95		####	@@@@	$$$$	112	3100S.JPG	0		0	K	V	P	J	KVPJ	300	2	1	1	1	2	1	3	1	4	4	500	796	110	80	120	100	K	V	P	J
Experiment 2	30206	1	18	right	male	green	2	2	395	7490M.JPG	####	@@@@	$$$$	113	6313.JPG	0	1	1077	B	N	Q	J	BNQJ	600	2	1	1	1	2	1	3	0	?	3	0	-1	410	80	120	100	B	N	Q	S
Experiment 2	30206	1	18	right	male			3	95		####	@@@@	$$$$	114	9410S.JPG	0		0	G	C	L	Z	GCLZ	300	2	1	1	1	2	1	3	0	?	3	500	796	110	80	120	100	G	C	L	X
Experiment 2	30206	1	18	right	male			3	395		####	@@@@	$$$$	115	2020S.JPG	0		0	C	F	G	T	CFGT	600	2	1	1	1	2	1	3	1	4	4	500	796	410	90	120	100	C	F	G	T
Experiment 2	30206	1	18	right	male	green	2	2	795	2512M.JPG	####	@@@@	$$$$	116	6230.JPG	0	1	600	T	F	J	Z	TFJZ	1000	2	1	1	1	3	0	?	1	4	3	0	-1	810	80	120	100	T	J	X	Z
Experiment 2	30206	1	18	right	male	green	2	2	795	2215M.JPG	####	@@@@	$$$$	117	9250.JPG	1	2	1393	N	F	J	Z	NFJZ	1000	2	1	1	0	?	0	?	0	?	1	0	-1	810	80	120	100	N	C	V	D
Experiment 2	30206	1	18	right	male			3	395		####	@@@@	$$$$	118	2495S.JPG	0		0	B	K	R	J	BKRJ	600	2	1	1	1	2	1	3	1	4	4	500	796	410	80	120	100	B	K	R	J
Experiment 2	30206	1	18	right	male			3	795		####	@@@@	$$$$	119	6821S.JPG	0		0	G	Z	N	B	GZNB	1000	2	0	?	1	2	1	3	1	4	3	500	796	810	80	120	100	C	Z	N	B
Experiment 2	30206	1	18	right	male			3	795		####	@@@@	$$$$	120	3010S.JPG	0		0	Z	S	F	B	ZSFB	1000	2	1	1	1	2	0	?	1	4	3	500	796	810	80	120	100	Z	S	P	B
Experiment 2	30206	1	18	right	male	red	1	2	95	2513M.JPG	####	@@@@	$$$$	121	6312.JPG	1	1	809	Q	F	N	B	QFNB	300	2	1	1	0	?	1	4	0	?	2	0	-1	110	80	120	100	Q	X	B	S
Experiment 2	30206	1	18	right	male			3	395		####	@@@@	$$$$	122	7493S.JPG	0		0	C	T	J	B	CTJB	600	2	1	1	1	2	1	3	1	4	4	500	796	410	90	120	100	C	T	J	B
Experiment 2	30206	1	18	right	male	red	1	1	395	2512M.JPG	####	@@@@	$$$$	123	2020.JPG	1	1	616	R	J	Q	T	RJQT	600	2	1	1	1	2	1	3	1	4	4	0	-1	410	80	120	100	R	J	Q	T
Experiment 2	30206	1	18	right	male			3	795		####	@@@@	$$$$	124	2385S.JPG	0		0	Z	R	N	V	ZRNV	1000	2	1	1	1	2	1	4	1	3	4	500	796	809	80	120	100	Z	R	V	N
Experiment 2	30206	1	18	right	male			3	95		####	@@@@	$$$$	125	3068S.JPG	0		0	L	H	X	S	LHXS	300	2	1	1	1	2	1	3	1	4	4	500	796	110	80	120	100	L	H	X	S
Experiment 2	30206	1	18	right	male			3	795		####	@@@@	$$$$	126	3550.1S.JPG	0		0	Q	C	V	N	QCVN	1000	2	1	1	1	3	1	2	0	?	3	500	796	810	80	120	100	Q	V	C	B
Experiment 2	30206	1	18	right	male			3	795		####	@@@@	$$$$	127	2870S.JPG	0		0	C	J	P	Z	CJPZ	1000	2	1	1	1	2	1	3	1	4	4	500	796	810	80	120	100	C	J	P	Z
Experiment 2	30206	1	18	right	male			3	795		####	@@@@	$$$$	128	2038S.JPG	0		0	P	N	B	R	PNBR	1000	2	1	1	1	2	1	3	1	4	4	500	796	810	80	120	100	P	N	B	R
Experiment 2	30206	1	18	right	male	green	2	1	795	7205M.JPG	####	@@@@	$$$$	129	6570.2.JPG	1	2	902	R	S	Z	T	RSZT	1000	2	1	1	1	2	1	3	1	4	4	0	-1	810	80	120	100	R	S	Z	T
Experiment 2	30206	1	18	right	male			3	395		####	@@@@	$$$$	130	3030S.JPG	0		0	J	L	X	T	JLXT	600	2	1	1	1	2	1	3	1	4	4	500	796	430	90	120	100	J	L	X	T
Experiment 2	30206	1	18	right	male	red	1	1	395	7224M.JPG	####	@@@@	$$$$	131	7493.JPG	1	1	799	S	C	G	T	SCGT	600	2	1	1	1	3	1	2	0	?	3	0	-1	420	80	120	100	S	G	C	F
Experiment 2	30206	1	18	right	male			3	795		####	@@@@	$$$$	132	7059S.JPG	0		0	S	X	K	P	SXKP	1000	2	1	1	1	2	1	3	1	4	4	500	796	810	81	119	100	S	X	K	P
Experiment 2	30206	1	18	right	male			3	95		####	@@@@	$$$$	133	6200S.JPG	0		0	Z	D	S	J	ZDSJ	300	2	1	1	1	2	1	3	1	4	4	500	796	110	80	120	100	Z	D	S	J
Experiment 2	30206	1	18	right	male	red	1	2	95	7235M.JPG	####	@@@@	$$$$	134	3100.JPG	1	1	772	H	Q	Z	N	HQZN	300	2	1	1	1	2	0	?	1	4	3	0	-1	110	80	120	100	H	Q	C	N
Experiment 2	30206	1	18	right	male			3	95		####	@@@@	$$$$	135	2235S.JPG	0		0	Z	J	X	K	ZJXK	300	2	1	1	1	2	1	3	1	4	4	500	796	110	80	120	100	Z	J	X	K
Experiment 2	30206	1	18	right	male			3	95		####	@@@@	$$$$	136	6312S.JPG	0		0	J	L	X	B	JLXB	300	2	1	1	1	2	1	3	1	4	4	500	796	110	80	120	100	J	L	X	B
Experiment 2	30206	1	18	right	male	green	2	2	395	7187M.JPG	####	@@@@	$$$$	137	3140.JPG	1	2	1078	T	X	N	H	TXNH	600	2	1	1	1	2	0	?	1	4	3	0	-1	410	80	120	100	T	X	S	H
Experiment 2	30206	1	18	right	male	green	2	1	395	7233M.JPG	####	@@@@	$$$$	138	2271.JPG	1	2	964	S	P	V	B	SPVB	600	2	1	1	1	2	1	3	1	4	4	0	-1	410	80	120	100	S	P	V	B
Experiment 2	30206	1	18	right	male	red	1	2	795	7490M.JPG	####	@@@@	$$$$	139	3102.JPG	1	1	665	X	R	T	J	XRTJ	1000	2	1	1	1	2	1	3	1	4	4	0	-1	810	89	120	100	X	R	T	J
Experiment 2	30206	1	18	right	male			3	395		####	@@@@	$$$$	140	3266S.JPG	0		0	Q	L	P	B	QLPB	600	2	1	1	1	2	1	3	1	4	4	500	796	410	80	120	100	Q	L	P	B
Experiment 2	30206	1	18	right	male	green	2	1	95	7234M.JPG	####	@@@@	$$$$	141	2200.JPG	1	2	768	X	B	L	H	XBLH	300	2	1	1	1	2	1	4	1	3	4	0	-1	110	81	119	100	X	B	H	L
Experiment 2	30206	1	18	right	male			3	95		####	@@@@	$$$$	142	7050S.JPG	0		0	C	V	F	B	CVFB	300	2	1	1	1	2	1	3	1	4	4	500	796	110	80	120	100	C	V	F	B
Experiment 2	30206	1	18	right	male			3	95		####	@@@@	$$$$	143	2397S.JPG	0		0	F	X	J	V	FXJV	300	2	1	1	1	2	1	3	1	4	4	500	796	110	90	120	100	F	X	J	V
Experiment 2	30206	1	18	right	male	green	2	1	95	2215M.JPG	####	@@@@	$$$$	144	2272.JPG	1	2	764	B	Z	Q	V	BZQV	300	2	1	1	1	4	1	2	1	3	4	0	-1	110	80	120	100	B	V	Z	Q
Experiment 2	30206	1	18	right	male			3	395		####	@@@@	$$$$	145	6560S.JPG	0		0	H	N	N	V	HNNV	600	2	1	1	1	3	0	?	0	?	2	500	796	410	80	120	100	H	N	S	Z
Experiment 2	30206	1	18	right	male	red	1	2	95	7491M.JPG	####	@@@@	$$$$	146	3130.JPG	1	1	805	N	H	J	R	NHJR	300	2	1	1	1	2	1	3	1	4	4	0	-1	110	80	120	100	N	H	J	R
Experiment 2	30206	1	18	right	male	green	2	1	795	7700M.JPG	####	@@@@	$$$$	147	2485.JPG	1	2	676	X	G	T	F	XGTF	1000	2	1	1	1	2	1	3	1	4	4	0	-1	810	81	119	100	X	G	T	F
Experiment 2	30206	1	18	right	male			3	95		####	@@@@	$$$$	148	3130S.JPG	0		0	V	J	B	L	VJBL	300	2	1	1	1	2	1	3	1	4	4	500	796	110	80	120	100	V	J	B	L
Experiment 2	30206	1	18	right	male	green	2	1	95	7217M.JPG	####	@@@@	$$$$	149	2102.JPG	1	2	580	T	B	R	Z	TBRZ	300	2	1	1	1	2	1	3	1	4	4	0	-1	110	80	120	100	T	B	R	Z
Experiment 2	30206	1	18	right	male	red	1	2	795	7185M.JPG	####	@@@@	$$$$	150	6821.JPG	1	1	613	X	Q	F	T	XQFT	1000	2	1	2	0	?	1	3	1	4	3	0	-1	810	80	120	100	Q	K	F	T
Experiment 2	30206	1	18	right	male	red	1	1	795	2512M.JPG	####	@@@@	$$$$	151	2104.JPG	1	1	480	N	F	S	R	NFSR	1000	2	1	1	1	2	1	3	1	4	4	0	-1	810	80	120	100	N	F	S	R
Experiment 2	30206	1	18	right	male			3	795		####	@@@@	$$$$	152	9252S.JPG	0		0	J	F	R	L	JFRL	1000	2	1	1	1	2	1	3	1	4	4	500	796	810	80	120	100	J	F	R	L
Experiment 2	30206	1	18	right	male	red	1	1	395	2215M.JPG	####	@@@@	$$$$	153	8311.JPG	1	1	581	N	T	R	V	NTRV	600	2	1	1	1	2	1	3	1	4	4	0	-1	410	80	120	100	N	T	R	V
Experiment 2	30206	1	18	right	male			3	795		####	@@@@	$$$$	154	6830S.JPG	0		0	C	H	L	R	CHLR	1000	2	1	1	1	2	1	3	1	4	4	500	796	810	80	120	100	C	H	L	R
Experiment 2	30206	1	18	right	male	green	2	2	795	7217M.JPG	####	@@@@	$$$$	155	6570.JPG	1	2	724	L	S	N	B	LSNB	1000	2	1	1	1	2	1	3	1	4	4	0	-1	810	80	120	100	L	S	N	B
Experiment 2	30206	1	18	right	male			3	95		####	@@@@	$$$$	156	2620S.JPG	0		0	Z	B	N	D	ZBND	300	2	1	1	1	2	1	3	1	4	4	500	796	110	81	119	100	Z	B	N	D
Experiment 2	30206	1	18	right	male	red	1	1	795	7234M.JPG	####	@@@@	$$$$	157	7595.JPG	1	1	446	S	P	Z	L	SPZL	1000	2	1	1	1	2	1	3	1	4	4	0	-1	810	80	120	100	S	P	Z	L
Experiment 2	30206	1	18	right	male			3	795		####	@@@@	$$$$	158	2104S.JPG	0		0	D	J	L	R	DJLR	1000	2	1	1	1	2	1	3	1	4	4	500	796	830	90	120	100	D	J	L	R
Experiment 2	30206	1	18	right	male	red	1	2	95	7233M.JPG	####	@@@@	$$$$	159	6200.JPG	1	1	544	D	C	P	T	DCPT	300	2	1	1	1	2	1	4	1	3	4	0	-1	110	80	120	100	D	C	T	P
Experiment 2	30206	1	18	right	male	green	2	1	795	7235M.JPG	####	@@@@	$$$$	160	2870.JPG	1	2	802	B	K	Z	L	BKZL	1000	2	1	1	1	2	1	3	1	4	4	0	-1	820	80	120	100	B	K	Z	L
Experiment 2	30206	1	18	right	male	green	2	1	795	7491M.JPG	####	@@@@	$$$$	161	2593.JPG	1	2	1117	Q	F	B	Z	QFBZ	1000	2	1	1	1	2	1	3	0	?	3	0	-1	820	80	120	100	Q	F	B	X
Experiment 2	30206	1	18	right	male	green	2	1	395	7205M.JPG	####	@@@@	$$$$	162	2745.1.JPG	1	2	713	V	Q	T	L	VQTL	600	2	1	1	1	2	1	3	1	4	4	0	-1	420	90	120	100	V	Q	T	L
Experiment 2	30206	1	18	right	male	green	2	1	795	7224M.JPG	####	@@@@	$$$$	163	2850.JPG	1	2	945	F	S	P	X	FSPX	1000	2	1	1	1	2	1	3	1	4	4	0	-1	810	80	120	100	F	S	P	X
Experiment 2	30206	1	18	right	male			3	95		####	@@@@	$$$$	164	9050S.JPG	0		0	Q	Z	B	K	QZBK	300	2	1	1	1	2	0	?	1	4	3	500	796	110	80	120	100	Q	Z	D	K
Experiment 2	30206	1	18	right	male	red	1	1	395	7187M.JPG	####	@@@@	$$$$	165	2206.JPG	1	1	850	V	P	H	Q	VPHQ	600	2	1	1	1	2	1	3	1	4	4	0	-1	410	80	120	100	V	P	H	Q
Experiment 2	30206	1	18	right	male	green	2	1	95	7700M.JPG	####	@@@@	$$$$	166	2221.JPG	1	2	714	B	X	H	Z	BXHZ	300	2	1	1	0	?	1	2	1	4	3	0	-1	110	90	120	100	B	Q	X	Z
Experiment 2	30206	1	18	right	male			3	395		####	@@@@	$$$$	167	2271S.JPG	0		0	J	K	N	Q	JKNQ	600	2	1	1	1	2	1	3	1	4	4	500	796	410	80	120	100	J	K	N	Q
Experiment 2	30206	1	18	right	male	green	2	2	395	7185M.JPG	####	@@@@	$$$$	168	3063.JPG	1	2	727	K	C	F	B	KCFB	600	2	1	1	1	2	1	3	0	?	3	0	-1	410	90	120	100	K	C	F	D
Experiment 2	30206	1	18	right	male	green	2	1	395	2513M.JPG	####	@@@@	$$$$	169	2495.JPG	1	2	998	Q	Z	B	J	QZBJ	600	2	1	1	1	2	0	?	1	4	3	0	-1	410	80	120	100	Q	Z	H	J
Experiment 2	30206	1	18	right	male	red	1	2	795	7490M.JPG	####	@@@@	$$$$	170	3060.JPG	1	1	560	H	X	P	J	HXPJ	1000	2	1	1	0	?	1	3	1	4	3	0	-1	810	80	120	100	H	N	P	J
Experiment 2	30206	1	18	right	male			3	395		####	@@@@	$$$$	171	6540S.JPG	0		0	N	H	B	F	NHBF	600	2	1	1	1	2	1	3	1	4	4	500	796	410	80	120	100	N	H	B	F
Experiment 2	30206	1	18	right	male			3	395		####	@@@@	$$$$	172	7053S.JPG	0		0	C	K	T	P	CKTP	600	2	1	1	1	2	1	3	1	4	4	500	796	410	80	120	100	C	K	T	P
Experiment 2	30206	1	18	right	male			3	795		####	@@@@	$$$$	173	2485S.JPG	0		0	G	Z	N	V	GZNV	1000	2	1	1	1	3	1	2	1	4	4	500	796	810	80	120	100	G	N	Z	V
Experiment 2	30206	1	18	right	male	red	1	2	795	7205M.JPG	####	@@@@	$$$$	174	6830.JPG	0	2	1220	V	Q	G	J	VQGJ	1000	2	1	1	1	2	1	3	0	?	3	0	-1	810	80	120	100	V	Q	G	X
Experiment 2	30206	1	18	right	male	red	1	1	95	7187M.JPG	####	@@@@	$$$$	175	2720.JPG	1	1	552	R	F	S	Q	RFSQ	300	2	1	1	1	2	1	3	1	4	4	0	-1	110	90	120	100	R	F	S	Q
Experiment 2	30206	1	18	right	male	green	2	2	395	2512M.JPG	####	@@@@	$$$$	176	3400.JPG	1	2	545	X	K	G	Z	XKGZ	600	2	1	1	1	2	1	3	1	4	4	0	-1	410	80	120	100	X	K	G	Z
Experiment 2	30206	1	18	right	male			3	395		####	@@@@	$$$$	177	2811S.JPG	0		0	R	V	S	Q	RVSQ	600	2	1	1	1	2	1	3	1	4	4	500	796	410	80	120	100	R	V	S	Q
Experiment 2	30206	1	18	right	male			3	795		####	@@@@	$$$$	178	2593S.JPG	0		0	N	S	X	H	NSXH	1000	2	1	1	1	2	1	3	1	4	4	500	796	810	80	120	100	N	S	X	H
Experiment 2	30206	1	18	right	male	green	2	1	795	7491M.JPG	####	@@@@	$$$$	179	4500.JPG	0	1	830	R	F	Q	J	RFQJ	1000	2	1	1	1	4	1	3	1	2	4	0	-1	810	80	120	100	R	J	Q	F
Experiment 2	30206	1	18	right	male			3	95		####	@@@@	$$$$	180	2200S.JPG	0		0	G	K	D	Z	GKDZ	300	2	1	1	1	2	1	3	0	?	3	500	796	110	80	120	100	G	K	D	C
Experiment 2	30206	1	18	right	male	green	2	2	795	2513M.JPG	####	@@@@	$$$$	181	3000.JPG	1	2	629	S	H	R	V	SHRV	1000	2	1	1	1	2	1	3	1	4	4	0	-1	810	90	120	100	S	H	R	V
Experiment 2	30206	1	18	right	male	green	2	2	795	7490M.JPG	####	@@@@	$$$$	182	3010.JPG	1	2	560	Z	B	N	D	ZBND	1000	2	1	1	1	4	1	2	1	3	4	0	-1	810	80	120	100	Z	D	B	N
Experiment 2	30206	1	18	right	male			3	795		####	@@@@	$$$$	183	6360S.JPG	0		0	H	T	C	F	HTCF	1000	2	1	1	1	2	1	3	1	4	4	500	796	809	90	120	100	H	T	C	F
Experiment 2	30206	1	18	right	male	red	1	1	395	7185M.JPG	####	@@@@	$$$$	184	2393.JPG	0	2	737	S	X	N	D	SXND	600	2	1	1	1	2	1	3	1	4	4	0	-1	410	80	120	100	S	X	N	D
Experiment 2	30206	1	18	right	male	red	1	2	95	7233M.JPG	####	@@@@	$$$$	185	6300.JPG	0	2	803	F	L	R	V	FLRV	300	2	1	1	1	2	1	3	1	4	4	0	-1	110	80	120	100	F	L	R	V
Experiment 2	30206	1	18	right	male			3	795		####	@@@@	$$$$	186	2499S.JPG	0		0	P	V	X	Q	PVXQ	1000	2	1	1	1	2	1	3	1	4	4	500	796	810	80	120	100	P	V	X	Q
Experiment 2	30206	1	18	right	male			3	795		####	@@@@	$$$$	187	2850S.JPG	0		0	V	Z	T	X	VZTX	1000	2	1	1	1	2	1	3	1	4	4	500	796	810	80	120	100	V	Z	T	X
Experiment 2	30206	1	18	right	male	red	1	2	795	7224M.JPG	####	@@@@	$$$$	188	9252.JPG	1	1	744	J	T	L	C	JTLC	1000	2	1	1	1	2	1	3	1	4	4	0	-1	810	90	120	100	J	T	L	C
Experiment 2	30206	1	18	right	male	green	2	1	95	7700M.JPG	####	@@@@	$$$$	189	9070.JPG	1	2	615	C	F	H	X	CFHX	300	2	1	1	1	2	1	4	0	?	3	0	-1	110	80	120	100	C	F	X	V
Experiment 2	30206	1	18	right	male			3	95		####	@@@@	$$$$	190	3110S.JPG	0		0	P	V	L	B	PVLB	300	2	1	1	0	?	1	3	1	4	3	500	796	110	80	120	100	P	F	L	B
Experiment 2	30206	1	18	right	male	red	1	2	95	7234M.JPG	####	@@@@	$$$$	191	9635.1.JPG	1	1	613	C	F	Q	X	CFQX	300	2	1	1	1	3	1	2	1	4	4	0	-1	110	80	120	100	C	Q	F	X
Experiment 2	30206	1	18	right	male			3	395		####	@@@@	$$$$	192	3063S.JPG	0		0	P	N	V	Z	PNVZ	600	2	1	1	1	2	1	3	1	4	4	500	796	410	81	119	100	P	N	V	Z
Experiment 2	30206	1	18	right	male			3	395		####	@@@@	$$$$	193	2357S.JPG	0		0	Q	T	P	J	QTPJ	600	2	1	1	1	2	1	3	1	4	4	500	796	410	80	120	100	Q	T	P	J
Experiment 2	30206	1	18	right	male	green	2	1	795	7217M.JPG	####	@@@@	$$$$	194	2210.JPG	1	2	826	B	D	F	J	BDFJ	1000	2	1	1	0	?	1	3	1	4	3	0	-1	810	80	120	100	B	P	F	J
Experiment 2	30206	1	18	right	male			3	795		####	@@@@	$$$$	195	6570.2S.JPG	0		0	H	C	K	J	HCKJ	1000	2	1	1	1	2	1	3	1	4	4	500	796	810	80	120	100	H	C	K	J
Experiment 2	30206	1	18	right	male			3	795		####	@@@@	$$$$	196	6210S.JPG	0		0	B	G	H	S	BGHS	1000	2	1	1	1	2	1	3	1	4	4	500	796	810	90	120	100	B	G	H	S
Experiment 2	30206	1	18	right	male	red	1	2	95	2215M.JPG	####	@@@@	$$$$	197	3500.JPG	1	1	567	T	J	Z	K	TJZK	300	2	1	1	1	2	1	3	1	4	4	0	-1	110	90	120	100	T	J	Z	K
Experiment 2	30206	1	18	right	male	green	2	2	395	7235M.JPG	####	@@@@	$$$$	198	3530.JPG	1	2	772	T	Q	R	D	TQRD	600	2	1	1	1	2	1	3	1	4	4	0	-1	410	80	120	100	T	Q	R	D
Experiment 2	30206	1	18	right	male			3	95		####	@@@@	$$$$	199	6370S.JPG	0		0	S	C	F	R	SCFR	300	2	1	1	1	2	1	3	1	4	4	500	796	110	80	120	100	S	C	F	R
Experiment 2	30206	1	18	right	male	red	1	2	395	7490M.JPG	####	@@@@	$$$$	200	6350.JPG	1	1	845	K	Q	C	J	KQCJ	600	2	1	1	0	?	0	?	0	?	1	0	-1	410	80	120	100	K	X	S	D
Experiment 2	30206	1	18	right	male			3	395		####	@@@@	$$$$	201	2440S.JPG	0		0	J	R	H	F	JRHF	600	2	1	1	1	2	1	3	1	4	4	500	796	410	80	120	100	J	R	H	F
Experiment 2	30206	1	18	right	male	red	1	1	395	7224M.JPG	####	@@@@	$$$$	202	2441.JPG	1	1	617	P	V	N	Z	PVNZ	600	2	1	1	0	?	1	3	1	4	3	0	-1	410	80	120	100	P	C	N	Z
Experiment 2	30206	1	18	right	male			3	795		####	@@@@	$$$$	203	6230S.JPG	0		0	S	R	G	F	SRGF	1000	2	1	1	1	2	1	3	1	4	4	500	796	810	80	120	100	S	R	G	F
Experiment 2	30206	1	18	right	male	red	1	2	395	7187M.JPG	####	@@@@	$$$$	204	3064.JPG	1	1	522	H	C	V	D	HCVD	600	2	1	1	1	2	0	?	1	4	3	0	-1	420	80	120	100	H	C	S	D
Experiment 2	30206	1	18	right	male			3	795		####	@@@@	$$$$	205	3120S.JPG	0		0	C	R	R	Q	CRRQ	1000	2	1	1	1	3	0	?	1	4	3	500	796	810	80	120	100	C	R	G	Q
Experiment 2	30206	1	18	right	male	red	1	2	795	7491M.JPG	####	@@@@	$$$$	206	9600.JPG	1	1	446	G	L	S	N	GLSN	1000	2	1	1	1	2	1	3	1	4	4	0	-1	810	80	120	100	G	L	S	N
Experiment 2	30206	1	18	right	male	red	1	2	95	2513M.JPG	####	@@@@	$$$$	207	3110.JPG	1	1	424	C	N	T	J	CNTJ	300	2	1	1	1	2	1	3	1	4	4	0	-1	110	80	120	100	C	N	T	J
Experiment 2	30206	1	18	right	male	red	1	2	95	7185M.JPG	####	@@@@	$$$$	208	9050.JPG	1	1	503	F	Z	L	N	FZLN	300	2	1	1	1	2	1	3	1	4	4	0	-1	110	80	120	100	F	Z	L	N
Experiment 2	30206	1	18	right	male	green	2	2	95	7700M.JPG	####	@@@@	$$$$	209	9410.JPG	1	2	657	B	Z	V	J	BZVJ	300	2	1	1	1	2	1	4	1	3	4	0	-1	110	80	120	100	B	Z	J	V
Experiment 2	30206	1	18	right	male	red	1	2	395	7233M.JPG	####	@@@@	$$$$	210	9810.JPG	1	1	395	T	S	X	N	TSXN	600	2	1	1	1	2	1	3	1	4	4	0	-1	410	80	120	100	T	S	X	N
Experiment 2	30206	1	18	right	male			3	795		####	@@@@	$$$$	211	6570S.JPG	0		0	T	B	H	C	TBHC	1000	2	1	1	1	2	1	3	1	4	4	500	796	810	80	120	100	T	B	H	C
Experiment 2	30206	1	18	right	male	red	1	1	795	7234M.JPG	####	@@@@	$$$$	212	2493.JPG	1	1	364	K	P	F	H	KPFH	1000	2	1	1	1	2	1	3	1	4	4	0	-1	810	80	120	100	K	P	F	H
Experiment 2	30206	1	18	right	male	red	1	1	395	7217M.JPG	####	@@@@	$$$$	213	2440.JPG	1	1	463	N	D	R	X	NDRX	600	2	1	1	1	2	1	4	1	3	4	0	-1	410	80	120	100	N	D	X	R
Experiment 2	30206	1	18	right	male	green	2	1	795	2512M.JPG	####	@@@@	$$$$	214	2396.JPG	0	1	634	T	P	G	H	TPGH	1000	2	1	1	1	2	1	3	1	4	4	0	-1	810	80	120	100	T	P	G	H
Experiment 2	30206	1	18	right	male			3	95		####	@@@@	$$$$	215	9070S.JPG	0		0	T	X	G	Z	TXGZ	300	2	1	1	1	2	1	3	1	4	4	500	796	110	80	120	100	T	X	G	Z
Experiment 2	30206	1	18	right	male			3	95		####	@@@@	$$$$	216	2880S.JPG	0		0	S	D	R	T	SDRT	300	2	1	1	1	2	1	3	1	4	4	500	796	110	80	120	100	S	D	R	T
Experiment 2	30206	1	18	right	male			3	795		####	@@@@	$$$$	217	9600S.JPG	0		0	R	Z	Q	N	RZQN	1000	2	1	1	1	2	1	3	1	4	4	500	796	810	80	120	100	R	Z	Q	N
Experiment 2	30206	1	18	right	male	red	1	2	395	7235M.JPG	####	@@@@	$$$$	218	3071.JPG	1	1	765	H	B	G	K	HBGK	600	2	1	1	1	2	0	?	1	3	3	0	-1	410	90	120	100	H	B	Q	G
Experiment 2	30206	1	18	right	male	green	2	2	395	2215M.JPG	####	@@@@	$$$$	219	3266.JPG	1	2	544	P	S	J	R	PSJR	600	2	1	1	1	2	1	3	1	4	4	0	-1	410	80	120	100	P	S	J	R
Experiment 2	30206	1	18	right	male			3	95		####	@@@@	$$$$	220	3150S.JPG	0		0	X	L	J	Z	XLJZ	300	2	1	1	1	2	1	3	1	4	4	500	796	110	80	120	100	X	L	J	Z
Experiment 2	30206	1	18	right	male			3	395		####	@@@@	$$$$	221	2441S.JPG	0		0	X	P	Q	C	XPQC	600	2	1	1	0	?	1	2	1	3	3	500	796	410	80	120	100	X	B	P	Q
Experiment 2	30206	1	18	right	male			3	395		####	@@@@	$$$$	222	4000S.JPG	0		0	C	V	T	L	CVTL	600	2	1	1	1	2	1	3	1	4	4	500	796	410	80	120	100	C	V	T	L
Experiment 2	30206	1	18	right	male	red	1	1	95	7205M.JPG	####	@@@@	$$$$	223	2506.JPG	1	1	468	Q	S	V	B	QSVB	300	2	0	?	1	1	1	2	1	4	3	0	-1	110	80	120	100	K	Q	S	B
Experiment 2	30206	1	18	right	male			3	395		####	@@@@	$$$$	224	6260S.JPG	0		0	C	N	T	D	CNTD	600	2	1	1	1	2	1	3	1	4	4	500	796	410	80	120	100	C	N	T	D
Experiment 2	30206	1	18	right	male	red	1	1	95	7233M.JPG	####	@@@@	$$$$	225	2235.JPG	1	1	729	Q	S	L	T	QSLT	300	2	1	1	1	2	1	3	1	4	4	0	-1	110	80	120	100	Q	S	L	T
Experiment 2	30206	1	18	right	male			3	795		####	@@@@	$$$$	226	7595S.JPG	0		0	V	R	X	N	VRXN	1000	2	1	1	1	2	1	3	1	4	4	500	796	810	80	120	100	V	R	X	N
Experiment 2	30206	1	18	right	male	green	2	2	95	7217M.JPG	####	@@@@	$$$$	227	6550.JPG	1	2	690	F	Q	R	T	FQRT	300	2	1	1	1	2	1	3	1	4	4	0	-1	110	80	120	100	F	Q	R	T
Experiment 2	30206	1	18	right	male			3	395		####	@@@@	$$$$	228	2206S.JPG	0		0	J	R	S	X	JRSX	600	2	1	1	1	2	1	3	1	4	4	500	796	410	80	120	100	J	R	S	X
Experiment 2	20308	1	21	right	male			3	395		####	@@@@	$$$$	1	9921S.JPG	0		0	C	P	Q	N	CPQN	600	4	1	1	1	2	1	3	0	?	3	500	796	410	80	120	100	C	P	Q	D
Experiment 2	20308	1	21	right	male	green	2	1	795	7224M.JPG	####	@@@@	$$$$	2	2440.JPG	1	2	509	T	N	Q	P	TNQP	1000	4	1	1	1	4	1	3	0	?	3	0	-1	810	80	120	100	T	P	Q	G
Experiment 2	20308	1	21	right	male			3	395		####	@@@@	$$$$	3	3069S.JPG	0		0	T	J	N	F	TJNF	600	4	1	1	1	2	1	3	1	4	4	500	796	410	80	120	100	T	J	N	F
Experiment 2	20308	1	21	right	male			3	95		####	@@@@	$$$$	4	8485S.JPG	0		0	H	N	L	J	HNLJ	300	4	1	1	0	?	0	?	1	4	2	500	796	110	80	120	100	H	T	B	J
Experiment 2	20308	1	21	right	male			3	395		####	@@@@	$$$$	5	2235S.JPG	0		0	K	N	L	F	KNLF	600	4	1	1	0	?	1	2	0	?	2	500	796	410	80	120	100	K	G	N	J
Experiment 2	20308	1	21	right	male	green	2	1	395	7185M.JPG	####	@@@@	$$$$	6	2191.JPG	1	2	595	J	N	L	K	JNLK	600	4	1	1	0	?	0	?	0	?	1	0	-1	410	80	120	100	J	V	H	Z
Experiment 2	20308	1	21	right	male			3	95		####	@@@@	$$$$	7	2485S.JPG	0		0	K	N	L	R	KNLR	300	4	1	1	0	?	0	?	1	4	2	500	796	110	80	120	100	K	D	Z	R
Experiment 2	20308	1	21	right	male	green	2	2	795	7491M.JPG	####	@@@@	$$$$	8	3080.JPG	1	2	455	Q	R	N	L	QRNL	1000	4	1	1	0	?	1	3	1	2	3	0	-1	810	80	120	100	Q	F	N	R
Experiment 2	20308	1	21	right	male			3	795		####	@@@@	$$$$	9	3063S.JPG	0		0	K	N	L	F	KNLF	1000	4	1	1	0	?	1	3	1	4	3	500	796	810	80	120	100	K	J	L	F
Experiment 2	20308	1	21	right	male			3	795		####	@@@@	$$$$	10	3030S.JPG	0		0	D	T	L	K	DTLK	1000	4	1	1	1	2	0	?	1	4	3	500	796	830	80	119	100	D	T	N	K
Experiment 2	20308	1	21	right	male	red	1	2	795	7234M.JPG	####	@@@@	$$$$	11	9810.JPG	1	1	435	D	N	K	C	DNKC	1000	4	1	1	1	2	0	?	1	4	3	0	-1	810	80	120	100	D	N	X	C
Experiment 2	20308	1	21	right	male	green	2	1	95	2513M.JPG	####	@@@@	$$$$	12	7059.JPG	1	2	512	C	D	L	S	CDLS	300	4	1	1	1	2	1	4	1	3	4	0	-1	110	80	120	100	C	D	S	L
Experiment 2	20308	1	21	right	male			3	95		####	@@@@	$$$$	13	9252S.JPG	0		0	D	T	N	G	DTNG	300	4	1	1	1	2	1	3	1	4	4	500	796	110	80	120	100	D	T	N	G
Experiment 2	20308	1	21	right	male			3	395		####	@@@@	$$$$	14	2491S.JPG	0		0	G	L	T	R	GLTR	600	4	1	1	1	2	0	?	1	4	3	500	796	410	81	119	100	G	L	F	R
Experiment 2	20308	1	21	right	male	red	1	2	95	7217M.JPG	####	@@@@	$$$$	15	6360.JPG	1	1	470	C	L	T	G	CLTG	300	4	1	4	1	2	0	?	1	1	3	0	-1	110	80	120	100	G	L	F	C
Experiment 2	20308	1	21	right	male			3	395		####	@@@@	$$$$	16	6312S.JPG	0		0	Z	Q	R	L	ZQRL	600	4	1	1	1	2	0	?	0	?	2	500	796	410	80	120	100	Z	Q	F	B
Experiment 2	20308	1	21	right	male			3	795		####	@@@@	$$$$	17	3400S.JPG	0		0	V	N	R	Q	VNRQ	1000	4	1	1	1	2	0	?	1	4	3	500	796	810	80	120	100	V	N	D	Q
Experiment 2	20308	1	21	right	male	red	1	1	95	2215M.JPG	####	@@@@	$$$$	18	2396.JPG	1	1	460	J	L	Q	R	JLQR	300	4	1	1	0	?	1	2	0	?	2	0	-1	110	80	120	100	J	P	L	K
Experiment 2	20308	1	21	right	male	green	2	2	395	7205M.JPG	####	@@@@	$$$$	19	6200.JPG	1	2	467	Q	L	N	D	QLND	600	4	1	1	0	?	0	?	1	4	2	0	-1	410	80	120	100	Q	V	J	D
Experiment 2	20308	1	21	right	male			3	95		####	@@@@	$$$$	20	2396S.JPG	0		0	Q	L	R	K	QLRK	300	4	1	1	0	?	0	?	1	4	2	500	796	110	80	120	99	Q	P	S	K
Experiment 2	20308	1	21	right	male			3	395		####	@@@@	$$$$	21	6510S.JPG	0		0	R	S	Q	F	RSQF	600	4	1	1	1	3	0	?	1	4	3	500	796	410	80	120	100	R	Q	C	F
Experiment 2	20308	1	21	right	male			3	95		####	@@@@	$$$$	22	9600S.JPG	0		0	R	S	D	L	RSDL	300	4	1	1	1	3	0	?	0	?	2	500	796	110	80	120	100	R	D	N	G
Experiment 2	20308	1	21	right	male	red	1	1	795	7187M.JPG	####	@@@@	$$$$	23	2441.JPG	1	1	434	G	Z	R	L	GZRL	1000	4	1	1	1	2	0	?	1	4	3	0	-1	810	80	120	100	G	Z	F	L
Experiment 2	20308	1	21	right	male	red	1	1	795	7235M.JPG	####	@@@@	$$$$	24	2890.JPG	1	1	453	V	Q	R	L	VQRL	1000	4	1	1	1	2	0	?	0	?	2	0	-1	810	80	120	100	V	Q	F	K
Experiment 2	20308	1	21	right	male			3	395		####	@@@@	$$$$	25	3500S.JPG	0		0	F	Q	S	L	FQSL	600	4	1	1	0	?	0	?	1	4	2	500	796	410	80	120	100	F	X	C	L
Experiment 2	20308	1	21	right	male	red	1	2	395	7233M.JPG	####	@@@@	$$$$	26	9050.JPG	1	1	594	P	Q	R	T	PQRT	600	4	1	1	0	?	0	?	1	4	2	0	-1	420	80	120	100	P	J	L	T
Experiment 2	20308	1	21	right	male	green	2	2	95	7490M.JPG	####	@@@@	$$$$	27	3060.JPG	1	2	582	C	N	S	L	CNSL	300	4	0	?	0	?	1	1	0	?	1	0	-1	110	80	120	100	G	F	C	B
Experiment 2	20308	1	21	right	male			3	395		####	@@@@	$$$$	28	2518S.JPG	0		0	X	N	S	L	XNSL	600	4	1	1	1	4	0	?	0	?	2	500	796	410	80	120	100	X	L	T	Z
Experiment 2	20308	1	21	right	male			3	795		####	@@@@	$$$$	29	6834S.JPG	0		0	G	S	T	L	GSTL	1000	4	1	1	0	?	1	3	0	?	2	500	796	810	80	120	100	G	F	T	B
Experiment 2	20308	1	21	right	male	green	2	2	95	7700M.JPG	####	@@@@	$$$$	30	6821.JPG	1	2	390	F	T	N	L	FTNL	300	4	1	1	0	?	0	?	1	4	2	0	-1	110	80	120	100	F	J	Z	L
Experiment 2	20308	1	21	right	male			3	395		####	@@@@	$$$$	31	3110S.JPG	0		0	Z	N	D	L	ZNDL	600	4	1	1	0	?	0	?	1	3	2	500	796	410	90	120	100	Z	R	V	D
Experiment 2	20308	1	21	right	male			3	95		####	@@@@	$$$$	32	7595S.JPG	0		0	P	N	R	L	PNRL	300	4	1	1	1	4	0	?	0	?	2	500	796	110	80	120	100	P	L	Z	G
Experiment 2	20308	1	21	right	male			3	795		####	@@@@	$$$$	33	2357S.JPG	0		0	D	C	T	Z	DCTZ	1000	4	1	1	1	2	1	3	1	4	4	500	796	810	80	120	100	D	C	T	Z
Experiment 2	20308	1	21	right	male	green	2	2	795	2512M.JPG	####	@@@@	$$$$	34	6350.JPG	1	2	448	C	D	T	Z	CDTZ	1000	4	1	1	0	?	0	?	0	?	1	0	-1	810	80	120	100	C	B	J	K
Experiment 2	20308	1	21	right	male	red	1	1	395	7700M.JPG	####	@@@@	$$$$	35	2102.JPG	0	2	477	V	D	K	L	VDKL	600	4	1	1	1	3	1	2	0	?	3	0	-1	410	80	120	100	V	K	D	R
Experiment 2	20308	1	21	right	male	green	2	1	395	7235M.JPG	####	@@@@	$$$$	36	2381.JPG	1	2	489	T	L	B	N	TLBN	600	4	1	1	1	2	1	3	1	4	4	0	-1	410	90	120	100	T	L	B	N
Experiment 2	20308	1	21	right	male			3	95		####	@@@@	$$$$	37	3060S.JPG	0		0	C	S	R	T	CSRT	300	4	1	1	0	?	0	?	0	?	1	500	796	110	80	120	100	C	K	J	G
Experiment 2	20308	1	21	right	male	red	1	2	395	7234M.JPG	####	@@@@	$$$$	38	6370.JPG	1	1	326	P	R	S	K	PRSK	600	4	1	1	0	?	1	2	1	4	3	0	-1	420	80	120	100	P	Z	R	K
Experiment 2	20308	1	21	right	male	red	1	1	795	7224M.JPG	####	@@@@	$$$$	39	7053.JPG	1	1	412	N	S	T	R	NSTR	1000	4	1	1	0	?	0	?	0	?	1	0	-1	810	80	120	100	N	L	V	J
Experiment 2	20308	1	21	right	male			3	795		####	@@@@	$$$$	40	2214S.JPG	0		0	N	G	J	K	NGJK	1000	4	0	?	1	2	0	?	1	4	2	500	796	810	80	120	100	L	G	S	K
Experiment 2	20308	1	21	right	male	red	1	1	795	7233M.JPG	####	@@@@	$$$$	41	2830.JPG	1	1	309	H	P	Q	L	HPQL	1000	4	1	1	0	?	1	2	0	?	2	0	-1	810	80	120	100	H	F	P	T
Experiment 2	20308	1	21	right	male	green	2	1	95	7185M.JPG	####	@@@@	$$$$	42	2038.JPG	1	2	516	R	C	Q	P	RCQP	300	4	1	1	1	2	0	?	1	4	3	0	-1	110	80	120	100	R	C	X	P
Experiment 2	20308	1	21	right	male	green	2	2	395	7490M.JPG	####	@@@@	$$$$	43	6300.JPG	1	2	472	T	H	B	C	THBC	600	4	1	1	1	2	1	3	1	4	4	0	-1	410	80	120	100	T	H	B	C
Experiment 2	20308	1	21	right	male			3	795		####	@@@@	$$$$	44	3071S.JPG	0		0	B	H	C	P	BHCP	1000	4	1	1	1	2	1	3	1	4	4	500	796	810	81	119	100	B	H	C	P
Experiment 2	20308	1	21	right	male			3	395		####	@@@@	$$$$	45	6370S.JPG	0		0	V	G	Z	B	VGZB	600	4	1	1	1	2	1	3	1	4	4	500	796	410	80	120	100	V	G	Z	B
Experiment 2	20308	1	21	right	male	green	2	2	95	2215M.JPG	####	@@@@	$$$$	46	8485.JPG	1	2	464	C	H	B	L	CHBL	300	4	1	1	0	?	0	?	1	4	2	0	-1	110	80	120	100	C	G	S	L
Experiment 2	20308	1	21	right	male			3	795		####	@@@@	$$$$	47	2580S.JPG	0		0	D	X	S	L	DXSL	1000	4	1	1	0	?	1	2	0	?	2	500	796	810	80	120	100	D	F	X	G
Experiment 2	20308	1	21	right	male	red	1	2	395	7187M.JPG	####	@@@@	$$$$	48	9921.JPG	1	1	510	H	Q	X	L	HQXL	600	4	1	1	0	?	0	?	0	?	1	0	-1	410	80	120	100	H	K	F	T
Experiment 2	20308	1	21	right	male			3	95		####	@@@@	$$$$	49	3120S.JPG	0		0	X	C	B	J	XCBJ	300	4	1	1	1	2	1	3	1	4	4	500	796	110	90	120	100	X	C	B	J
Experiment 2	20308	1	21	right	male			3	395		####	@@@@	$$$$	50	2445S.JPG	0		0	T	N	C	B	TNCB	600	4	1	1	1	2	0	?	1	4	3	500	796	410	80	120	100	T	N	G	B
Experiment 2	20308	1	21	right	male	red	1	1	395	7491M.JPG	####	@@@@	$$$$	51	2305.JPG	1	1	560	Z	R	N	B	ZRNB	600	4	1	1	1	2	0	?	1	3	3	0	-1	410	90	120	100	Z	R	V	N
Experiment 2	20308	1	21	right	male	green	2	1	395	7205M.JPG	####	@@@@	$$$$	52	9070.JPG	1	2	436	P	C	K	S	PCKS	600	4	1	1	1	2	1	3	1	4	4	0	-1	410	80	120	100	P	C	K	S
Experiment 2	20308	1	21	right	male	red	1	1	395	2513M.JPG	####	@@@@	$$$$	53	7050.JPG	1	1	397	D	X	T	K	DXTK	600	4	1	1	1	2	1	3	1	4	4	0	-1	410	80	120	100	D	X	T	K
Experiment 2	20308	1	21	right	male			3	395		####	@@@@	$$$$	54	2683S.JPG	0		0	N	T	D	S	NTDS	600	4	1	1	1	2	1	3	1	4	4	500	796	410	80	120	100	N	T	D	S
Experiment 2	20308	1	21	right	male	green	2	1	395	7217M.JPG	####	@@@@	$$$$	55	2200.JPG	1	2	374	N	H	S	V	NHSV	600	4	1	1	1	3	1	2	1	4	4	0	-1	410	90	120	100	N	S	H	V
Experiment 2	20308	1	21	right	male			3	95		####	@@@@	$$$$	56	3170S.JPG	0		0	S	T	R	G	STRG	300	4	1	1	1	2	1	3	1	4	4	500	796	110	80	120	100	S	T	R	G
Experiment 2	20308	1	21	right	male			3	395		####	@@@@	$$$$	57	6300S.JPG	0		0	T	R	L	X	TRLX	600	4	1	1	0	?	1	3	1	4	3	500	796	410	80	120	100	T	P	L	X
Experiment 2	20308	1	21	right	male	green	2	1	95	2512M.JPG	####	@@@@	$$$$	58	2480.JPG	1	2	363	Z	X	T	S	ZXTS	300	4	1	1	1	4	1	3	0	?	3	0	-1	110	90	120	100	Z	S	T	Q
Experiment 2	20308	1	21	right	male	green	2	2	95	2215M.JPG	####	@@@@	$$$$	59	6230.JPG	1	2	391	R	C	T	Z	RCTZ	300	4	1	1	0	?	0	?	1	2	2	0	-1	110	80	120	100	R	G	S	C
Experiment 2	20308	1	21	right	male	green	2	1	795	2512M.JPG	####	@@@@	$$$$	60	2020.JPG	1	2	325	G	X	C	N	GXCN	1000	4	1	1	1	2	0	?	1	4	3	0	-1	810	80	120	100	G	X	B	N
Experiment 2	20308	1	21	right	male			3	795		####	@@@@	$$$$	61	3064S.JPG	0		0	Z	X	N	P	ZXNP	1000	4	1	1	1	2	1	3	1	4	4	500	796	810	80	120	100	Z	X	N	P
Experiment 2	20308	1	21	right	male	red	1	2	795	7185M.JPG	####	@@@@	$$$$	62	2811.JPG	1	1	584	Q	S	D	V	QSDV	1000	4	1	1	1	2	1	3	1	4	4	0	-1	810	80	120	100	Q	S	D	V
Experiment 2	20308	1	21	right	male	red	1	1	95	7224M.JPG	####	@@@@	$$$$	63	2104.JPG	1	1	381	R	T	N	L	RTNL	300	4	1	1	1	2	1	4	0	?	3	0	-1	110	81	119	100	R	T	L	K
Experiment 2	20308	1	21	right	male			3	95		####	@@@@	$$$$	64	2104S.JPG	0		0	Q	T	C	L	QTCL	300	4	1	1	0	?	0	?	1	3	2	500	796	130	80	120	100	Q	Z	V	C
Experiment 2	20308	1	21	right	male	red	1	1	395	7234M.JPG	####	@@@@	$$$$	65	2221.JPG	1	1	397	P	S	Q	G	PSQG	600	4	1	1	1	2	0	?	1	4	3	0	-1	410	80	120	100	P	S	B	G
Experiment 2	20308	1	21	right	male			3	795		####	@@@@	$$$$	66	6560S.JPG	0		0	J	L	B	T	JLBT	1000	4	1	1	1	2	1	3	1	4	4	500	796	810	80	120	100	J	L	B	T
Experiment 2	20308	1	21	right	male			3	95		####	@@@@	$$$$	67	3550.1S.JPG	0		0	Q	T	N	P	QTNP	300	4	1	1	1	2	0	?	1	4	3	500	796	110	80	120	100	Q	T	B	P
Experiment 2	20308	1	21	right	male			3	795		####	@@@@	$$$$	68	3530S.JPG	0		0	N	H	J	K	NHJK	1000	4	1	1	1	2	1	3	1	4	4	500	796	810	80	120	100	N	H	J	K
Experiment 2	20308	1	21	right	male			3	795		####	@@@@	$$$$	69	2440S.JPG	0		0	N	L	R	J	NLRJ	1000	4	1	2	1	3	0	?	1	4	3	500	796	810	90	120	100	L	R	P	J
Experiment 2	20308	1	21	right	male			3	95		####	@@@@	$$$$	70	2595S.JPG	0		0	B	T	X	Y	BTXY	300	4	1	1	1	2	1	3	0	?	3	500	796	110	80	120	100	B	T	X	K
Experiment 2	20308	1	21	right	male	red	1	2	95	7700M.JPG	####	@@@@	$$$$	71	6830.JPG	1	1	390	G	T	Q	X	GTQX	300	4	1	1	1	2	1	3	0	?	3	0	-1	110	80	120	100	G	T	Q	H
Experiment 2	20308	1	21	right	male			3	795		####	@@@@	$$$$	72	2514S.JPG	0		0	K	D	G	L	KDGL	1000	4	1	1	1	2	1	3	1	4	4	500	796	810	80	120	100	K	D	G	L
Experiment 2	20308	1	21	right	male	red	1	2	795	7235M.JPG	####	@@@@	$$$$	73	3064.JPG	1	1	255	D	R	X	L	DRXL	1000	4	1	1	1	2	0	?	0	?	2	0	-1	811	80	120	99	D	R	J	K
Experiment 2	20308	1	21	right	male			3	795		####	@@@@	$$$$	74	3080S.JPG	0		0	D	Z	R	L	DZRL	1000	4	1	1	1	2	0	?	0	?	2	500	796	810	90	120	100	D	Z	N	K
Experiment 2	20308	1	21	right	male	green	2	2	95	7187M.JPG	####	@@@@	$$$$	75	6315.JPG	1	2	436	B	Q	R	L	BQRL	300	4	1	1	1	2	1	4	0	?	3	0	-1	110	80	120	100	B	Q	L	K
Experiment 2	20308	1	21	right	male			3	395		####	@@@@	$$$$	76	3130S.JPG	0		0	G	C	N	Q	GCNQ	600	4	1	1	1	2	0	?	0	?	2	500	796	410	80	120	100	G	C	Z	P
Experiment 2	20308	1	21	right	male			3	95		####	@@@@	$$$$	77	6570S.JPG	0		0	X	S	C	T	XSCT	300	4	1	1	0	?	0	?	0	?	1	500	796	110	81	119	100	X	Z	P	N
Experiment 2	20308	1	21	right	male			3	795		####	@@@@	$$$$	78	3140S.JPG	0		0	Z	N	R	C	ZNRC	1000	4	1	1	1	2	1	3	1	4	4	500	796	810	80	120	100	Z	N	R	C
Experiment 2	20308	1	21	right	male	green	2	2	95	7490M.JPG	####	@@@@	$$$$	79	6570.JPG	1	2	407	J	S	H	T	JSHT	300	4	1	1	1	2	0	?	1	3	3	0	-1	110	80	120	100	J	S	Z	H
Experiment 2	20308	1	21	right	male			3	95		####	@@@@	$$$$	80	6360S.JPG	0		0	L	S	C	X	LSCX	300	4	1	1	1	2	0	?	1	4	3	500	796	110	80	120	100	L	S	Z	X
Experiment 2	20308	1	21	right	male	red	1	2	95	7205M.JPG	####	@@@@	$$$$	81	3550.1.JPG	0	2	651	L	N	P	Q	LNPQ	300	4	1	1	1	2	0	?	0	?	2	0	-1	110	90	120	100	L	N	D	G
Experiment 2	20308	1	21	right	male			3	95		####	@@@@	$$$$	82	7059S.JPG	0		0	T	B	N	C	TBNC	300	4	1	1	1	2	0	?	1	4	3	500	796	110	81	119	100	T	B	D	C
Experiment 2	20308	1	21	right	male	red	1	1	395	7491M.JPG	####	@@@@	$$$$	83	2518.JPG	1	1	395	N	B	P	Q	NBPQ	600	4	1	1	1	3	1	2	1	4	4	0	-1	410	80	120	100	N	P	B	Q
Experiment 2	20308	1	21	right	male			3	95		####	@@@@	$$$$	84	6315S.JPG	0		0	G	N	Z	S	GNZS	300	4	1	1	1	2	1	3	1	4	4	500	796	110	80	120	100	G	N	Z	S
Experiment 2	20308	1	21	right	male	red	1	1	795	7233M.JPG	####	@@@@	$$$$	85	2214.JPG	1	1	387	F	J	L	P	FJLP	1000	4	1	1	1	2	1	3	1	4	4	0	-1	810	80	120	100	F	J	L	P
Experiment 2	20308	1	21	right	male			3	395		####	@@@@	$$$$	86	9050S.JPG	0		0	T	N	B	J	TNBJ	600	4	1	1	1	2	1	3	1	4	4	500	796	410	80	120	100	T	N	B	J
Experiment 2	20308	1	21	right	male			3	395		####	@@@@	$$$$	87	2191S.JPG	0		0	F	D	T	V	FDTV	600	4	1	1	1	2	0	?	1	4	3	500	796	410	90	120	100	F	D	P	V
Experiment 2	20308	1	21	right	male			3	95		####	@@@@	$$$$	88	2593S.JPG	0		0	H	S	J	C	HSJC	300	4	1	1	1	3	1	2	1	4	4	500	796	110	80	120	100	H	J	S	C
Experiment 2	20308	1	21	right	male	green	2	2	95	7217M.JPG	####	@@@@	$$$$	89	3120.JPG	1	2	349	X	D	H	S	XDHS	300	4	1	1	1	2	1	3	0	?	3	0	-1	110	80	120	100	X	D	H	Z
Experiment 2	20308	1	21	right	male			3	395		####	@@@@	$$$$	90	7050S.JPG	0		0	L	J	H	P	LJHP	600	4	1	1	1	2	0	?	1	4	3	500	796	410	80	120	100	L	J	V	P
Experiment 2	20308	1	21	right	male	red	1	1	395	2513M.JPG	####	@@@@	$$$$	91	2880.JPG	1	1	385	X	L	S	P	XLSP	600	4	1	1	0	?	0	?	0	?	1	0	-1	410	80	120	100	X	N	F	C
Experiment 2	20308	1	21	right	male			3	95		####	@@@@	$$$$	92	2499S.JPG	0		0	F	T	J	L	FTJL	300	4	1	1	1	2	1	3	1	4	4	500	796	110	80	120	100	F	T	J	L
Experiment 2	20308	1	21	right	male	green	2	2	395	7235M.JPG	####	@@@@	$$$$	93	6550.JPG	1	2	596	G	H	J	K	GHJK	600	4	1	1	0	?	0	?	1	4	2	0	-1	410	80	120	100	G	V	X	K
Experiment 2	20308	1	21	right	male			3	395		####	@@@@	$$$$	94	6250S.JPG	0		0	G	S	R	P	GSRP	600	4	0	?	1	3	1	4	1	2	3	500	796	410	80	120	100	B	R	P	S
Experiment 2	20308	1	21	right	male			3	795		####	@@@@	$$$$	95	2495S.JPG	0		0	Z	V	R	S	ZVRS	1000	4	1	1	1	2	0	?	1	3	3	500	796	809	80	120	100	Z	V	B	R
Experiment 2	20308	1	21	right	male	green	2	2	795	7234M.JPG	####	@@@@	$$$$	96	6313.JPG	1	2	320	L	R	X	N	LRXN	1000	4	1	1	0	?	1	3	1	4	3	0	-1	810	90	120	100	L	S	X	N
Experiment 2	20308	1	21	right	male			3	95		####	@@@@	$$$$	97	2038S.JPG	0		0	V	L	T	N	VLTN	300	4	1	1	1	2	1	3	0	?	3	500	796	110	80	120	100	V	L	T	C
Experiment 2	20308	1	21	right	male			3	795		####	@@@@	$$$$	98	2271S.JPG	0		0	C	R	Z	B	CRZB	1000	4	1	1	1	2	1	3	1	4	4	500	796	810	90	120	100	C	R	Z	B
Experiment 2	20308	1	21	right	male			3	795		####	@@@@	$$$$	99	2745.1S.JPG	0		0	R	K	S	T	RKST	1000	4	1	1	1	2	1	3	1	4	4	500	796	810	80	120	100	R	K	S	T
Experiment 2	20308	1	21	right	male			3	795		####	@@@@	$$$$	100	7493S.JPG	0		0	K	C	T	Z	KCTZ	1000	4	1	1	0	?	1	2	1	4	3	500	796	810	81	119	100	K	P	C	Z
Experiment 2	20308	1	21	right	male	red	1	2	395	7700M.JPG	####	@@@@	$$$$	101	6250.JPG	1	1	439	Z	D	N	T	ZDNT	600	4	1	1	1	2	1	3	1	4	4	0	-1	410	80	120	100	Z	D	N	T
Experiment 2	20308	1	21	right	male	green	2	2	395	7205M.JPG	####	@@@@	$$$$	102	3069.JPG	1	2	435	J	V	N	B	JVNB	600	4	1	1	1	2	0	?	0	?	2	0	-1	410	80	120	100	J	V	Z	P
Experiment 2	20308	1	21	right	male	red	1	2	95	7217M.JPG	####	@@@@	$$$$	103	9250.JPG	1	1	523	S	Q	N	R	SQNR	300	4	1	1	1	2	0	?	1	4	3	0	-1	110	80	120	100	S	Q	F	R
Experiment 2	20308	1	21	right	male			3	95		####	@@@@	$$$$	104	2210S.JPG	0		0	X	S	R	H	XSRH	300	4	1	1	1	2	0	?	1	4	3	500	796	110	80	120	100	X	S	Z	H
Experiment 2	20308	1	21	right	male			3	95		####	@@@@	$$$$	105	6830S.JPG	0		0	P	Z	B	N	PZBN	300	4	1	1	1	2	1	3	1	4	4	500	796	110	80	120	100	P	Z	B	N
Experiment 2	20308	1	21	right	male	red	1	2	795	7490M.JPG	####	@@@@	$$$$	106	3266.JPG	1	1	466	B	S	K	G	BSKG	1000	4	1	1	1	2	1	3	0	?	3	0	-1	810	80	120	100	B	S	K	D
Experiment 2	20308	1	21	right	male			3	395		####	@@@@	$$$$	107	9070S.JPG	0		0	F	N	D	R	FNDR	600	4	1	1	1	2	1	3	1	4	4	500	796	410	80	120	100	F	N	D	R
Experiment 2	20308	1	21	right	male	green	2	2	395	7224M.JPG	####	@@@@	$$$$	108	3100.JPG	1	2	343	K	R	N	P	KRNP	600	4	1	1	1	2	0	?	0	?	2	0	-1	420	90	120	100	K	R	D	Q
Experiment 2	20308	1	21	right	male			3	395		####	@@@@	$$$$	109	2720S.JPG	0		0	B	X	R	J	BXRJ	600	4	1	1	1	2	1	3	1	4	4	500	796	410	80	120	100	B	X	R	J
Experiment 2	20308	1	21	right	male	green	2	1	95	2215M.JPG	####	@@@@	$$$$	110	7595.JPG	1	2	408	V	R	H	P	VRHP	300	4	1	1	1	4	1	3	0	?	3	0	-1	110	80	120	100	V	P	H	Q
Experiment 2	20308	1	21	right	male	green	2	1	95	7187M.JPG	####	@@@@	$$$$	111	2870.JPG	1	2	334	P	F	H	Q	PFHQ	300	4	1	1	1	2	0	?	0	?	2	0	-1	110	80	120	100	P	F	V	C
Experiment 2	20308	1	21	right	male			3	395		####	@@@@	$$$$	112	2620S.JPG	0		0	K	H	J	Q	KHJQ	600	4	1	1	0	?	1	3	1	4	3	500	796	410	90	120	100	K	V	J	Q
Experiment 2	20308	1	21	right	male	green	2	1	795	2512M.JPG	####	@@@@	$$$$	113	2749.JPG	1	2	309	C	H	F	V	CHFV	1000	4	1	1	1	2	1	3	1	4	4	0	-1	810	80	120	100	C	H	F	V
Experiment 2	20308	1	21	right	male			3	95		####	@@@@	$$$$	114	9250S.JPG	0		0	F	Z	S	G	FZSG	300	4	1	1	1	2	1	3	1	4	4	500	796	110	80	120	100	F	Z	S	G
Experiment 2	20308	1	21	right	male	red	1	1	95	7233M.JPG	####	@@@@	$$$$	115	2383.JPG	1	1	405	Z	N	J	K	ZNJK	300	4	1	1	0	?	0	?	1	4	2	0	-1	110	90	120	100	Z	X	F	K
Experiment 2	20308	1	21	right	male	green	2	2	395	7185M.JPG	####	@@@@	$$$$	116	9410.JPG	1	2	584	F	T	N	P	FTNP	600	4	1	1	1	2	1	4	0	?	3	0	-1	410	80	120	100	F	T	P	V
Experiment 2	20308	1	21	right	male	green	2	2	95	2513M.JPG	####	@@@@	$$$$	117	6210.JPG	1	2	457	X	B	N	L	XBNL	300	4	1	1	1	2	1	3	1	4	4	0	-1	110	80	120	100	X	B	N	L
Experiment 2	20308	1	21	right	male			3	395		####	@@@@	$$$$	118	3100S.JPG	0		0	T	S	P	Q	TSPQ	600	4	1	1	1	2	1	3	1	4	4	500	796	410	80	120	100	T	S	P	Q
Experiment 2	20308	1	21	right	male			3	795		####	@@@@	$$$$	119	4000S.JPG	0		0	X	B	Q	C	XBQC	1000	4	1	1	1	2	1	3	1	4	4	500	796	810	80	120	100	X	B	Q	C
Experiment 2	20308	1	21	right	male			3	95		####	@@@@	$$$$	120	4500S.JPG	0		0	X	C	Q	R	XCQR	300	4	1	2	1	1	0	?	1	4	3	500	796	110	80	120	100	C	X	S	R
Experiment 2	20308	1	21	right	male	red	1	2	95	7491M.JPG	####	@@@@	$$$$	121	3010.JPG	1	1	424	Z	N	C	Q	ZNCQ	300	4	1	1	1	2	0	?	0	?	2	0	-1	110	80	120	100	Z	N	K	H
Experiment 2	20308	1	21	right	male	red	1	1	395	7490M.JPG	####	@@@@	$$$$	122	2397.JPG	1	1	401	F	J	N	Q	FJNQ	600	4	1	1	1	2	0	?	0	?	2	0	-1	410	80	120	100	F	J	P	G
Experiment 2	20308	1	21	right	male			3	395		####	@@@@	$$$$	123	2272S.JPG	0		0	D	N	S	Q	DNSQ	600	4	1	1	1	2	1	3	1	4	4	500	796	410	80	120	100	D	N	S	Q
Experiment 2	20308	1	21	right	male			3	395		####	@@@@	$$$$	124	6550S.JPG	0		0	T	R	N	Q	TRNQ	600	4	1	1	0	?	1	3	1	2	3	500	796	410	90	120	100	T	F	N	R
Experiment 2	20308	1	21	right	male	green	2	1	95	2513M.JPG	####	@@@@	$$$$	125	2385.JPG	1	2	510	S	H	R	Q	SHRQ	300	4	1	1	1	2	0	?	0	?	2	0	-1	110	80	120	100	S	H	G	Z
Experiment 2	20308	1	21	right	male	red	1	2	95	7700M.JPG	####	@@@@	$$$$	126	3102.JPG	1	1	452	F	V	N	D	FVND	300	4	1	1	1	2	0	?	1	4	3	0	-1	110	80	120	100	F	V	P	D
Experiment 2	20308	1	21	right	male			3	95		####	@@@@	$$$$	127	2850S.JPG	0		0	G	Z	N	P	GZNP	300	4	1	1	1	2	0	?	1	4	3	500	796	110	81	119	100	G	Z	F	P
Experiment 2	20308	1	21	right	male			3	95		####	@@@@	$$$$	128	2480S.JPG	0		0	X	H	N	L	XHNL	300	4	1	1	1	4	1	2	0	?	3	500	796	110	80	120	100	X	L	H	T
Experiment 2	20308	1	21	right	male	green	2	2	795	7234M.JPG	####	@@@@	$$$$	129	3030.JPG	1	2	348	K	P	R	V	KPRV	1000	4	1	1	0	?	1	3	1	4	3	0	-1	820	80	120	100	K	F	R	V
Experiment 2	20308	1	21	right	male			3	395		####	@@@@	$$$$	130	3150S.JPG	0		0	R	T	C	V	RTCV	600	4	0	?	1	2	1	3	1	4	3	500	796	410	80	120	100	L	T	C	V
Experiment 2	20308	1	21	right	male	green	2	2	795	7491M.JPG	####	@@@@	$$$$	131	6260.JPG	1	2	792	S	V	R	N	SVRN	1000	4	1	1	1	2	0	?	1	3	3	0	-1	810	80	120	100	S	V	F	R
Experiment 2	20308	1	21	right	male			3	395		####	@@@@	$$$$	132	2305S.JPG	0		0	N	S	C	V	NSCV	600	4	1	1	1	2	1	3	1	4	4	500	796	410	80	120	100	N	S	C	V
Experiment 2	20308	1	21	right	male	green	2	1	95	7233M.JPG	####	@@@@	$$$$	133	2210.JPG	1	2	352	R	P	L	T	RPLT	300	4	1	2	1	1	1	3	0	?	3	0	-1	110	80	120	100	P	R	L	V
Experiment 2	20308	1	21	right	male			3	795		####	@@@@	$$$$	134	2830S.JPG	0		0	G	B	L	F	GBLF	1000	4	1	1	1	2	0	?	1	4	3	500	796	810	80	120	100	G	B	H	F
Experiment 2	20308	1	21	right	male	green	2	1	795	7224M.JPG	####	@@@@	$$$$	135	2393.JPG	1	2	337	G	K	L	D	GKLD	1000	4	1	1	1	2	0	?	1	4	3	0	-1	810	90	120	100	G	K	F	D
Experiment 2	20308	1	21	right	male	red	1	2	795	7217M.JPG	####	@@@@	$$$$	136	3530.JPG	1	1	555	B	H	L	J	BHLJ	1000	4	1	1	0	?	0	?	1	4	2	0	-1	810	80	120	100	B	V	K	J
Experiment 2	20308	1	21	right	male			3	95		####	@@@@	$$$$	137	3010S.JPG	0		0	L	H	Q	J	LHQJ	300	4	1	1	0	?	1	3	1	4	3	500	796	110	80	120	100	L	X	Q	J
Experiment 2	20308	1	21	right	male			3	395		####	@@@@	$$$$	138	2200S.JPG	0		0	S	C	J	G	SCJG	600	4	1	1	1	2	1	3	1	4	4	500	796	410	80	120	100	S	C	J	G
Experiment 2	20308	1	21	right	male			3	795		####	@@@@	$$$$	139	2020S.JPG	0		0	T	S	H	J	TSHJ	1000	4	1	1	0	?	1	3	1	4	3	500	796	810	80	120	100	T	Z	H	J
Experiment 2	20308	1	21	right	male			3	795		####	@@@@	$$$$	140	7053S.JPG	0		0	Q	K	T	R	QKTR	1000	4	1	1	1	2	0	?	0	?	2	500	796	810	90	120	100	Q	K	G	B
Experiment 2	20308	1	21	right	male			3	95		####	@@@@	$$$$	141	2870S.JPG	0		0	Q	N	D	T	QNDT	300	4	1	1	0	?	0	?	1	3	2	500	796	110	80	120	100	Q	H	V	D
Experiment 2	20308	1	21	right	male	green	2	2	395	7185M.JPG	####	@@@@	$$$$	142	3500.JPG	1	2	621	F	B	T	V	FBTV	600	4	1	1	1	2	1	3	0	?	3	0	-1	410	80	120	100	F	B	T	Z
Experiment 2	20308	1	21	right	male			3	95		####	@@@@	$$$$	143	3102S.JPG	0		0	J	N	T	B	JNTB	300	4	1	1	0	?	0	?	1	4	2	500	796	110	80	120	100	J	K	F	B
Experiment 2	20308	1	21	right	male	green	2	1	795	7205M.JPG	####	@@@@	$$$$	144	2580.JPG	1	2	374	P	Q	S	G	PQSG	1000	4	1	1	0	?	1	3	1	4	3	0	-1	810	80	120	100	P	X	S	G
Experiment 2	20308	1	21	right	male	red	1	1	95	2215M.JPG	####	@@@@	$$$$	145	2493.JPG	1	1	441	C	L	N	J	CLNJ	300	4	1	1	1	2	0	?	1	4	3	0	-1	110	80	120	100	C	L	Q	J
Experiment 2	20308	1	21	right	male			3	395		####	@@@@	$$$$	146	2381S.JPG	0		0	J	P	Z	N	JPZN	600	4	1	1	1	2	1	3	1	4	4	500	796	410	80	120	100	J	P	Z	N
Experiment 2	20308	1	21	right	male	red	1	2	95	7187M.JPG	####	@@@@	$$$$	147	2730.JPG	1	1	463	H	R	N	X	HRNX	300	4	1	1	1	2	0	?	1	4	3	0	-1	110	80	120	100	H	R	Z	X
Experiment 2	20308	1	21	right	male	red	1	2	795	7235M.JPG	####	@@@@	$$$$	148	3063.JPG	1	1	443	N	C	R	V	NCRV	1000	4	1	1	1	2	1	3	1	4	4	0	-1	810	90	120	100	N	C	R	V
Experiment 2	20308	1	21	right	male			3	395		####	@@@@	$$$$	149	2221S.JPG	0		0	B	S	C	H	BSCH	600	4	1	1	1	2	1	3	1	4	4	500	796	410	80	120	100	B	S	C	H
Experiment 2	20308	1	21	right	male	green	2	2	395	2512M.JPG	####	@@@@	$$$$	150	3150.JPG	1	2	507	V	S	C	D	VSCD	600	4	1	1	1	3	0	?	1	4	3	0	-1	410	81	119	100	V	C	Q	D
Experiment 2	20308	1	21	right	male			3	795		####	@@@@	$$$$	151	2206S.JPG	0		0	K	F	S	D	KFSD	1000	4	1	1	1	2	1	3	1	4	4	500	796	810	80	120	100	K	F	S	D
Experiment 2	20308	1	21	right	male			3	95		####	@@@@	$$$$	152	2383S.JPG	0		0	B	V	Q	C	BVQC	300	4	1	1	1	2	0	?	1	4	3	500	796	110	90	120	100	B	V	X	C
Experiment 2	20308	1	21	right	male	green	2	1	95	2215M.JPG	####	@@@@	$$$$	153	2499.JPG	1	2	504	B	R	F	N	BRFN	300	4	1	1	1	2	1	3	1	4	4	0	-1	110	80	120	100	B	R	F	N
Experiment 2	20308	1	21	right	male			3	795		####	@@@@	$$$$	154	2890S.JPG	0		0	B	P	N	X	BPNX	1000	4	1	1	1	2	1	3	1	4	4	500	796	810	90	120	100	B	P	N	X
Experiment 2	20308	1	21	right	male	green	2	1	95	7700M.JPG	####	@@@@	$$$$	155	2595.JPG	1	2	607	S	T	P	C	STPC	300	4	1	1	1	2	1	3	1	4	4	0	-1	110	80	120	100	S	T	P	C
Experiment 2	20308	1	21	right	male	green	2	2	795	2512M.JPG	####	@@@@	$$$$	156	3053.JPG	1	2	468	T	N	Q	J	TNQJ	1000	4	1	1	1	2	1	3	1	4	4	0	-1	820	80	120	100	T	N	Q	J
Experiment 2	20308	1	21	right	male			3	395		####	@@@@	$$$$	157	2102S.JPG	0		0	Q	F	C	B	QFCB	600	4	1	1	1	2	1	3	1	4	4	500	796	410	80	120	100	Q	F	C	B
Experiment 2	20308	1	21	right	male	red	1	1	395	7224M.JPG	####	@@@@	$$$$	158	2235.JPG	1	1	507	V	J	F	B	VJFB	600	4	1	1	1	2	1	3	0	?	3	0	-1	411	81	119	99	V	J	F	G
Experiment 2	20308	1	21	right	male	red	1	2	395	2513M.JPG	####	@@@@	$$$$	159	9635.1.JPG	1	1	477	F	B	J	X	FBJX	600	4	1	1	1	2	1	4	0	?	3	0	-1	410	80	120	100	F	B	X	H
Experiment 2	20308	1	21	right	male			3	395		####	@@@@	$$$$	160	3068S.JPG	0		0	T	X	J	Q	TXJQ	600	4	1	1	1	2	1	3	1	4	4	500	796	410	80	120	100	T	X	J	Q
Experiment 2	20308	1	21	right	male			3	95		####	@@@@	$$$$	161	6821S.JPG	0		0	N	G	C	S	NGCS	300	4	1	1	1	2	0	?	1	4	3	500	796	110	80	120	100	N	G	Q	S
Experiment 2	20308	1	21	right	male	green	2	1	795	7187M.JPG	####	@@@@	$$$$	162	2357.JPG	1	2	443	P	S	Q	J	PSQJ	1000	4	1	1	1	2	1	3	1	4	4	0	-1	810	90	120	100	P	S	Q	J
Experiment 2	20308	1	21	right	male			3	795		####	@@@@	$$$$	163	8311S.JPG	0		0	B	F	J	H	BFJH	1000	4	0	?	1	2	0	?	1	4	2	500	796	810	80	120	100	G	F	Z	H
Experiment 2	20308	1	21	right	male	green	2	1	795	7491M.JPG	####	@@@@	$$$$	164	2206.JPG	1	2	457	V	G	T	J	VGTJ	1000	4	1	1	0	?	1	3	1	4	3	0	-1	810	80	120	100	V	Z	T	J
Experiment 2	20308	1	21	right	male	green	2	1	95	7234M.JPG	####	@@@@	$$$$	165	2850.JPG	1	2	766	P	L	H	G	PLHG	300	4	1	1	1	2	0	?	1	4	3	0	-1	110	80	120	100	P	L	V	G
Experiment 2	20308	1	21	right	male			3	795		####	@@@@	$$$$	166	2749S.JPG	0		0	Z	G	C	F	ZGCF	1000	4	1	1	0	?	1	3	1	4	3	500	796	810	90	120	100	Z	S	C	F
Experiment 2	20308	1	21	right	male	green	2	1	395	7490M.JPG	####	@@@@	$$$$	167	2506.JPG	1	2	563	F	G	J	H	FGJH	600	4	1	1	0	?	1	4	1	2	3	0	-1	410	80	120	100	F	X	H	G
Experiment 2	20308	1	21	right	male			3	795		####	@@@@	$$$$	168	6350S.JPG	0		0	F	X	P	T	FXPT	1000	4	0	?	1	2	1	3	1	4	3	500	796	810	80	120	100	B	X	P	T
Experiment 2	20308	1	21	right	male	red	1	2	95	7233M.JPG	####	@@@@	$$$$	169	9600.JPG	1	1	503	X	N	F	P	XNFP	300	4	1	1	0	?	1	3	0	?	2	0	-1	110	80	120	100	X	Z	F	C
Experiment 2	20308	1	21	right	male			3	795		####	@@@@	$$$$	170	6313S.JPG	0		0	J	X	P	T	JXPT	1000	4	1	1	0	?	1	3	1	4	3	500	796	810	80	120	100	J	Q	P	T
Experiment 2	20308	1	21	right	male			3	795		####	@@@@	$$$$	171	2811S.JPG	0		0	J	B	S	Q	JBSQ	1000	4	1	1	1	2	1	3	1	4	4	500	796	810	80	120	100	J	B	S	Q
Experiment 2	20308	1	21	right	male	green	2	2	795	7205M.JPG	####	@@@@	$$$$	172	3400.JPG	1	2	440	X	J	R	S	XJRS	1000	4	1	1	1	2	0	?	1	3	3	0	-1	810	81	119	100	X	J	F	R
Experiment 2	20308	1	21	right	male			3	95		####	@@@@	$$$$	173	6570.2S.JPG	0		0	Z	F	S	N	ZFSN	300	4	1	1	1	3	1	2	1	4	4	500	796	110	80	120	100	Z	S	F	N
Experiment 2	20308	1	21	right	male	green	2	2	795	7217M.JPG	####	@@@@	$$$$	174	6540.JPG	1	2	335	L	J	T	N	LJTN	1000	4	1	1	1	2	1	3	0	?	3	0	-1	810	90	120	100	L	J	T	R
Experiment 2	20308	1	21	right	male			3	795		####	@@@@	$$$$	175	3266S.JPG	0		0	H	Z	P	F	HZPF	1000	4	1	1	1	2	1	3	1	4	4	500	796	810	81	119	100	H	Z	P	F
Experiment 2	20308	1	21	right	male	green	2	2	795	7235M.JPG	####	@@@@	$$$$	176	6834.JPG	1	2	417	L	Z	H	N	LZHN	1000	4	1	1	1	2	1	4	0	?	3	0	-1	810	80	120	100	L	Z	N	J
Experiment 2	20308	1	21	right	male			3	795		####	@@@@	$$$$	177	6260S.JPG	0		0	L	S	K	G	LSKG	1000	4	1	1	1	2	1	3	1	4	4	500	796	810	80	120	100	L	S	K	G
Experiment 2	20308	1	21	right	male			3	795		####	@@@@	$$$$	178	3053S.JPG	0		0	N	Q	S	J	NQSJ	1000	4	1	1	1	2	0	?	1	4	3	500	796	810	81	119	100	N	Q	Z	J
Experiment 2	20308	1	21	right	male			3	95		####	@@@@	$$$$	179	2730S.JPG	0		0	X	N	B	H	XNBH	300	4	1	1	1	2	1	3	1	4	4	500	796	110	80	120	100	X	N	B	H
Experiment 2	20308	1	21	right	male	green	2	1	395	7185M.JPG	####	@@@@	$$$$	180	2620.JPG	1	2	445	G	C	H	V	GCHV	600	4	1	1	1	2	1	3	1	4	4	0	-1	410	90	120	100	G	C	H	V
Experiment 2	20308	1	21	right	male			3	395		####	@@@@	$$$$	181	2397S.JPG	0		0	L	C	K	N	LCKN	600	4	1	1	1	2	1	3	1	4	4	500	796	410	80	120	100	L	C	K	N
Experiment 2	20308	1	21	right	male			3	95		####	@@@@	$$$$	182	7043S.JPG	0		0	F	C	N	B	FCNB	300	4	1	1	0	?	1	3	1	4	3	500	796	110	80	119	100	F	G	N	B
Experiment 2	20308	1	21	right	male			3	795		####	@@@@	$$$$	183	6540S.JPG	0		0	J	Z	N	R	JZNR	1000	4	1	1	1	2	0	?	1	4	3	500	796	810	80	120	100	J	Z	B	R
Experiment 2	20308	1	21	right	male			3	95		####	@@@@	$$$$	184	2493S.JPG	0		0	J	N	P	B	JNPB	300	4	1	1	0	?	1	3	1	4	3	500	796	110	80	120	100	J	R	P	B
Experiment 2	20308	1	21	right	male	red	1	2	395	7217M.JPG	####	@@@@	$$$$	185	2683.JPG	1	1	478	T	R	N	Q	TRNQ	600	4	1	1	0	?	0	?	1	4	2	0	-1	420	80	120	100	T	Z	K	Q
Experiment 2	20308	1	21	right	male			3	95		####	@@@@	$$$$	186	6230S.JPG	0		0	C	S	X	P	CSXP	300	4	1	1	1	2	1	3	1	4	4	500	796	110	80	120	100	C	S	X	P
Experiment 2	20308	1	21	right	male			3	395		####	@@@@	$$$$	187	9635.1S.JPG	0		0	D	S	N	G	DSNG	600	4	1	1	1	2	1	3	1	4	4	500	796	410	80	120	100	D	S	N	G
Experiment 2	20308	1	21	right	male			3	795		####	@@@@	$$$$	188	2352.2S.JPG	0		0	X	S	C	R	XSCR	1000	4	1	1	1	3	0	?	1	4	3	500	796	810	80	120	100	X	C	B	R
Experiment 2	20308	1	21	right	male	green	2	2	395	7700M.JPG	####	@@@@	$$$$	189	3068.JPG	1	2	484	B	L	N	G	BLNG	600	4	1	1	1	2	0	?	1	4	3	0	-1	410	80	120	100	B	L	P	G
Experiment 2	20308	1	21	right	male	green	2	1	795	7187M.JPG	####	@@@@	$$$$	190	2271.JPG	1	2	117	V	R	X	L	VRXL	1000	4	1	1	0	?	0	?	1	4	2	0	-1	810	81	119	100	V	F	K	L
Experiment 2	20308	1	21	right	male	green	2	1	95	2512M.JPG	####	@@@@	$$$$	191	7043.JPG	1	2	338	H	X	R	L	HXRL	300	4	1	1	0	?	0	?	0	?	1	0	-1	110	80	120	100	H	P	K	B
Experiment 2	20308	1	21	right	male	green	2	2	795	7185M.JPG	####	@@@@	$$$$	192	3140.JPG	1	2	339	H	N	B	F	HNBF	1000	4	1	1	1	2	1	3	1	4	4	0	-1	810	80	120	100	H	N	B	F
Experiment 2	20308	1	21	right	male	red	1	1	395	2513M.JPG	####	@@@@	$$$$	193	2272.JPG	1	1	202	Z	R	N	V	ZRNV	600	4	1	1	1	2	0	?	1	4	3	0	-1	410	80	120	100	Z	R	S	V
Experiment 2	20308	1	21	right	male			3	795		####	@@@@	$$$$	194	2393S.JPG	0		0	X	Z	V	R	XZVR	1000	4	1	1	1	2	1	3	1	4	4	500	796	810	80	120	100	X	Z	V	R
Experiment 2	20308	1	21	right	male			3	95		####	@@@@	$$$$	195	3000S.JPG	0		0	C	K	S	B	CKSB	300	4	1	1	1	2	1	3	1	4	4	500	796	110	80	120	100	C	K	S	B
Experiment 2	20308	1	21	right	male			3	395		####	@@@@	$$$$	196	6200S.JPG	0		0	R	C	T	Z	RCTZ	600	4	1	1	1	2	1	3	1	4	4	500	796	410	90	120	100	R	C	T	Z
Experiment 2	20308	1	21	right	male	red	1	1	95	7233M.JPG	####	@@@@	$$$$	197	6570.2.JPG	1	1	372	C	T	N	P	CTNP	300	4	1	1	0	?	0	?	1	4	2	0	-1	110	80	120	100	C	S	D	P
Experiment 2	20308	1	21	right	male	green	2	2	395	7490M.JPG	####	@@@@	$$$$	198	3110.JPG	1	2	478	H	C	Z	S	HCZS	600	4	1	1	1	2	1	3	1	4	4	0	-1	410	80	120	100	H	C	Z	S
Experiment 2	20308	1	21	right	male	green	2	1	795	7235M.JPG	####	@@@@	$$$$	199	2495.JPG	1	2	303	S	T	D	L	STDL	1000	4	1	1	0	?	1	3	1	4	3	0	-1	810	80	120	100	S	F	D	L
Experiment 2	20308	1	21	right	male	green	2	1	395	7234M.JPG	####	@@@@	$$$$	200	7080.JPG	1	2	315	H	S	G	X	HSGX	600	4	1	1	1	2	1	3	1	4	4	0	-1	411	80	120	99	H	S	G	X
Experiment 2	20308	1	21	right	male	green	2	2	395	7491M.JPG	####	@@@@	$$$$	201	6312.JPG	1	2	927	Z	T	D	X	ZTDX	600	4	1	1	1	2	0	?	1	4	3	0	-1	410	80	120	100	Z	T	H	X
Experiment 2	20308	1	21	right	male	red	1	2	395	2215M.JPG	####	@@@@	$$$$	202	6510.JPG	1	1	344	J	D	X	T	JDXT	600	4	1	1	1	2	0	?	1	4	3	0	-1	410	80	120	100	J	D	K	T
Experiment 2	20308	1	21	right	male			3	795		####	@@@@	$$$$	203	9810S.JPG	0		0	H	P	L	B	HPLB	1000	4	1	1	1	4	0	?	1	2	3	500	796	810	80	120	100	H	B	Z	P
Experiment 2	20308	1	21	right	male	red	1	1	95	7205M.JPG	####	@@@@	$$$$	204	2593.JPG	1	1	377	K	J	N	T	KJNT	300	4	1	1	1	2	0	?	1	4	3	0	-1	110	80	120	100	K	J	V	T
Experiment 2	20308	1	21	right	male	red	1	2	95	7224M.JPG	####	@@@@	$$$$	205	3000.JPG	1	1	403	S	J	N	R	SJNR	300	4	1	1	1	2	0	?	1	4	3	0	-1	110	80	120	100	S	J	G	R
Experiment 2	20308	1	21	right	male	red	1	1	795	7205M.JPG	####	@@@@	$$$$	206	7493.JPG	1	1	411	D	X	L	B	DXLB	1000	4	1	1	1	2	0	?	1	4	3	0	-1	820	80	120	100	D	X	Q	B
Experiment 2	20308	1	21	right	male	green	2	2	795	7490M.JPG	####	@@@@	$$$$	207	2352.2.JPG	1	2	309	T	S	X	G	TSXG	1000	4	1	1	0	?	0	?	1	4	2	0	-1	810	81	119	100	T	Z	K	G
Experiment 2	20308	1	21	right	male	red	1	2	95	7700M.JPG	####	@@@@	$$$$	208	3170.JPG	1	1	600	L	V	N	B	LVNB	300	4	1	1	1	2	0	?	1	4	3	0	-1	110	80	120	100	L	V	D	B
Experiment 2	20308	1	21	right	male			3	795		####	@@@@	$$$$	209	2441S.JPG	0		0	P	H	C	B	PHCB	1000	4	1	1	1	2	0	?	1	3	3	500	796	810	80	120	100	P	H	V	C
Experiment 2	20308	1	21	right	male	green	2	1	95	7235M.JPG	####	@@@@	$$$$	210	2485.JPG	1	2	499	S	D	T	N	SDTN	300	4	1	1	1	2	1	3	1	4	4	0	-1	110	80	120	100	S	D	T	N
Experiment 2	20308	1	21	right	male	green	2	1	95	7491M.JPG	####	@@@@	$$$$	211	4500.JPG	1	2	411	T	H	L	P	THLP	300	4	1	1	1	2	1	3	1	4	4	0	-1	110	90	120	100	T	H	L	P
Experiment 2	20308	1	21	right	male			3	95		####	@@@@	$$$$	212	6210S.JPG	0		0	B	P	H	L	BPHL	300	4	1	1	0	?	1	3	1	4	3	500	796	110	80	120	100	B	R	H	L
Experiment 2	20308	1	21	right	male	red	1	1	795	7217M.JPG	####	@@@@	$$$$	213	2745.1.JPG	1	1	514	H	G	L	K	HGLK	1000	4	1	1	1	2	1	4	0	?	3	0	-1	820	90	120	100	H	G	K	B
Experiment 2	20308	1	21	right	male	red	1	1	395	7233M.JPG	####	@@@@	$$$$	214	2720.JPG	1	1	425	X	B	R	N	XBRN	600	4	1	1	1	2	0	?	1	3	3	0	-1	410	80	120	100	X	B	P	R
Experiment 2	20308	1	21	right	male	green	2	1	395	7185M.JPG	####	@@@@	$$$$	215	2445.JPG	1	2	611	R	N	X	L	RNXL	600	4	1	1	0	?	1	4	0	?	2	0	-1	410	81	119	100	R	G	L	B
Experiment 2	20308	1	21	right	male			3	395		####	@@@@	$$$$	216	9410S.JPG	0		0	N	D	J	R	NDJR	600	4	1	1	1	2	1	3	1	4	4	500	796	410	80	120	100	N	D	J	R
Experiment 2	20308	1	21	right	male			3	395		####	@@@@	$$$$	217	2506S.JPG	0		0	F	P	X	T	FPXT	600	4	1	1	1	2	1	3	1	4	4	500	796	410	80	120	100	F	P	X	T
Experiment 2	20308	1	21	right	male			3	395		####	@@@@	$$$$	218	2880S.JPG	0		0	G	J	D	C	GJDC	600	4	1	1	1	2	1	3	1	4	4	500	796	410	90	120	100	G	J	D	C
Experiment 2	20308	1	21	right	male	green	2	1	395	2513M.JPG	####	@@@@	$$$$	219	2491.JPG	1	2	321	P	T	L	F	PTLF	600	4	1	1	1	2	1	3	1	4	4	0	-1	410	80	120	100	P	T	L	F
Experiment 2	20308	1	21	right	male	red	1	2	395	2512M.JPG	####	@@@@	$$$$	220	3130.JPG	1	1	350	F	Q	N	P	FQNP	600	4	1	1	1	2	1	4	0	?	3	0	-1	420	90	120	100	F	Q	P	X
Experiment 2	20308	1	21	right	male	red	1	2	795	7187M.JPG	####	@@@@	$$$$	221	6560.JPG	1	1	316	N	Q	S	T	NQST	1000	4	1	1	1	2	1	3	1	4	4	0	-1	810	80	120	100	N	Q	S	T
Experiment 2	20308	1	21	right	male	red	1	1	795	2215M.JPG	####	@@@@	$$$$	222	8311.JPG	1	1	685	S	J	R	N	SJRN	1000	4	1	1	1	2	1	3	0	?	3	0	-1	820	80	120	100	S	J	R	D
Experiment 2	20308	1	21	right	male	green	2	2	95	7224M.JPG	####	@@@@	$$$$	223	9252.JPG	1	2	392	B	Z	N	S	BZNS	300	4	1	1	1	2	1	3	1	4	4	0	-1	110	80	120	100	B	Z	N	S
Experiment 2	20308	1	21	right	male			3	95		####	@@@@	$$$$	224	2385S.JPG	0		0	L	Z	T	P	LZTP	300	4	1	1	1	2	1	3	1	4	4	500	796	110	90	120	100	L	Z	T	P
Experiment 2	20308	1	21	right	male			3	395		####	@@@@	$$$$	225	7080S.JPG	0		0	T	V	N	J	TVNJ	600	4	1	1	1	2	1	3	1	4	4	500	796	410	80	120	100	T	V	N	J
Experiment 2	20308	1	21	right	male	red	1	1	795	7234M.JPG	####	@@@@	$$$$	226	4000.JPG	1	1	396	H	F	P	V	HFPV	1000	4	1	1	0	?	1	2	1	4	3	0	-1	810	81	119	100	H	T	F	V
Experiment 2	20308	1	21	right	male	green	2	2	795	7185M.JPG	####	@@@@	$$$$	227	3071.JPG	1	2	347	K	L	P		KLP	1000	4	1	1	1	2	1	3	0	?	3	0	-1	810	80	120	100	K	L	P	T
Experiment 2	20308	1	21	right	male	red	1	1	795	7233M.JPG	####	@@@@	$$$$	228	2514.JPG	1	1	445	X	Q	T	D	XQTD	1000	4	1	1	1	2	0	?	0	?	2	0	-1	810	90	120	99	X	Q	V	H
Experiment 2	30309	1	19	left	female			3	395		####	@@@@	$$$$	1	3110S.JPG	0		0	K	J	X	P	KJXP	600	3	1	3	1	2	0	?	1	4	3	500	796	410	90	120	100	X	J	N	P
Experiment 2	30309	1	19	left	female			3	95		####	@@@@	$$$$	2	3266S.JPG	0		0	P	R	E	E	PREE	300	3	1	1	1	2	0	?	0	?	2	500	796	110	80	120	100	P	R	F	K
Experiment 2	30309	1	19	left	female	green	2	1	395	7205M.JPG	####	@@@@	$$$$	3	2381.JPG	1	2	1743	R	J	K		RJK	600	3	1	1	0	?	0	?	1	2	2	0	-1	410	80	120	100	R	G	X	J
Experiment 2	30309	1	19	left	female			3	395		####	@@@@	$$$$	4	2272S.JPG	0		0	B	R	D	T	BRDT	600	3	1	1	1	3	1	2	1	4	4	500	796	410	80	120	100	B	D	R	T
Experiment 2	30309	1	19	left	female			3	95		####	@@@@	$$$$	5	3400S.JPG	0		0	C	V	L	K	CVLK	300	3	1	1	1	2	1	4	1	3	4	500	796	110	80	120	100	C	V	K	L
Experiment 2	30309	1	19	left	female	green	2	1	95	2512M.JPG	####	@@@@	$$$$	6	2495.JPG	1	2	653	C	B	K	J	CBKJ	300	3	0	?	0	?	1	2	1	3	2	0	-1	110	90	120	100	G	R	B	K
Experiment 2	30309	1	19	left	female			3	795		####	@@@@	$$$$	7	3060S.JPG	0		0	T	R	K	P	TRKP	1000	3	1	1	1	4	0	?	0	?	2	500	796	810	80	120	100	T	P	G	F
Experiment 2	30309	1	19	left	female	red	1	1	395	7700M.JPG	####	@@@@	$$$$	8	2620.JPG	1	1	635	H	R			HR	600	3	1	1	1	2	0	?	0	?	2	0	-1	410	80	120	100	H	R	P	N
Experiment 2	30309	1	19	left	female	red	1	2	95	7490M.JPG	####	@@@@	$$$$	9	3080.JPG	1	1	1355	H	K	J	H	HKJH	300	3	1	4	0	?	0	?	0	?	1	0	-1	110	80	120	100	H	X	C	N
Experiment 2	30309	1	19	left	female	red	1	1	95	7233M.JPG	####	@@@@	$$$$	10	8311.JPG	1	1	792	V	L	D	T	VLDT	300	3	1	1	1	4	1	2	1	3	4	0	-1	120	90	120	100	V	T	L	D
Experiment 2	30309	1	19	left	female			3	95		####	@@@@	$$$$	11	9810S.JPG	0		0	S	L	B	L	SLBL	300	3	1	1	0	?	1	4	1	3	3	500	796	110	80	120	100	S	T	L	B
Experiment 2	30309	1	19	left	female			3	95		####	@@@@	$$$$	12	7493S.JPG	0		0	P	S	C		PSC	300	3	0	?	1	2	1	3	0	?	2	500	796	110	90	120	100	R	S	C	N
Experiment 2	30309	1	19	left	female			3	95		####	@@@@	$$$$	13	6540S.JPG	0		0	H	B	L	V	HBLV	300	3	1	1	1	2	1	3	1	4	4	500	796	110	80	120	100	H	B	L	V
Experiment 2	30309	1	19	left	female	green	2	1	95	7235M.JPG	####	@@@@	$$$$	14	2214.JPG	0	1	804	D	S	L	F	DSLF	300	3	1	1	1	4	1	3	1	2	4	0	-1	110	81	119	100	D	F	L	S
Experiment 2	30309	1	19	left	female	green	2	2	795	7217M.JPG	####	@@@@	$$$$	15	6570.JPG	1	2	2115	T	S	J	C	TSJC	1000	3	1	1	1	4	1	2	1	3	4	0	-1	810	80	120	100	T	C	S	J
Experiment 2	30309	1	19	left	female			3	95		####	@@@@	$$$$	16	8311S.JPG	0		0	X	C	Z	T	XCZT	300	3	1	1	0	?	1	2	0	?	2	500	796	110	80	120	100	X	L	C	N
Experiment 2	30309	1	19	left	female	green	2	2	795	2513M.JPG	####	@@@@	$$$$	17	8485.JPG	0	1	2114	T	R	K	F	TRKF	1000	3	1	1	0	?	1	3	1	4	3	0	-1	810	80	120	100	T	X	K	F
Experiment 2	30309	1	19	left	female			3	795		####	@@@@	$$$$	18	3102S.JPG	0		0	V	G	L	Q	VGLQ	1000	3	1	1	1	2	1	3	1	4	4	500	796	810	81	119	100	V	G	L	Q
Experiment 2	30309	1	19	left	female			3	395		####	@@@@	$$$$	19	2235S.JPG	0		0	B	T	C		BTC	600	3	1	1	1	2	0	?	1	3	3	500	796	410	80	120	100	B	T	V	C
Experiment 2	30309	1	19	left	female			3	395		####	@@@@	$$$$	20	3500S.JPG	0		0	H	R	F	Z	HRFZ	600	3	1	1	1	2	1	3	1	4	4	500	796	410	80	120	100	H	R	F	Z
Experiment 2	30309	1	19	left	female	green	2	2	395	2215M.JPG	####	@@@@	$$$$	21	3100.JPG	1	2	1096	K	G			KG	600	3	0	?	1	1	0	?	1	2	2	0	-1	410	80	120	100	H	K	P	G
Experiment 2	30309	1	19	left	female	red	1	2	795	7491M.JPG	####	@@@@	$$$$	22	6230.JPG	1	1	595	L	T	Z		LTZ	1000	3	1	1	1	2	0	?	1	3	3	0	-1	810	80	120	100	L	T	N	Z
Experiment 2	30309	1	19	left	female			3	795		####	@@@@	$$$$	23	6830S.JPG	0		0	S	L	Z	P	SLZP	1000	3	1	1	1	3	1	2	1	4	4	500	796	810	80	120	100	S	Z	L	P
Experiment 2	30309	1	19	left	female			3	395		####	@@@@	$$$$	24	6510S.JPG	0		0	B	H	R		BHR	600	3	1	1	1	2	0	?	1	3	3	500	796	410	80	120	100	B	H	N	R
Experiment 2	30309	1	19	left	female	red	1	1	795	7185M.JPG	####	@@@@	$$$$	25	7059.JPG	1	1	620	L	K	P	N	LKPN	1000	3	1	1	1	2	1	4	1	3	4	0	-1	810	80	120	100	L	K	N	P
Experiment 2	30309	1	19	left	female	red	1	1	95	7234M.JPG	####	@@@@	$$$$	26	2749.JPG	1	1	519	S	L	Z		SLZ	300	3	1	3	1	2	1	1	0	?	3	0	-1	110	80	120	100	Z	L	S	D
Experiment 2	30309	1	19	left	female			3	95		####	@@@@	$$$$	27	2811S.JPG	0		0	B	C	K	R	BCKR	300	3	1	1	1	3	1	4	1	2	4	500	796	110	80	120	100	B	K	R	C
Experiment 2	30309	1	19	left	female			3	95		####	@@@@	$$$$	28	2393S.JPG	0		0	K	P	Q		KPQ	300	3	1	1	1	2	0	?	1	3	3	500	796	110	80	120	100	K	P	V	Q
Experiment 2	30309	1	19	left	female	green	2	2	395	7187M.JPG	####	@@@@	$$$$	29	9410.JPG	1	2	818	Q	K	B		QKB	600	3	1	1	0	?	1	3	0	?	2	0	-1	410	90	120	100	Q	X	B	T
Experiment 2	30309	1	19	left	female			3	795		####	@@@@	$$$$	30	7043S.JPG	0		0	N	D	B	G	NDBG	1000	3	1	1	1	2	1	3	1	4	4	500	796	810	80	120	100	N	D	B	G
Experiment 2	30309	1	19	left	female	red	1	1	795	7224M.JPG	####	@@@@	$$$$	31	2493.JPG	1	1	554	Q	J	K		QJK	1000	3	1	1	0	?	0	?	1	2	2	0	-1	810	90	120	100	Q	C	Z	J
Experiment 2	30309	1	19	left	female			3	95		####	@@@@	$$$$	32	3530S.JPG	0		0	P	K	V	R	PKVR	300	3	1	1	1	2	1	3	1	4	4	500	796	110	80	120	100	P	K	V	R
Experiment 2	30309	1	19	left	female	red	1	2	95	7491M.JPG	####	@@@@	$$$$	33	6350.JPG	1	1	1125	D	C	Q		DCQ	300	3	1	1	1	2	0	?	1	3	3	0	-1	110	80	120	100	D	C	R	Q
Experiment 2	30309	1	19	left	female	green	2	2	95	7187M.JPG	####	@@@@	$$$$	34	3400.JPG	1	2	935	V	L	B		VLB	300	3	1	1	0	?	1	2	1	3	3	0	-1	110	80	120	100	V	F	L	B
Experiment 2	30309	1	19	left	female			3	395		####	@@@@	$$$$	35	6550S.JPG	0		0	N	P	V	H	NPVH	600	3	1	1	1	2	1	3	1	4	4	500	796	410	80	120	100	N	P	V	H
Experiment 2	30309	1	19	left	female	red	1	2	395	7185M.JPG	####	@@@@	$$$$	36	6200.JPG	1	1	250	K	N			KN	600	3	1	1	0	?	0	?	0	?	1	0	-1	410	80	120	100	K	Z	L	X
Experiment 2	30309	1	19	left	female			3	95		####	@@@@	$$$$	37	3064S.JPG	0		0	S	Z	D		SZD	300	3	1	1	1	2	0	?	1	3	3	500	796	110	80	120	100	S	Z	B	D
Experiment 2	30309	1	19	left	female	red	1	1	795	7233M.JPG	####	@@@@	$$$$	38	2499.JPG	1	1	581	Q	K	H	V	QKHV	1000	3	1	1	1	2	1	4	1	3	4	0	-1	810	90	120	100	Q	K	V	H
Experiment 2	30309	1	19	left	female			3	395		####	@@@@	$$$$	39	2381S.JPG	0		0	Q	H	D		QHD	600	3	1	1	1	3	1	2	0	?	3	500	796	410	80	120	100	Q	D	H	V
Experiment 2	30309	1	19	left	female	red	1	2	395	7205M.JPG	####	@@@@	$$$$	40	3110.JPG	1	1	408	T	V	R	S	TVRS	600	3	1	1	1	2	1	3	1	4	4	0	-1	410	81	119	100	T	V	R	S
Experiment 2	30309	1	19	left	female	red	1	1	395	2512M.JPG	####	@@@@	$$$$	41	2200.JPG	1	1	598	D	G	H		DGH	600	3	1	1	0	?	1	2	1	3	3	0	-1	410	80	120	100	D	L	G	H
Experiment 2	30309	1	19	left	female			3	795		####	@@@@	$$$$	42	2104S.JPG	0		0	H	V	J		HVJ	1000	3	1	1	1	2	0	?	1	3	3	500	796	820	90	120	100	H	V	C	J
Experiment 2	30309	1	19	left	female			3	95		####	@@@@	$$$$	43	2271S.JPG	0		0	T	P	C	J	TPCJ	300	3	1	1	1	2	1	4	1	3	4	500	796	110	80	120	100	T	P	J	C
Experiment 2	30309	1	19	left	female	green	2	2	95	7224M.JPG	####	@@@@	$$$$	44	6313.JPG	1	2	746	L	X	K	S	LXKS	300	3	1	1	1	2	0	?	1	4	3	0	-1	110	80	120	100	L	X	N	S
Experiment 2	30309	1	19	left	female			3	95		####	@@@@	$$$$	45	2580S.JPG	0		0	P	V	T	Z	PVTZ	300	3	1	1	1	2	1	3	1	4	4	500	796	110	80	120	100	P	V	T	Z
Experiment 2	30309	1	19	left	female			3	395		####	@@@@	$$$$	46	7050S.JPG	0		0	P	R	S		PRS	600	3	1	1	1	2	1	3	0	?	3	500	796	410	80	120	100	P	R	S	H
Experiment 2	30309	1	19	left	female			3	95		####	@@@@	$$$$	47	2495S.JPG	0		0	T	L	K	R	TLKR	300	3	1	2	1	1	1	4	1	3	4	500	796	110	80	120	100	L	T	R	K
Experiment 2	30309	1	19	left	female			3	95		####	@@@@	$$$$	48	2749S.JPG	0		0	T	L	Z	D	TLZD	300	3	1	1	1	2	1	4	1	3	4	500	796	110	80	120	100	T	L	D	Z
Experiment 2	30309	1	19	left	female	red	1	1	395	7217M.JPG	####	@@@@	$$$$	49	7050.JPG	1	1	675	R	D	Z	L	RDZL	600	3	1	1	1	2	1	3	1	4	4	0	-1	410	80	120	100	R	D	Z	L
Experiment 2	30309	1	19	left	female	green	2	1	95	7490M.JPG	####	@@@@	$$$$	50	2206.JPG	1	2	554	P	R	N	Q	PRNQ	300	3	1	2	1	1	1	3	1	4	4	0	-1	110	80	120	100	R	P	N	Q
Experiment 2	30309	1	19	left	female			3	795		####	@@@@	$$$$	51	2210S.JPG	0		0	B	L	F	D	BLFD	1000	3	1	1	1	2	1	3	1	4	4	500	796	810	90	120	100	B	L	F	D
Experiment 2	30309	1	19	left	female			3	95		####	@@@@	$$$$	52	2890S.JPG	0		0	V	L	Q	T	VLQT	300	3	1	1	1	2	1	3	1	4	4	500	796	110	80	120	100	V	L	Q	T
Experiment 2	30309	1	19	left	female	red	1	1	395	7234M.JPG	####	@@@@	$$$$	53	7080.JPG	1	1	558	C	H	B	K	CHBK	600	3	1	1	1	2	1	3	1	4	4	0	-1	411	81	119	99	C	H	B	K
Experiment 2	30309	1	19	left	female	red	1	1	95	7700M.JPG	####	@@@@	$$$$	54	2441.JPG	1	1	593	Z	B			ZB	300	3	1	1	0	?	0	?	0	?	1	0	-1	110	80	120	100	Z	T	P	Q
Experiment 2	30309	1	19	left	female			3	95		####	@@@@	$$$$	55	2745.1S.JPG	0		0	S	C	P	T	SCPT	300	3	1	1	1	2	1	4	1	3	4	500	796	110	80	120	100	S	C	T	P
Experiment 2	30309	1	19	left	female	green	2	2	395	2513M.JPG	####	@@@@	$$$$	56	9050.JPG	0	1	664	D	C	G		DCG	600	3	1	1	1	3	0	?	0	?	2	0	-1	420	80	120	100	D	G	Z	T
Experiment 2	30309	1	19	left	female			3	395		####	@@@@	$$$$	57	6370S.JPG	0		0	C	D	V	S	CDVS	600	3	1	1	1	2	1	3	1	4	4	500	796	410	80	120	100	C	D	V	S
Experiment 2	30309	1	19	left	female	red	1	2	395	7235M.JPG	####	@@@@	$$$$	58	6300.JPG	1	1	753	J	N	P	Z	JNPZ	600	3	1	1	1	2	1	4	1	3	4	0	-1	410	80	120	100	J	N	Z	P
Experiment 2	30309	1	19	left	female			3	395		####	@@@@	$$$$	59	9050S.JPG	0		0	V	K	H	Z	VKHZ	600	3	1	1	1	3	1	2	1	4	4	500	796	410	80	120	100	V	H	K	Z
Experiment 2	30309	1	19	left	female			3	395		####	@@@@	$$$$	60	3150S.JPG	0		0	D	C	P	X	DCPX	600	3	1	1	1	2	1	4	1	3	4	500	796	410	80	120	100	D	C	X	P
Experiment 2	30309	1	19	left	female	red	1	2	395	2215M.JPG	####	@@@@	$$$$	61	6250.JPG	1	1	485	F	K	L		FKL	600	3	1	1	0	?	1	2	1	3	3	0	-1	410	81	119	100	F	Q	K	L
Experiment 2	30309	1	19	left	female			3	95		####	@@@@	$$$$	62	6313S.JPG	0		0	B	F	Z		BFZ	300	3	1	1	1	2	1	3	0	?	3	500	796	110	80	120	100	B	F	Z	Q
Experiment 2	30309	1	19	left	female			3	795		####	@@@@	$$$$	63	2493S.JPG	0		0	V	H	J		VHJ	1000	3	1	1	1	2	1	3	0	?	3	500	796	810	90	120	100	V	H	J	S
Experiment 2	30309	1	19	left	female	green	2	2	395	7205M.JPG	####	@@@@	$$$$	64	3150.JPG	1	2	635	H	N	Q		HNQ	600	3	1	1	0	?	1	2	1	3	3	0	-1	410	80	120	100	H	G	N	Q
Experiment 2	30309	1	19	left	female			3	395		####	@@@@	$$$$	65	2506S.JPG	0		0	N	H	D	J	NHDJ	600	3	1	1	1	2	1	3	1	4	4	500	796	410	90	120	100	N	H	D	J
Experiment 2	30309	1	19	left	female	red	1	1	95	7700M.JPG	####	@@@@	$$$$	66	2393.JPG	1	1	1094	R	S	V		RSV	300	3	1	1	1	2	1	3	0	?	3	0	-1	110	80	120	100	R	S	V	K
Experiment 2	30309	1	19	left	female			3	795		####	@@@@	$$$$	67	2385S.JPG	0		0	P	D	G	B	PDGB	1000	3	1	1	1	2	1	3	1	4	4	500	796	810	80	120	100	P	D	G	B
Experiment 2	30309	1	19	left	female			3	795		####	@@@@	$$$$	68	3170S.JPG	0		0	Z	G			ZG	1000	3	1	1	1	2	0	?	0	?	2	500	796	810	80	120	100	Z	G	P	F
Experiment 2	30309	1	19	left	female			3	795		####	@@@@	$$$$	69	6230S.JPG	0		0	B	X	C	G	BXCG	1000	3	1	1	0	?	1	2	1	3	3	500	796	810	80	120	100	B	K	X	C
Experiment 2	30309	1	19	left	female			3	795		####	@@@@	$$$$	70	4500S.JPG	0		0	Z	C			ZC	1000	3	1	1	0	?	1	2	0	?	2	500	796	810	90	120	100	Z	Q	C	P
Experiment 2	30309	1	19	left	female	red	1	1	795	7490M.JPG	####	@@@@	$$$$	71	2485.JPG	1	1	583	Q	F	B		QFB	1000	3	1	1	1	2	0	?	1	3	3	0	-1	810	80	120	100	Q	F	R	B
Experiment 2	30309	1	19	left	female	green	2	2	95	7217M.JPG	####	@@@@	$$$$	72	6260.JPG	1	2	588	F	B			FB	300	3	1	1	1	2	0	?	0	?	2	0	-1	110	80	120	100	F	B	L	X
Experiment 2	30309	1	19	left	female	green	2	1	795	2215M.JPG	####	@@@@	$$$$	73	7043.JPG	1	2	655	L	R	J	D	LRJD	1000	3	1	1	1	2	1	3	1	4	4	0	-1	810	80	120	100	L	R	J	D
Experiment 2	30309	1	19	left	female	red	1	1	95	2512M.JPG	####	@@@@	$$$$	74	2271.JPG	1	1	714	F	J			FJ	300	3	1	1	1	2	0	?	0	?	2	0	-1	110	90	120	100	F	J	L	Q
Experiment 2	30309	1	19	left	female	green	2	1	795	7235M.JPG	####	@@@@	$$$$	75	2850.JPG	1	2	770	K	V	R	F	KVRF	1000	3	1	1	1	2	1	3	1	4	4	0	-1	810	80	120	100	K	V	R	F
Experiment 2	30309	1	19	left	female	red	1	2	795	7185M.JPG	####	@@@@	$$$$	76	3000.JPG	1	1	465	B	L	D	P	BLDP	1000	3	1	1	1	2	1	3	1	4	4	0	-1	810	81	119	100	B	L	D	P
Experiment 2	30309	1	19	left	female	green	2	2	95	7233M.JPG	####	@@@@	$$$$	77	3266.JPG	1	2	548	F	J	K		FJK	300	3	1	1	1	2	0	?	1	3	3	0	-1	110	80	120	100	F	J	B	K
Experiment 2	30309	1	19	left	female	green	2	1	795	7224M.JPG	####	@@@@	$$$$	78	7595.JPG	1	2	1706	F				F	1000	3	0	?	0	?	0	?	0	?	0	0	-1	810	90	120	100	Q	G	J	P
Experiment 2	30309	1	19	left	female	green	2	1	795	2513M.JPG	####	@@@@	$$$$	79	2210.JPG	1	2	1214	Q	S	T	V	QSTV	1000	3	1	1	1	2	1	3	1	4	4	0	-1	810	90	120	100	Q	S	T	V
Experiment 2	30309	1	19	left	female	green	2	2	395	7187M.JPG	####	@@@@	$$$$	80	9921.JPG	1	2	674	H	N	S	K	HNSK	600	3	1	1	1	2	1	3	1	4	4	0	-1	410	80	120	100	H	N	S	K
Experiment 2	30309	1	19	left	female			3	395		####	@@@@	$$$$	81	6312S.JPG	0		0	T	Z			TZ	600	3	1	1	0	?	1	2	0	?	2	500	796	410	80	120	100	T	F	Z	S
Experiment 2	30309	1	19	left	female			3	395		####	@@@@	$$$$	82	3068S.JPG	0		0	X	Z	N		XZN	600	3	1	1	1	2	0	?	1	3	3	500	796	410	90	120	100	X	Z	C	N
Experiment 2	30309	1	19	left	female			3	795		####	@@@@	$$$$	83	3550.1S.JPG	0		0	T	L	F	Q	TLFQ	1000	3	1	1	1	2	1	3	1	4	4	500	796	810	80	120	100	T	L	F	Q
Experiment 2	30309	1	19	left	female			3	395		####	@@@@	$$$$	84	2518S.JPG	0		0	G	V	X		GVX	600	3	1	1	1	3	1	2	0	?	3	500	796	410	81	119	100	G	X	V	T
Experiment 2	30309	1	19	left	female			3	795		####	@@@@	$$$$	85	2038S.JPG	0		0	B	J	R	T	BJRT	1000	3	1	1	1	2	1	3	1	4	4	500	796	810	80	120	100	B	J	R	T
Experiment 2	30309	1	19	left	female			3	795		####	@@@@	$$$$	86	2870S.JPG	0		0	Z	K	F	D	ZKFD	1000	3	1	1	1	3	1	2	1	4	4	500	796	810	80	120	100	Z	F	K	D
Experiment 2	30309	1	19	left	female			3	395		####	@@@@	$$$$	87	2191S.JPG	0		0	H	J	K		HJK	600	3	1	1	1	2	0	?	1	3	3	500	796	410	80	120	100	H	J	P	K
Experiment 2	30309	1	19	left	female	green	2	2	95	7491M.JPG	####	@@@@	$$$$	88	6560.JPG	1	2	697	V	H			VH	300	3	1	1	0	?	1	2	0	?	2	0	-1	110	90	120	100	V	N	H	S
Experiment 2	30309	1	19	left	female			3	95		####	@@@@	$$$$	89	2214S.JPG	0		0	V	K	C		VKC	300	3	1	1	1	2	0	?	1	3	3	500	796	110	80	120	100	V	K	X	C
Experiment 2	30309	1	19	left	female	green	2	2	395	7234M.JPG	####	@@@@	$$$$	90	2683.JPG	1	2	650	T	L	X	S	TLXS	600	3	1	1	1	2	1	3	1	4	4	0	-1	420	90	120	100	T	L	X	S
Experiment 2	30309	1	19	left	female	red	1	1	95	7233M.JPG	####	@@@@	$$$$	91	2830.JPG	1	1	748	V	J			VJ	300	3	1	1	1	2	0	?	0	?	2	0	-1	110	80	120	100	V	J	N	X
Experiment 2	30309	1	19	left	female			3	795		####	@@@@	$$$$	92	2730S.JPG	0		0	K	H	J		KHJ	1000	3	1	1	1	2	1	3	0	?	3	500	796	810	80	120	100	K	H	J	S
Experiment 2	30309	1	19	left	female			3	395		####	@@@@	$$$$	93	9410S.JPG	0		0	V	D	Q		VDQ	600	3	1	1	1	2	1	3	0	?	3	500	796	410	80	120	100	V	D	Q	H
Experiment 2	30309	1	19	left	female	red	1	1	795	7491M.JPG	####	@@@@	$$$$	94	2870.JPG	1	1	576	D	X	C		DXC	1000	3	1	1	1	2	0	?	0	?	2	0	-1	811	90	120	99	D	X	Q	T
Experiment 2	30309	1	19	left	female	green	2	2	795	2513M.JPG	####	@@@@	$$$$	95	2730.JPG	1	2	619	R	X			RX	1000	3	1	1	1	2	0	?	0	?	2	0	-1	810	80	120	100	R	X	N	G
Experiment 2	30309	1	19	left	female	red	1	1	95	7234M.JPG	####	@@@@	$$$$	96	2440.JPG	1	1	613	V	C	B		VCB	300	3	1	1	1	2	1	3	0	?	3	0	-1	110	90	120	100	V	C	B	P
Experiment 2	30309	1	19	left	female			3	395		####	@@@@	$$$$	97	2720S.JPG	0		0	C	G	S		CGS	600	3	1	2	1	1	1	3	0	?	3	500	796	410	80	120	100	G	C	S	V
Experiment 2	30309	1	19	left	female	green	2	1	795	2215M.JPG	####	@@@@	$$$$	98	6570.2.JPG	1	2	705	C	G			CG	1000	3	1	1	0	?	0	?	0	?	1	0	-1	810	90	120	100	C	Q	X	D
Experiment 2	30309	1	19	left	female	red	1	2	95	7235M.JPG	####	@@@@	$$$$	99	3140.JPG	1	1	551	N	G	J		NGJ	300	3	1	1	0	?	1	3	1	2	3	0	-1	110	80	120	100	N	X	J	G
Experiment 2	30309	1	19	left	female			3	395		####	@@@@	$$$$	100	2683S.JPG	0		0	F	N	J		FNJ	600	3	1	1	1	2	1	3	0	?	3	500	796	410	80	120	100	F	N	J	L
Experiment 2	30309	1	19	left	female	green	2	2	95	7217M.JPG	####	@@@@	$$$$	101	3064.JPG	1	2	1356	V	Z	N		VZN	300	3	1	1	1	2	1	3	0	?	3	0	-1	110	80	120	100	V	Z	N	L
Experiment 2	30309	1	19	left	female			3	795		####	@@@@	$$$$	102	6360S.JPG	0		0	Z	E	R	G	ZERG	1000	3	1	1	0	?	1	3	1	4	3	500	796	810	80	120	100	Z	F	R	G
Experiment 2	30309	1	19	left	female			3	795		####	@@@@	$$$$	103	7595S.JPG	0		0	S	Z	L	G	SZLG	1000	3	1	1	1	2	1	3	1	4	4	500	796	810	80	120	100	S	Z	L	G
Experiment 2	30309	1	19	left	female	red	1	2	395	7205M.JPG	####	@@@@	$$$$	104	6550.JPG	1	1	601	X	T	E	N	XTEN	600	3	1	1	1	2	0	?	1	4	3	0	-1	410	80	120	100	X	T	F	N
Experiment 2	30309	1	19	left	female			3	95		####	@@@@	$$$$	105	3140S.JPG	0		0	C	Z	E	G	CZEG	300	3	1	1	1	2	0	?	0	?	2	500	796	110	81	119	100	C	Z	H	T
Experiment 2	30309	1	19	left	female			3	795		####	@@@@	$$$$	106	3010S.JPG	0		0	F	T	K	E	FTKE	1000	3	1	1	1	2	1	3	0	?	3	500	796	810	80	120	100	F	T	K	D
Experiment 2	30309	1	19	left	female			3	795		####	@@@@	$$$$	107	8485S.JPG	0		0	C	Q	O		CQO	1000	3	1	1	1	2	0	?	0	?	2	500	796	810	80	120	100	C	Q	T	H
Experiment 2	30309	1	19	left	female	red	1	1	395	7185M.JPG	####	@@@@	$$$$	108	2720.JPG	1	1	482	L	V	J		LVJ	600	3	1	1	1	2	0	?	1	3	3	0	-1	410	80	120	100	L	V	C	J
Experiment 2	30309	1	19	left	female			3	95		####	@@@@	$$$$	109	2020S.JPG	0		0	Z	F	S		ZFS	300	3	1	1	0	?	1	2	1	3	3	500	796	110	90	120	100	Z	X	F	S
Experiment 2	30309	1	19	left	female	green	2	1	795	7187M.JPG	####	@@@@	$$$$	110	4500.JPG	1	2	545	R	V	B		RVB	1000	3	1	1	0	?	1	3	1	2	3	0	-1	810	80	120	100	R	Z	B	V
Experiment 2	30309	1	19	left	female			3	395		####	@@@@	$$$$	111	9070S.JPG	0		0	S	X	C		SXC	600	3	1	1	1	2	0	?	1	3	3	500	796	409	81	120	100	S	X	V	C
Experiment 2	30309	1	19	left	female	green	2	1	95	7490M.JPG	####	@@@@	$$$$	112	2020.JPG	1	2	2474	B	H	J		BHJ	300	3	1	1	1	2	0	?	0	?	2	0	-1	110	80	120	100	B	H	P	Q
Experiment 2	30309	1	19	left	female	green	2	2	95	2512M.JPG	####	@@@@	$$$$	113	2352.2.JPG	1	2	591	H	P	T		HPT	300	3	1	1	1	2	0	?	1	3	3	0	-1	110	80	120	100	H	P	N	T
Experiment 2	30309	1	19	left	female	green	2	1	795	7224M.JPG	####	@@@@	$$$$	114	2104.JPG	1	2	545	Q	K	N		QKN	1000	3	1	1	1	3	0	?	0	?	2	0	-1	810	80	120	100	Q	N	J	G
Experiment 2	30309	1	19	left	female	green	2	1	795	7700M.JPG	####	@@@@	$$$$	115	2385.JPG	1	2	1027	C	Z	B	F	CZBF	1000	3	1	1	1	2	1	3	1	4	4	0	-1	810	90	120	100	C	Z	B	F
Experiment 2	30309	1	19	left	female	red	1	2	395	2513M.JPG	####	@@@@	$$$$	116	3130.JPG	0	2	519	C	B			CB	600	3	0	?	0	?	0	?	0	?	0	0	-1	410	80	120	100	F	V	Q	S
Experiment 2	30309	1	19	left	female	green	2	1	395	7205M.JPG	####	@@@@	$$$$	117	2445.JPG	1	2	1018	Q	B	N	S	QBNS	600	3	1	1	1	2	1	3	1	4	4	0	-1	410	80	120	100	Q	B	N	S
Experiment 2	30309	1	19	left	female	green	2	1	795	7234M.JPG	####	@@@@	$$$$	118	2480.JPG	1	2	583	H	P	L	X	HPLX	1000	3	1	1	1	2	1	3	1	4	4	0	-1	810	80	120	100	H	P	L	X
Experiment 2	30309	1	19	left	female	green	2	2	95	7224M.JPG	####	@@@@	$$$$	119	3530.JPG	1	2	943	S	N	H	X	SNHX	300	3	1	1	1	2	1	4	1	3	4	0	-1	110	90	120	100	S	N	X	H
Experiment 2	30309	1	19	left	female	green	2	1	95	2512M.JPG	####	@@@@	$$$$	120	2580.JPG	1	2	711	X	Q	R		XQR	300	3	1	1	1	2	1	3	0	?	3	0	-1	110	80	120	100	X	Q	R	H
Experiment 2	30309	1	19	left	female			3	795		####	@@@@	$$$$	121	7059S.JPG	0		0	P	N	K	V	PNKV	1000	3	1	1	1	2	1	3	1	4	4	500	796	810	80	120	100	P	N	K	V
Experiment 2	30309	1	19	left	female	red	1	2	795	7491M.JPG	####	@@@@	$$$$	122	3010.JPG	1	1	622	K	P	N	J	KPNJ	1000	3	1	1	1	2	1	3	1	4	4	0	-1	810	81	119	100	K	P	N	J
Experiment 2	30309	1	19	left	female	green	2	2	795	7217M.JPG	####	@@@@	$$$$	123	9252.JPG	1	2	577	T	L	P	K	TLPK	1000	3	1	1	1	2	1	3	1	4	4	0	-1	810	80	120	100	T	L	P	K
Experiment 2	30309	1	19	left	female	green	2	2	395	2215M.JPG	####	@@@@	$$$$	124	6510.JPG	1	2	870	T	P	K		TPK	600	3	1	1	1	2	1	3	0	?	3	0	-1	410	80	120	100	T	P	K	C
Experiment 2	30309	1	19	left	female			3	795		####	@@@@	$$$$	125	3000S.JPG	0		0	B	F	Z	S	BFZS	1000	3	1	1	1	2	1	3	1	4	4	500	796	810	80	120	100	B	F	Z	S
Experiment 2	30309	1	19	left	female			3	95		####	@@@@	$$$$	126	3080S.JPG	0		0	L	K	V	S	LKVS	300	3	1	1	1	2	1	4	1	3	4	500	796	110	80	120	100	L	K	S	V
Experiment 2	30309	1	19	left	female	red	1	2	395	7490M.JPG	####	@@@@	$$$$	127	3068.JPG	1	1	701	N	H	G	R	NHGR	600	3	1	1	1	2	1	3	1	4	4	0	-1	410	80	120	100	N	H	G	R
Experiment 2	30309	1	19	left	female			3	95		####	@@@@	$$$$	128	6260S.JPG	0		0	X	C	P		XCP	300	3	1	1	0	?	1	2	1	3	3	500	796	110	80	120	100	X	F	C	P
Experiment 2	30309	1	19	left	female	red	1	2	795	7700M.JPG	####	@@@@	$$$$	129	6210.JPG	1	1	738	H	D	G	P	HDGP	1000	3	1	1	1	2	1	4	1	3	4	0	-1	810	80	120	99	H	D	P	G
Experiment 2	30309	1	19	left	female	green	2	1	395	7235M.JPG	####	@@@@	$$$$	130	2221.JPG	1	2	597	C	J	V	X	CJVX	600	3	1	1	1	2	1	4	1	3	4	0	-1	410	80	120	100	C	J	X	V
Experiment 2	30309	1	19	left	female			3	395		####	@@@@	$$$$	131	6200S.JPG	0		0	V	P	J	H	VPJH	600	3	1	1	0	?	1	2	1	4	3	500	796	410	80	120	100	V	F	P	H
Experiment 2	30309	1	19	left	female			3	795		####	@@@@	$$$$	132	6315S.JPG	0		0	N	K	S	Z	NKSZ	1000	3	1	1	1	2	1	3	1	4	4	500	796	810	90	120	100	N	K	S	Z
Experiment 2	30309	1	19	left	female			3	95		####	@@@@	$$$$	133	2206S.JPG	0		0	P	Z	F	X	PZFX	300	3	1	1	1	2	1	3	1	4	4	500	796	110	80	120	100	P	Z	F	X
Experiment 2	30309	1	19	left	female	red	1	2	795	7185M.JPG	####	@@@@	$$$$	134	3550.1.JPG	1	1	653	C	L	X		CLX	1000	3	0	?	1	2	1	1	1	3	3	0	-1	819	80	120	100	G	L	C	X
Experiment 2	30309	1	19	left	female	green	2	2	795	7233M.JPG	####	@@@@	$$$$	135	3120.JPG	1	2	581	T	S	G	R	TSGR	1000	3	1	1	1	2	1	3	1	4	4	0	-1	810	81	119	100	T	S	G	R
Experiment 2	30309	1	19	left	female			3	395		####	@@@@	$$$$	136	2880S.JPG	0		0	H	V	N	K	HVNK	600	3	1	1	1	2	1	3	1	4	4	500	796	410	80	120	100	H	V	N	K
Experiment 2	30309	1	19	left	female	green	2	1	95	7187M.JPG	####	@@@@	$$$$	137	7053.JPG	1	2	1202	R	B			RB	300	3	1	1	0	?	0	?	1	2	2	0	-1	110	81	119	100	R	F	Q	B
Experiment 2	30309	1	19	left	female			3	95		####	@@@@	$$$$	138	3030S.JPG	0		0	D	B	G		DBG	300	3	1	1	0	?	1	2	1	3	3	500	796	130	80	120	100	D	P	B	G
Experiment 2	30309	1	19	left	female			3	795		####	@@@@	$$$$	139	2499S.JPG	0		0	H	D	G	S	HDGS	1000	3	1	1	1	2	1	3	1	4	4	500	796	810	80	120	100	H	D	G	S
Experiment 2	30309	1	19	left	female	red	1	1	395	7233M.JPG	####	@@@@	$$$$	140	2305.JPG	1	1	296	D	K	T	P	DKTP	600	3	1	1	1	3	1	2	1	4	4	0	-1	410	80	120	100	D	T	K	P
Experiment 2	30309	1	19	left	female	red	1	1	395	7224M.JPG	####	@@@@	$$$$	141	9070.JPG	1	1	174	D	B	J		DBJ	600	3	0	?	1	2	1	3	0	?	2	0	-1	410	80	120	100	H	B	J	F
Experiment 2	30309	1	19	left	female	red	1	2	795	7490M.JPG	####	@@@@	$$$$	142	6830.JPG	1	1	509	H	D	B		HDB	1000	3	1	1	0	?	0	?	0	?	1	0	-1	810	80	120	100	H	P	J	F
Experiment 2	30309	1	19	left	female			3	95		####	@@@@	$$$$	143	2352.2S.JPG	0		0	Z	X	T	R	ZXTR	300	3	1	1	1	2	1	3	1	4	4	500	796	110	80	120	100	Z	X	T	R
Experiment 2	30309	1	19	left	female			3	395		####	@@@@	$$$$	144	3100S.JPG	0		0	H	J	R		HJR	600	3	1	1	1	2	0	?	1	3	3	500	796	410	80	120	100	H	J	Q	R
Experiment 2	30309	1	19	left	female			3	795		####	@@@@	$$$$	145	9252S.JPG	0		0	X	T	R	S	XTRS	1000	3	1	1	1	2	0	?	1	4	3	500	796	810	80	120	100	X	T	K	S
Experiment 2	30309	1	19	left	female	green	2	2	795	7217M.JPG	####	@@@@	$$$$	146	6821.JPG	1	2	692	J				J	1000	3	1	1	0	?	0	?	0	?	1	0	-1	810	80	120	100	J	Z	P	Q
Experiment 2	30309	1	19	left	female			3	795		####	@@@@	$$$$	147	6210S.JPG	0		0	R	X	Q	Z	RXQZ	1000	3	1	1	1	3	0	?	1	4	3	500	796	810	80	120	100	R	Q	K	Z
Experiment 2	30309	1	19	left	female	green	2	1	395	2215M.JPG	####	@@@@	$$$$	148	2506.JPG	1	2	594	S	V	J	X	SVJX	600	3	1	1	1	2	1	3	1	4	4	0	-1	410	80	120	100	S	V	J	X
Experiment 2	30309	1	19	left	female			3	395		####	@@@@	$$$$	149	2491S.JPG	0		0	G	S	L	F	GSLF	600	3	1	1	1	2	1	3	1	4	4	500	796	410	80	120	100	G	S	L	F
Experiment 2	30309	1	19	left	female			3	95		####	@@@@	$$$$	150	6560S.JPG	0		0	N	K	V	G	NKVG	300	3	1	1	1	2	1	3	1	4	4	500	796	110	80	120	100	N	K	V	G
Experiment 2	30309	1	19	left	female			3	395		####	@@@@	$$$$	151	2221S.JPG	0		0	C	H	N	F	CHNF	600	3	1	1	1	3	1	2	1	4	4	500	796	410	80	120	100	C	N	H	F
Experiment 2	30309	1	19	left	female			3	95		####	@@@@	$$$$	152	2830S.JPG	0		0	T	Z	G	L	TZGL	300	3	1	1	1	2	1	3	1	4	4	500	796	110	80	120	100	T	Z	G	L
Experiment 2	30309	1	19	left	female			3	95		####	@@@@	$$$$	153	2514S.JPG	0		0	P	Q	X	T	PQXT	300	3	1	1	1	2	1	3	1	4	4	500	796	110	80	120	100	P	Q	X	T
Experiment 2	30309	1	19	left	female			3	395		####	@@@@	$$$$	154	2102S.JPG	0		0	V	J	N	S	VJNS	600	3	1	1	1	2	1	3	1	4	4	500	796	410	80	120	100	V	J	N	S
Experiment 2	30309	1	19	left	female			3	395		####	@@@@	$$$$	155	6300S.JPG	0		0	D	F	S	J	DFSJ	600	3	1	1	1	2	1	3	0	?	3	500	796	410	80	120	100	D	F	S	H
Experiment 2	30309	1	19	left	female			3	95		####	@@@@	$$$$	156	3071S.JPG	0		0	C	H	G	R	CHGR	300	3	1	1	1	2	1	4	0	?	3	500	796	110	80	120	100	C	H	R	L
Experiment 2	30309	1	19	left	female	red	1	1	95	7491M.JPG	####	@@@@	$$$$	157	2890.JPG	1	1	632	H	R	I		HRI	300	3	1	1	0	?	1	2	0	?	2	0	-1	110	80	120	100	H	P	R	F
Experiment 2	30309	1	19	left	female			3	795		####	@@@@	$$$$	158	6570S.JPG	0		0	S	X	B	L	SXBL	1000	3	1	1	1	2	1	3	1	4	4	500	796	810	80	120	100	S	X	B	L
Experiment 2	30309	1	19	left	female	red	1	2	795	7700M.JPG	####	@@@@	$$$$	159	6360.JPG	1	1	700	K	B	V		KBV	1000	3	1	1	0	?	1	2	1	3	3	0	-1	810	81	119	100	K	H	B	V
Experiment 2	30309	1	19	left	female	red	1	2	795	7187M.JPG	####	@@@@	$$$$	160	3060.JPG	1	1	508	G	J	K	L	GJKL	1000	3	1	1	1	2	1	4	1	3	4	0	-1	810	80	120	100	G	J	L	K
Experiment 2	30309	1	19	left	female	red	1	2	395	7234M.JPG	####	@@@@	$$$$	161	6312.JPG	1	1	708	X	H	B		XHB	600	3	1	1	0	?	1	2	1	3	3	0	-1	410	90	120	100	X	R	H	B
Experiment 2	30309	1	19	left	female	red	1	1	395	2513M.JPG	####	@@@@	$$$$	162	2102.JPG	1	1	619	X	L	R	T	XLRT	600	3	1	1	1	2	1	3	1	4	4	0	-1	410	80	120	100	X	L	R	T
Experiment 2	30309	1	19	left	female			3	395		####	@@@@	$$$$	163	6250S.JPG	0		0	K	R	G	T	KRGT	600	3	1	1	1	2	1	3	1	4	4	500	796	410	90	120	100	K	R	G	T
Experiment 2	30309	1	19	left	female			3	795		####	@@@@	$$$$	164	2480S.JPG	0		0	F	J	N	K	FJNK	1000	3	1	1	1	2	1	3	1	4	4	500	796	810	80	120	100	F	J	N	K
Experiment 2	30309	1	19	left	female			3	795		####	@@@@	$$$$	165	2850S.JPG	0		0	X	R	K		XRK	1000	3	1	1	1	2	0	?	1	3	3	500	796	810	80	120	100	X	R	L	K
Experiment 2	30309	1	19	left	female			3	795		####	@@@@	$$$$	166	6821S.JPG	0		0	R	T	L	F	RTLF	1000	3	1	4	1	1	1	2	1	3	4	500	796	810	80	120	100	F	R	T	L
Experiment 2	30309	1	19	left	female	red	1	1	795	7235M.JPG	####	@@@@	$$$$	167	2383.JPG	1	1	474	J	D	L	N	JDLN	1000	3	1	1	1	3	1	2	1	4	4	0	-1	820	80	120	100	J	L	D	N
Experiment 2	30309	1	19	left	female			3	395		####	@@@@	$$$$	168	2445S.JPG	0		0	N	H	X	P	NHXP	600	3	1	1	1	2	1	3	1	4	4	500	796	410	90	120	100	N	H	X	P
Experiment 2	30309	1	19	left	female	green	2	2	795	7205M.JPG	####	@@@@	$$$$	169	9250.JPG	1	2	523	Q	R	T	Z	QRTZ	1000	3	1	1	1	3	1	2	1	4	4	0	-1	810	80	120	100	Q	T	R	Z
Experiment 2	30309	1	19	left	female	red	1	2	395	2512M.JPG	####	@@@@	$$$$	170	3069.JPG	1	1	558	G	D	R	B	GDRB	600	3	1	1	1	2	1	3	1	4	4	0	-1	410	80	120	100	G	D	R	B
Experiment 2	30309	1	19	left	female	green	2	1	95	7185M.JPG	####	@@@@	$$$$	171	2514.JPG	1	2	656	X	L	P		XLP	300	3	1	1	1	2	1	3	0	?	3	0	-1	110	90	120	100	X	L	P	F
Experiment 2	30309	1	19	left	female			3	95		####	@@@@	$$$$	172	2440S.JPG	0		0	C	H	T	R	CHTR	300	3	1	1	1	2	1	3	1	4	4	500	796	110	80	120	100	C	H	T	R
Experiment 2	30309	1	19	left	female	red	1	1	395	7234M.JPG	####	@@@@	$$$$	173	2491.JPG	1	1	559	H	C	J		HCJ	600	3	1	1	1	2	1	3	0	?	3	0	-1	410	81	119	100	H	C	J	S
Experiment 2	30309	1	19	left	female			3	795		####	@@@@	$$$$	174	6570.2S.JPG	0		0	T	N	P	Z	TNPZ	1000	3	1	1	1	2	1	3	1	4	4	500	796	810	80	120	100	T	N	P	Z
Experiment 2	30309	1	19	left	female	red	1	2	395	7224M.JPG	####	@@@@	$$$$	175	6370.JPG	1	1	487	K	F	S	G	KFSG	600	3	1	1	1	2	1	3	1	4	4	0	-1	410	81	119	100	K	F	S	G
Experiment 2	30309	1	19	left	female			3	95		####	@@@@	$$$$	176	2441S.JPG	0		0	V	J	P	S	VJPS	300	3	1	1	1	3	1	2	1	4	4	500	796	110	80	120	100	V	P	J	S
Experiment 2	30309	1	19	left	female			3	95		####	@@@@	$$$$	177	2357S.JPG	0		0	P	Z	L		PZL	300	3	1	1	1	2	1	3	0	?	3	500	796	110	80	120	100	P	Z	L	N
Experiment 2	30309	1	19	left	female	red	1	1	795	2512M.JPG	####	@@@@	$$$$	178	2038.JPG	1	1	541	K	P	H	G	KPHG	1000	3	1	1	1	2	1	3	1	4	4	0	-1	810	80	120	100	K	P	H	G
Experiment 2	30309	1	19	left	female			3	95		####	@@@@	$$$$	179	3063S.JPG	0		0	X	R	D		XRD	300	3	0	?	1	1	1	2	1	3	3	500	796	110	90	120	100	K	X	R	D
Experiment 2	30309	1	19	left	female			3	395		####	@@@@	$$$$	180	7080S.JPG	0		0	V	D	L	N	VDLN	600	3	1	1	1	2	1	3	1	4	4	500	796	410	80	120	100	V	D	L	N
Experiment 2	30309	1	19	left	female			3	395		####	@@@@	$$$$	181	2620S.JPG	0		0	R	D	N	L	RDNL	600	3	1	1	1	3	1	4	1	2	4	500	796	410	80	120	100	R	N	L	D
Experiment 2	30309	1	19	left	female			3	795		####	@@@@	$$$$	182	3120S.JPG	0		0	B	J	Q	P	BJQP	1000	3	1	1	1	2	1	3	1	4	4	500	796	810	80	120	100	B	J	Q	P
Experiment 2	30309	1	19	left	female	red	1	2	95	2215M.JPG	####	@@@@	$$$$	183	6540.JPG	1	1	436	J	G	F	L	JGFL	300	3	1	1	1	2	1	4	1	3	4	0	-1	110	81	119	100	J	G	L	F
Experiment 2	30309	1	19	left	female			3	795		####	@@@@	$$$$	184	2593S.JPG	0		0	K	J	D	R	KJDR	1000	3	1	1	1	2	1	3	1	4	4	500	796	810	80	120	100	K	J	D	R
Experiment 2	30309	1	19	left	female			3	395		####	@@@@	$$$$	185	2305S.JPG	0		0	G	E	V	K	GEVK	600	3	1	1	0	?	1	3	1	4	3	500	796	410	90	120	100	G	F	V	K
Experiment 2	30309	1	19	left	female	green	2	1	395	7490M.JPG	####	@@@@	$$$$	186	2235.JPG	1	2	682	L	H	N	Z	LHNZ	600	3	1	1	1	3	1	2	1	4	4	0	-1	420	80	120	100	L	N	H	Z
Experiment 2	30309	1	19	left	female	green	2	1	95	7205M.JPG	####	@@@@	$$$$	187	2357.JPG	1	2	645	P	H	C	K	PHCK	300	3	1	1	1	2	1	3	1	4	4	0	-1	110	90	120	100	P	H	C	K
Experiment 2	30309	1	19	left	female			3	395		####	@@@@	$$$$	188	9921S.JPG	0		0	J	P	R	L	JPRL	600	3	1	1	1	3	1	2	1	4	4	500	796	410	80	120	100	J	R	P	L
Experiment 2	30309	1	19	left	female			3	95		####	@@@@	$$$$	189	6350S.JPG	0		0	N	H	S	F	NHSF	300	3	1	1	1	2	1	3	1	4	4	500	796	110	80	120	100	N	H	S	F
Experiment 2	30309	1	19	left	female	green	2	2	795	2513M.JPG	####	@@@@	$$$$	190	3102.JPG	1	2	579	K	H	R	V	KHRV	1000	3	1	1	1	2	1	3	1	4	4	0	-1	810	80	120	100	K	H	R	V
Experiment 2	30309	1	19	left	female	green	2	2	95	7235M.JPG	####	@@@@	$$$$	191	3053.JPG	1	2	622	Q	D			QD	300	3	1	1	1	2	0	?	0	?	2	0	-1	120	81	119	100	Q	D	X	B
Experiment 2	30309	1	19	left	female			3	95		####	@@@@	$$$$	192	3053S.JPG	0		0	H	B	C		HBC	300	3	1	1	1	2	1	3	0	?	3	500	796	110	80	120	100	H	B	C	F
Experiment 2	30309	1	19	left	female			3	95		####	@@@@	$$$$	193	6834S.JPG	0		0	Z	T	H		ZTH	300	3	1	3	1	1	0	?	1	2	3	500	796	110	80	120	100	H	Z	J	T
Experiment 2	30309	1	19	left	female	green	2	2	95	7233M.JPG	####	@@@@	$$$$	194	9810.JPG	1	2	709	K	L	N		KLN	300	3	1	1	1	2	0	?	1	3	3	0	-1	110	80	120	100	K	L	X	N
Experiment 2	30309	1	19	left	female	red	1	1	395	7491M.JPG	####	@@@@	$$$$	195	2518.JPG	1	1	559	V	G	H		VGH	600	3	1	1	1	2	0	?	0	?	2	0	-1	410	80	120	100	V	G	C	Z
Experiment 2	30309	1	19	left	female			3	395		####	@@@@	$$$$	196	3069S.JPG	0		0	B	L	S	C	BLSC	600	3	1	1	1	2	1	3	1	4	4	500	796	410	80	120	100	B	L	S	C
Experiment 2	30309	1	19	left	female	green	2	2	395	7185M.JPG	####	@@@@	$$$$	197	9635.1.JPG	1	2	445	H	L	S	T	HLST	600	3	1	1	1	2	1	3	1	4	4	0	-1	410	80	120	100	H	L	S	T
Experiment 2	30309	1	19	left	female	green	2	1	795	7217M.JPG	####	@@@@	$$$$	198	2396.JPG	1	2	311	B	J	R	S	BJRS	1000	3	1	1	1	2	1	3	1	4	4	0	-1	810	80	120	100	B	J	R	S
Experiment 2	30309	1	19	left	female	red	1	2	795	7187M.JPG	####	@@@@	$$$$	199	3170.JPG	1	1	275	X	D	F	G	XDFG	1000	3	1	1	1	2	1	3	1	4	4	0	-1	810	80	120	100	X	D	F	G
Experiment 2	30309	1	19	left	female	red	1	2	795	7700M.JPG	####	@@@@	$$$$	200	9600.JPG	1	1	185	S	G			SG	1000	3	0	?	1	1	0	?	1	2	2	0	-1	810	80	120	100	X	S	H	G
Experiment 2	30309	1	19	left	female	red	1	1	795	2215M.JPG	####	@@@@	$$$$	201	2595.JPG	1	1	313	V	G			VG	1000	3	1	1	1	2	0	?	0	?	2	0	-1	810	80	120	100	V	G	P	B
Experiment 2	30309	1	19	left	female			3	395		####	@@@@	$$$$	202	2200S.JPG	0		0	C	S	F	N	CSFN	600	3	1	1	1	2	1	3	1	4	4	500	796	410	80	120	100	C	S	F	N
Experiment 2	30309	1	19	left	female	green	2	2	95	2512M.JPG	####	@@@@	$$$$	203	6834.JPG	0	1	435	N	G	B		NGB	300	3	1	1	1	2	1	3	0	?	3	0	-1	110	80	120	100	N	G	B	K
Experiment 2	30309	1	19	left	female	red	1	1	395	7217M.JPG	####	@@@@	$$$$	204	2880.JPG	1	1	710	P	Q			PQ	600	3	1	1	1	2	0	?	0	?	2	0	-1	410	80	120	100	P	Q	J	T
Experiment 2	30309	1	19	left	female			3	795		####	@@@@	$$$$	205	2396S.JPG	0		0	D	V			DV	1000	3	1	1	0	?	1	2	0	?	2	500	796	810	80	120	100	D	H	V	X
Experiment 2	30309	1	19	left	female	green	2	1	395	7491M.JPG	####	@@@@	$$$$	206	2397.JPG	1	2	562	Q	N	S	H	QNSH	600	3	1	1	1	2	1	3	1	4	4	0	-1	410	80	120	100	Q	N	S	H
Experiment 2	30309	1	19	left	female			3	795		####	@@@@	$$$$	207	9250S.JPG	0		0	D	V	C	T	DVCT	1000	3	1	1	1	2	1	3	1	4	4	500	796	810	80	120	100	D	V	C	T
Experiment 2	30309	1	19	left	female			3	95		####	@@@@	$$$$	208	7053S.JPG	0		0	C	D	F		CDF	300	3	1	1	1	3	0	?	1	2	3	500	796	110	80	120	100	C	F	H	D
Experiment 2	30309	1	19	left	female	red	1	1	395	7490M.JPG	####	@@@@	$$$$	209	2272.JPG	0	2	392	D	R	G		DRG	600	3	0	?	0	?	1	2	1	3	2	0	-1	420	80	120	100	T	P	R	G
Experiment 2	30309	1	19	left	female			3	395		####	@@@@	$$$$	210	9635.1S.JPG	0		0	J	K	Z	B	JKZB	600	3	1	1	0	?	1	3	1	4	3	500	796	410	80	120	100	J	X	Z	B
Experiment 2	30309	1	19	left	female	green	2	2	95	7205M.JPG	####	@@@@	$$$$	211	3063.JPG	1	2	670	D	L	B		DLB	300	3	1	1	1	2	0	?	1	3	3	0	-1	110	81	119	100	D	L	F	B
Experiment 2	30309	1	19	left	female			3	95		####	@@@@	$$$$	212	4000S.JPG	0		0	N	C	Q		NCQ	300	3	1	1	1	3	1	2	0	?	3	500	796	110	80	120	100	N	Q	C	Z
Experiment 2	30309	1	19	left	female			3	395		####	@@@@	$$$$	213	2397S.JPG	0		0	S	T	L	V	STLV	600	3	1	1	1	2	1	3	1	4	4	500	796	410	80	120	100	S	T	L	V
Experiment 2	30309	1	19	left	female	green	2	2	95	7224M.JPG	####	@@@@	$$$$	214	2811.JPG	1	2	903	K	G	G	L	KGGL	300	3	1	1	0	?	1	3	1	4	3	0	-1	110	80	120	100	K	Q	G	L
Experiment 2	30309	1	19	left	female	green	2	1	95	7187M.JPG	####	@@@@	$$$$	215	7493.JPG	1	2	793	V	B	X	X	VBXX	300	3	1	1	1	2	0	?	1	4	3	0	-1	120	90	120	100	V	B	K	X
Experiment 2	30309	1	19	left	female			3	795		####	@@@@	$$$$	216	2383S.JPG	0		0	T	V	K		TVK	1000	3	1	1	1	2	1	3	0	?	3	500	796	809	80	120	100	T	V	K	H
Experiment 2	30309	1	19	left	female	red	1	2	795	7235M.JPG	####	@@@@	$$$$	217	6315.JPG	1	1	370	G	J	D		GJD	1000	3	1	1	1	2	0	?	1	3	3	0	-1	810	81	119	100	G	J	B	D
Experiment 2	30309	1	19	left	female	green	2	1	95	7233M.JPG	####	@@@@	$$$$	218	2745.1.JPG	1	2	661	T	G	K		TGK	300	3	1	1	1	3	1	2	0	?	3	0	-1	120	80	120	100	T	K	G	N
Experiment 2	30309	1	19	left	female	red	1	2	95	2513M.JPG	####	@@@@	$$$$	219	3071.JPG	1	1	540	F	X	T		FXT	300	3	1	1	1	2	1	3	0	?	3	0	-1	110	81	119	100	F	X	T	B
Experiment 2	30309	1	19	left	female	red	1	2	395	7234M.JPG	####	@@@@	$$$$	220	3500.JPG	1	1	526	C	G	G		CGG	600	3	1	1	1	3	0	?	0	?	2	0	-1	410	80	120	100	C	G	P	L
Experiment 2	30309	1	19	left	female			3	395		####	@@@@	$$$$	221	3130S.JPG	0		0	V	S	G		VSG	600	3	1	1	1	2	1	3	0	?	3	500	796	410	80	120	100	V	S	G	Z
Experiment 2	30309	1	19	left	female	green	2	1	795	7700M.JPG	####	@@@@	$$$$	222	2593.JPG	0	1	690	F	T			FT	1000	3	1	1	1	2	0	?	0	?	2	0	-1	820	80	120	100	F	T	V	N
Experiment 2	30309	1	19	left	female			3	795		####	@@@@	$$$$	223	2595S.JPG	0		0	N	H	J	R	NHJR	1000	3	1	1	1	4	1	2	1	3	4	500	796	810	80	120	100	N	R	H	J
Experiment 2	30309	1	19	left	female	red	1	1	95	7185M.JPG	####	@@@@	$$$$	224	4000.JPG	1	1	434	F	S			FS	300	3	1	1	1	2	0	?	0	?	2	0	-1	110	80	120	100	F	S	Z	Q
Experiment 2	30309	1	19	left	female			3	795		####	@@@@	$$$$	225	9600S.JPG	0		0	F	V			FV	1000	3	1	2	1	1	0	?	0	?	2	500	796	810	80	120	100	V	F	H	Q
Experiment 2	30309	1	19	left	female	green	2	1	395	7187M.JPG	####	@@@@	$$$$	226	2191.JPG	0	1	527	L	G	Z		LGZ	600	3	1	1	1	2	1	3	0	?	3	0	-1	410	80	120	100	L	G	Z	V
Experiment 2	30309	1	19	left	female			3	795		####	@@@@	$$$$	227	2485S.JPG	0		0	J	K	L	C	JKLC	1000	3	1	1	1	3	1	4	1	2	4	500	796	810	80	120	100	J	L	C	K
Experiment 2	30309	1	19	left	female	green	2	2	95	2215M.JPG	####	@@@@	$$$$	228	3030.JPG	1	2	857	T	R	P	L	TRPL	300	3	1	1	1	2	1	3	1	4	4	0	-1	110	80	120	100	T	R	P	L
Experiment 2	10307	1	18	right	female	red	1	1	95	7205M.JPG	####	@@@@	$$$$	1	2485.JPG	1	1	970	C	D	B	N	CDBN	300	5	0	?	1	3	0	?	0	?	1	0	-1	110	90	120	100	J	B	L	H
Experiment 2	10307	1	18	right	female	red	1	2	395	7187M.JPG	####	@@@@	$$$$	2	6560.JPG	1	1	683	K	V	F	N	KVFN	600	5	1	1	0	?	1	2	0	?	2	0	-1	410	80	120	100	K	T	V	R
Experiment 2	10307	1	18	right	female	red	1	1	395	2512M.JPG	####	@@@@	$$$$	3	2745.1.JPG	1	1	605	D	C	G		DCG	600	5	1	1	1	2	0	?	0	?	2	0	-1	419	90	120	100	D	C	R	F
Experiment 2	10307	1	18	right	female	green	2	1	795	7700M.JPG	####	@@@@	$$$$	4	2235.JPG	1	2	700	D	C	G	N	DCGN	1000	5	1	4	1	2	0	?	0	?	2	0	-1	820	80	120	100	N	C	X	T
Experiment 2	10307	1	18	right	female	red	1	2	795	7490M.JPG	####	@@@@	$$$$	5	9921.JPG	1	1	493	T	V			TV	1000	5	1	1	0	?	1	2	0	?	2	0	-1	810	81	119	100	T	R	V	S
Experiment 2	10307	1	18	right	female			3	795		####	@@@@	$$$$	6	6510S.JPG	0		0	D	V	N		DVN	1000	5	1	1	1	2	1	3	0	?	3	500	796	810	80	120	100	D	V	N	T
Experiment 2	10307	1	18	right	female			3	395		####	@@@@	$$$$	7	3266S.JPG	0		0	P	V	N	S	PVNS	600	5	1	1	1	4	0	?	0	?	2	500	796	410	80	120	100	P	S	H	K
Experiment 2	10307	1	18	right	female			3	95		####	@@@@	$$$$	8	2595S.JPG	0		0	P	L	Q	R	PLQR	300	5	1	1	1	2	1	4	1	3	4	500	796	110	80	120	100	P	L	R	Q
Experiment 2	10307	1	18	right	female			3	395		####	@@@@	$$$$	9	3063S.JPG	0		0	V	H	R		VHR	600	5	1	1	1	2	0	?	0	?	2	500	796	410	80	120	100	V	H	F	K
Experiment 2	10307	1	18	right	female			3	795		####	@@@@	$$$$	10	2720S.JPG	0		0	S				S	1000	5	1	1	0	?	0	?	0	?	1	500	796	810	80	120	100	S	N	B	T
Experiment 2	10307	1	18	right	female	green	2	2	95	7235M.JPG	####	@@@@	$$$$	11	3060.JPG	0	1	827	Q	V	J	P	QVJP	300	5	1	1	0	?	1	3	1	2	3	0	-1	110	80	120	100	Q	K	J	V
Experiment 2	10307	1	18	right	female	green	2	2	95	7217M.JPG	####	@@@@	$$$$	12	2730.JPG	0	1	750	X	R	S	N	XRSN	300	5	1	1	1	3	1	2	0	?	3	0	-1	110	90	120	100	X	S	R	T
Experiment 2	10307	1	18	right	female			3	95		####	@@@@	$$$$	13	2038S.JPG	0		0	Q	R	L	N	QRLN	300	5	1	1	1	2	1	4	1	3	4	500	796	110	90	120	100	Q	R	N	L
Experiment 2	10307	1	18	right	female			3	795		####	@@@@	$$$$	14	2397S.JPG	0		0	Q	R	Z	N	QRZN	1000	5	1	1	1	3	0	?	0	?	2	500	796	810	90	120	100	Q	Z	P	D
Experiment 2	10307	1	18	right	female			3	395		####	@@@@	$$$$	15	2745.1S.JPG	0		0	X	R	N		XRN	600	5	1	1	0	?	0	?	0	?	1	500	796	410	80	120	100	X	L	Q	B
Experiment 2	10307	1	18	right	female	green	2	2	395	2513M.JPG	####	@@@@	$$$$	16	3140.JPG	0	1	728	Z	S	N		ZSN	600	5	1	1	1	2	0	?	1	3	3	0	-1	410	90	120	100	Z	S	T	N
Experiment 2	10307	1	18	right	female	green	2	1	95	7233M.JPG	####	@@@@	$$$$	17	2104.JPG	1	2	716	P	D	S	N	PDSN	300	5	0	?	1	1	0	?	1	2	2	0	-1	110	81	119	100	R	P	K	D
Experiment 2	10307	1	18	right	female	green	2	2	795	7234M.JPG	####	@@@@	$$$$	18	9635.1.JPG	1	2	559	Q	L	S	N	QLSN	1000	5	1	1	1	2	0	?	0	?	2	0	-1	810	80	120	99	Q	L	T	H
Experiment 2	10307	1	18	right	female	red	1	1	395	2215M.JPG	####	@@@@	$$$$	19	2514.JPG	1	1	515	J	Z	S	N	JZSN	600	5	1	1	1	2	0	?	1	3	3	0	-1	410	90	120	100	J	Z	X	S
Experiment 2	10307	1	18	right	female	red	1	1	95	7224M.JPG	####	@@@@	$$$$	20	2383.JPG	1	1	549	P	D			PD	300	5	0	?	1	2	0	?	0	?	1	0	-1	110	80	120	100	B	D	F	J
Experiment 2	10307	1	18	right	female			3	795		####	@@@@	$$$$	21	2102S.JPG	0		0	H	J	Q		HJQ	1000	5	1	1	0	?	1	3	1	2	3	500	796	810	90	120	100	H	P	Q	J
Experiment 2	10307	1	18	right	female			3	95		####	@@@@	$$$$	22	6230S.JPG	0		0	L	S	C	Z	LSCZ	300	5	1	1	1	2	0	?	1	3	3	500	796	110	80	120	100	L	S	F	C
Experiment 2	10307	1	18	right	female			3	795		####	@@@@	$$$$	23	7050S.JPG	0		0	L	X	S	N	LXSN	1000	5	1	1	1	2	1	4	0	?	3	500	796	810	80	120	100	L	X	N	G
Experiment 2	10307	1	18	right	female			3	395		####	@@@@	$$$$	24	7053S.JPG	0		0	C	V	S	Z	CVSZ	600	5	1	1	0	?	1	2	0	?	2	500	796	410	80	120	100	C	R	V	K
Experiment 2	10307	1	18	right	female	green	2	2	795	7185M.JPG	####	@@@@	$$$$	25	3100.JPG	0	1	610	Z	H	G		ZHG	1000	5	1	1	0	?	0	?	0	?	1	0	-1	810	81	119	100	Z	J	S	P
Experiment 2	10307	1	18	right	female	green	2	1	795	7491M.JPG	####	@@@@	$$$$	26	2880.JPG	1	2	612	P	V	D	S	PVDS	1000	5	1	1	0	?	1	3	1	4	3	0	-1	810	90	120	100	P	F	D	S
Experiment 2	10307	1	18	right	female	green	2	1	795	2513M.JPG	####	@@@@	$$$$	27	7080.JPG	1	2	451	P	V	X	S	PVXS	1000	5	1	2	1	3	0	?	0	?	2	0	-1	820	90	120	99	V	X	B	L
Experiment 2	10307	1	18	right	female	green	2	2	795	7217M.JPG	####	@@@@	$$$$	28	6250.JPG	1	2	549	T	P	X	Q	TPXQ	1000	5	1	1	1	2	0	?	1	4	3	0	-1	810	80	120	100	T	P	Z	Q
Experiment 2	10307	1	18	right	female			3	795		####	@@@@	$$$$	29	9050S.JPG	0		0	K	R	X	S	KRXS	1000	5	1	1	1	2	1	4	0	?	3	500	796	810	81	119	100	K	R	S	C
Experiment 2	10307	1	18	right	female			3	395		####	@@@@	$$$$	30	2352.2S.JPG	0		0	J	P	G	N	JPGN	600	5	1	1	1	2	0	?	1	3	3	500	796	410	80	120	100	J	P	X	G
Experiment 2	10307	1	18	right	female	red	1	2	795	7185M.JPG	####	@@@@	$$$$	31	6370.JPG	1	1	544	L	V	P		LVP	1000	5	1	1	1	2	1	3	0	?	3	0	-1	810	80	120	100	L	V	P	T
Experiment 2	10307	1	18	right	female	red	1	2	95	7491M.JPG	####	@@@@	$$$$	32	3120.JPG	1	1	793	T	Q			TQ	300	5	1	1	1	2	0	?	0	?	2	0	-1	110	80	120	100	T	Q	R	H
Experiment 2	10307	1	18	right	female	green	2	2	395	7205M.JPG	####	@@@@	$$$$	33	6834.JPG	0	1	418	B	T	H		BTH	600	5	0	?	0	?	0	?	0	?	0	0	-1	410	80	120	99	L	D	P	R
Experiment 2	10307	1	18	right	female	green	2	2	95	7490M.JPG	####	@@@@	$$$$	34	9600.JPG	1	2	868	D	P	G	N	DPGN	300	5	1	1	1	2	0	?	0	?	2	0	-1	120	90	120	100	D	P	T	J
Experiment 2	10307	1	18	right	female	red	1	2	395	7234M.JPG	####	@@@@	$$$$	35	2811.JPG	0	2	185	B	J	N	P	BJNP	600	5	1	1	1	3	1	2	0	?	3	0	-1	410	80	120	100	B	N	J	R
Experiment 2	10307	1	18	right	female	red	1	2	395	7187M.JPG	####	@@@@	$$$$	36	9810.JPG	1	1	622	F	Z	S	S	FZSS	600	5	1	1	1	2	0	?	0	?	2	0	-1	410	81	119	100	F	Z	P	R
Experiment 2	10307	1	18	right	female			3	795		####	@@@@	$$$$	37	2518S.JPG	0		0	Q	V			QV	1000	5	1	1	1	2	0	?	0	?	2	500	796	810	80	120	100	Q	V	H	J
Experiment 2	10307	1	18	right	female	red	1	1	795	7233M.JPG	####	@@@@	$$$$	38	2272.JPG	1	1	632	Z	R	S	N	ZRSN	1000	5	1	1	0	?	0	?	0	?	1	0	-1	819	90	120	100	Z	C	X	D
Experiment 2	10307	1	18	right	female	green	2	2	95	7700M.JPG	####	@@@@	$$$$	39	3102.JPG	0	1	506	J	H			JH	300	5	1	1	1	2	0	?	0	?	2	0	-1	110	80	120	100	J	H	V	D
Experiment 2	10307	1	18	right	female			3	795		####	@@@@	$$$$	40	6250S.JPG	0		0	S	D	V		SDV	1000	5	1	1	1	2	1	3	0	?	3	500	796	810	80	120	100	S	D	V	B
Experiment 2	10307	1	18	right	female			3	395		####	@@@@	$$$$	41	3064S.JPG	0		0	Q	V	Z		QVZ	600	5	1	1	1	3	0	?	0	?	2	500	796	410	80	120	100	Q	Z	T	K
Experiment 2	10307	1	18	right	female			3	795		####	@@@@	$$$$	42	2235S.JPG	0		0	L	K	V		LKV	1000	5	1	1	1	2	1	3	0	?	3	500	796	810	80	120	100	L	K	V	R
Experiment 2	10307	1	18	right	female	green	2	2	95	7224M.JPG	####	@@@@	$$$$	43	6821.JPG	1	2	864	K	T	D		KTD	300	5	1	1	1	2	1	3	0	?	3	0	-1	110	80	120	100	K	T	D	Z
Experiment 2	10307	1	18	right	female	red	1	1	795	2215M.JPG	####	@@@@	$$$$	44	2445.JPG	1	1	540	N	R	J		NRJ	1000	5	1	1	1	2	0	?	1	3	3	0	-1	810	80	120	100	N	R	L	J
Experiment 2	10307	1	18	right	female			3	795		####	@@@@	$$$$	45	2200S.JPG	0		0	Q	J	B	N	QJBN	1000	5	1	1	1	2	1	3	0	?	3	500	796	810	81	119	100	Q	J	B	L
Experiment 2	10307	1	18	right	female			3	795		####	@@@@	$$$$	46	2445S.JPG	0		0	R	H	X	S	RHXS	1000	5	1	1	1	2	0	?	1	3	3	500	796	810	80	120	100	R	H	Z	X
Experiment 2	10307	1	18	right	female			3	395		####	@@@@	$$$$	47	3140S.JPG	0		0	V	C	J	S	VCJS	600	5	1	1	1	2	1	3	0	?	3	500	796	410	80	120	100	V	C	J	F
Experiment 2	10307	1	18	right	female	red	1	2	795	2512M.JPG	####	@@@@	$$$$	48	3069.JPG	1	1	457	D	Y	J	N	DYJN	1000	5	1	1	1	4	0	?	0	?	2	0	-1	810	80	120	100	D	N	Z	Q
Experiment 2	10307	1	18	right	female			3	395		####	@@@@	$$$$	49	2890S.JPG	0		0	V	C			VC	600	5	1	1	1	2	0	?	0	?	2	500	796	410	80	120	100	V	C	D	X
Experiment 2	10307	1	18	right	female	red	1	1	795	7235M.JPG	####	@@@@	$$$$	50	2518.JPG	1	1	825	D	C	J	S	DCJS	1000	5	1	1	1	3	0	?	0	?	2	0	-1	810	80	120	100	D	J	T	Z
Experiment 2	10307	1	18	right	female			3	395		####	@@@@	$$$$	51	2441S.JPG	0		0	J	V	C	N	JVCN	600	5	1	1	1	2	0	?	0	?	2	500	796	410	80	120	100	J	V	Z	T
Experiment 2	10307	1	18	right	female	red	1	1	795	7700M.JPG	####	@@@@	$$$$	52	2221.JPG	1	1	756	C	T	B	G	CTBG	1000	5	1	1	1	2	1	3	1	4	4	0	-1	810	80	120	100	C	T	B	G
Experiment 2	10307	1	18	right	female	red	1	1	395	2512M.JPG	####	@@@@	$$$$	53	2271.JPG	1	1	440	J	G	T	B	JGTB	600	5	1	3	0	?	0	?	0	?	1	0	-1	410	80	120	100	T	F	X	Z
Experiment 2	10307	1	18	right	female			3	95		####	@@@@	$$$$	54	2499S.JPG	0		0	P	R	F	B	PRFB	300	5	1	1	1	2	1	4	1	3	4	500	796	110	90	120	100	P	R	B	F
Experiment 2	10307	1	18	right	female	green	2	2	395	7491M.JPG	####	@@@@	$$$$	55	3400.JPG	0	1	474	V	Z	Y		VZY	600	5	1	1	1	2	0	?	0	?	2	0	-1	410	80	120	100	V	Z	R	X
Experiment 2	10307	1	18	right	female			3	395		####	@@@@	$$$$	56	4000S.JPG	0		0	Q	J	C	B	QJCB	600	5	1	1	1	2	0	?	0	?	2	500	796	410	90	120	100	Q	J	D	T
Experiment 2	10307	1	18	right	female	red	1	2	795	7233M.JPG	####	@@@@	$$$$	57	3130.JPG	1	1	710	D	C	B		DCB	1000	5	1	1	1	3	0	?	0	?	2	0	-1	810	80	120	100	D	B	X	Z
Experiment 2	10307	1	18	right	female			3	795		####	@@@@	$$$$	58	2880S.JPG	0		0	V	N	F	Q	VNFQ	1000	5	1	1	1	2	1	3	1	4	4	500	796	810	80	120	100	V	N	F	Q
Experiment 2	10307	1	18	right	female	red	1	2	795	2513M.JPG	####	@@@@	$$$$	59	6550.JPG	1	1	403	D	X	N	S	DXNS	1000	5	1	1	0	?	1	2	1	4	3	0	-1	810	80	120	100	D	Q	X	S
Experiment 2	10307	1	18	right	female			3	395		####	@@@@	$$$$	60	6560S.JPG	0		0	H	Q	Y	S	HQYS	600	5	1	1	0	?	1	4	0	?	2	500	796	410	80	120	100	H	C	S	K
Experiment 2	10307	1	18	right	female	green	2	1	795	7234M.JPG	####	@@@@	$$$$	61	2305.JPG	0	1	533	J	B	L		JBL	1000	5	1	1	1	2	1	3	0	?	3	0	-1	810	80	120	100	J	B	L	D
Experiment 2	10307	1	18	right	female			3	795		####	@@@@	$$$$	62	3100S.JPG	0		0	X	S	V	C	XSVC	1000	5	1	1	1	2	1	4	1	3	4	500	796	810	81	119	100	X	S	C	V
Experiment 2	10307	1	18	right	female	green	2	1	95	7490M.JPG	####	@@@@	$$$$	63	7059.JPG	1	2	720	V	N	B	H	VNBH	300	5	0	?	1	2	1	3	1	4	3	0	-1	110	80	120	100	F	N	B	H
Experiment 2	10307	1	18	right	female	red	1	1	95	7187M.JPG	####	@@@@	$$$$	64	2480.JPG	0	2	698	Q	T	B	H	QTBH	300	5	0	?	1	1	1	3	1	2	3	0	-1	110	80	120	100	P	Q	B	T
Experiment 2	10307	1	18	right	female			3	395		####	@@@@	$$$$	65	2214S.JPG	0		0	K	D	X		KDX	600	5	1	1	1	2	1	3	0	?	3	500	796	410	90	120	100	K	D	X	G
Experiment 2	10307	1	18	right	female			3	95		####	@@@@	$$$$	66	4500S.JPG	0		0	Z	C	T	B	ZCTB	300	5	1	1	1	2	1	3	0	?	3	500	796	110	80	120	100	Z	C	T	K
Experiment 2	10307	1	18	right	female			3	795		####	@@@@	$$$$	67	9410S.JPG	0		0	H	J	C		HJC	1000	5	1	1	1	2	1	3	0	?	3	500	796	810	80	120	100	H	J	C	F
Experiment 2	10307	1	18	right	female			3	795		####	@@@@	$$$$	68	3130S.JPG	0		0	G	V	H	J	GVHJ	1000	5	1	1	1	2	0	?	0	?	2	500	796	810	80	120	100	G	V	P	K
Experiment 2	10307	1	18	right	female	green	2	1	95	7185M.JPG	####	@@@@	$$$$	69	7595.JPG	1	2	801	B	V	G	H	BVGH	300	5	1	1	1	2	0	?	0	?	2	0	-1	110	80	120	100	B	V	K	J
Experiment 2	10307	1	18	right	female			3	95		####	@@@@	$$$$	70	6315S.JPG	0		0	L	H	X	S	LHXS	300	5	1	1	1	2	0	?	1	3	3	500	796	110	80	120	100	L	H	R	X
Experiment 2	10307	1	18	right	female	green	2	1	395	2215M.JPG	####	@@@@	$$$$	71	2440.JPG	1	2	635	L	H	X	R	LHXR	600	5	1	2	0	?	0	?	0	?	1	0	-1	410	81	119	100	H	K	J	Z
Experiment 2	10307	1	18	right	female			3	95		####	@@@@	$$$$	72	2396S.JPG	0		0	N	G	B	J	NGBJ	300	5	1	1	0	?	0	?	1	3	2	500	796	110	90	120	100	N	H	X	B
Experiment 2	10307	1	18	right	female	red	1	1	795	7205M.JPG	####	@@@@	$$$$	73	2381.JPG	1	1	590	L	S	G	B	LSGB	1000	5	1	1	1	2	0	?	1	3	3	0	-1	810	80	120	100	L	S	D	G
Experiment 2	10307	1	18	right	female			3	795		####	@@@@	$$$$	74	6312S.JPG	0		0	J	V	G	S	JVGS	1000	5	1	1	0	?	1	2	0	?	2	500	796	810	80	120	100	J	F	V	H
Experiment 2	10307	1	18	right	female	red	1	2	395	7217M.JPG	####	@@@@	$$$$	75	6313.JPG	1	1	624	L	V	S	Z	LVSZ	600	5	1	1	1	2	1	4	0	?	3	0	-1	410	80	120	100	L	V	Z	D
Experiment 2	10307	1	18	right	female	green	2	1	95	7235M.JPG	####	@@@@	$$$$	76	2595.JPG	1	2	668	K	N	V		KNV	300	5	1	1	1	2	0	?	0	?	2	0	-1	110	80	120	100	K	N	L	Q
Experiment 2	10307	1	18	right	female	green	2	1	395	7224M.JPG	####	@@@@	$$$$	77	2020.JPG	1	2	616	Z	X			ZX	600	5	1	1	1	2	0	?	0	?	2	0	-1	410	80	120	100	Z	X	J	C
Experiment 2	10307	1	18	right	female			3	395		####	@@@@	$$$$	78	3080S.JPG	0		0	V	C	B	T	VCBT	600	5	1	1	1	2	1	4	0	?	3	500	796	409	90	120	100	V	C	T	F
Experiment 2	10307	1	18	right	female	green	2	1	395	7205M.JPG	####	@@@@	$$$$	79	2357.JPG	1	2	633	K	N	V	C	KNVC	600	5	1	1	1	2	1	3	1	4	4	0	-1	410	90	120	100	K	N	V	C
Experiment 2	10307	1	18	right	female			3	95		####	@@@@	$$$$	80	6570S.JPG	0		0	B	F	V	Q	BFVQ	300	5	1	1	1	2	0	?	1	4	3	500	796	110	80	120	100	B	F	R	Q
Experiment 2	10307	1	18	right	female			3	95		####	@@@@	$$$$	81	2493S.JPG	0		0	C	T	F	G	CTFG	300	5	0	?	1	2	0	?	1	4	2	500	796	110	81	119	100	Q	T	H	G
Experiment 2	10307	1	18	right	female	green	2	2	95	2512M.JPG	####	@@@@	$$$$	82	9250.JPG	1	2	556	X	R	L	Z	XRLZ	300	5	1	1	1	2	1	3	0	?	3	0	-1	110	90	120	100	X	R	L	K
Experiment 2	10307	1	18	right	female	red	1	2	795	7235M.JPG	####	@@@@	$$$$	83	6510.JPG	1	1	515	H	J	T	B	HJTB	1000	5	1	1	1	3	1	2	0	?	3	0	-1	810	81	119	100	H	T	J	C
Experiment 2	10307	1	18	right	female			3	795		####	@@@@	$$$$	84	3150S.JPG	0		0	P	N	H	S	PNHS	1000	5	1	1	1	2	1	3	1	4	4	500	796	810	90	120	100	P	N	H	S
Experiment 2	10307	1	18	right	female	red	1	2	95	7187M.JPG	####	@@@@	$$$$	85	6210.JPG	1	1	684	X	L	H	Q	XLHQ	300	5	0	?	1	2	0	?	1	4	2	0	-1	110	90	120	100	G	L	J	Q
Experiment 2	10307	1	18	right	female			3	95		####	@@@@	$$$$	86	9600S.JPG	0		0	F	N	V	G	FNVG	300	5	1	1	0	?	0	?	1	3	2	500	796	110	81	119	100	F	H	D	V
Experiment 2	10307	1	18	right	female	green	2	1	795	7700M.JPG	####	@@@@	$$$$	87	2191.JPG	1	2	751	V	F	L	N	VFLN	1000	5	1	1	0	?	1	3	1	2	3	0	-1	820	90	120	100	V	T	L	F
Experiment 2	10307	1	18	right	female	red	1	2	795	2513M.JPG	####	@@@@	$$$$	88	2683.JPG	1	1	587	K	Q	X	C	KQXC	1000	5	1	1	1	2	0	?	0	?	2	0	-1	819	90	120	100	K	Q	P	J
Experiment 2	10307	1	18	right	female			3	795		####	@@@@	$$$$	89	3069S.JPG	0		0	H	L	C	Q	HLCQ	1000	5	1	1	1	2	1	4	1	3	4	500	796	810	81	119	100	H	L	Q	C
Experiment 2	10307	1	18	right	female			3	395		####	@@@@	$$$$	90	2749S.JPG	0		0	V	T	B	H	VTBH	600	5	1	1	1	2	0	?	0	?	2	500	796	410	90	120	100	V	T	K	C
Experiment 2	10307	1	18	right	female			3	395		####	@@@@	$$$$	91	3530S.JPG	0		0	L	B			LB	600	5	1	1	0	?	0	?	1	2	2	500	796	410	81	119	100	L	P	K	B
Experiment 2	10307	1	18	right	female	green	2	1	95	2215M.JPG	####	@@@@	$$$$	92	2593.JPG	1	2	675	C	V	G	B	CVGB	300	5	1	3	1	2	1	1	0	?	3	0	-1	120	81	119	100	G	V	C	Q
Experiment 2	10307	1	18	right	female	red	1	1	795	7234M.JPG	####	@@@@	$$$$	93	2102.JPG	1	1	490	B	J	C	N	BJCN	1000	5	1	1	1	2	0	?	0	?	2	0	-1	810	90	120	100	B	J	G	D
Experiment 2	10307	1	18	right	female	red	1	2	395	7217M.JPG	####	@@@@	$$$$	94	3071.JPG	1	1	488	C	B	G	N	CBGN	600	5	1	1	1	2	0	?	0	?	2	0	-1	410	80	120	100	C	B	F	K
Experiment 2	10307	1	18	right	female			3	95		####	@@@@	$$$$	95	3060S.JPG	0		0	P	N	R	Z	PNRZ	300	5	1	1	1	3	0	?	1	4	3	500	796	110	80	120	100	P	R	H	Z
Experiment 2	10307	1	18	right	female	green	2	1	95	7490M.JPG	####	@@@@	$$$$	96	7043.JPG	0	1	602	V	F	P	G	VFPG	300	5	1	2	1	1	1	4	0	?	3	0	-1	110	90	120	100	F	V	G	N
Experiment 2	10307	1	18	right	female	green	2	2	95	7185M.JPG	####	@@@@	$$$$	97	6570.JPG	0	1	601	P	Q	R	N	PQRN	300	5	1	1	1	2	0	?	1	3	3	0	-1	110	81	119	100	P	Q	S	R
Experiment 2	10307	1	18	right	female	green	2	2	795	7224M.JPG	####	@@@@	$$$$	98	6300.JPG	1	2	614	C	D	V	G	CDVG	1000	5	1	1	1	2	0	?	1	3	3	0	-1	810	81	119	100	C	D	F	V
Experiment 2	10307	1	18	right	female			3	395		####	@@@@	$$$$	99	6350S.JPG	0		0	L	R	G	Z	LRGZ	600	5	1	1	1	2	1	4	1	3	4	500	796	410	90	120	100	L	R	Z	G
Experiment 2	10307	1	18	right	female			3	395		####	@@@@	$$$$	100	6313S.JPG	0		0	S	Q	J	B	SQJB	600	5	1	1	0	?	1	2	1	4	3	500	796	410	80	120	100	S	C	Q	B
Experiment 2	10307	1	18	right	female	red	1	1	395	7233M.JPG	####	@@@@	$$$$	101	7493.JPG	1	1	670	D	V	S	C	DVSC	600	5	1	1	1	2	1	3	1	4	4	0	-1	420	90	120	100	D	V	S	C
Experiment 2	10307	1	18	right	female			3	795		####	@@@@	$$$$	102	2221S.JPG	0		0	N	F	Z	S	NFZS	1000	5	1	1	1	2	1	3	0	?	3	500	796	810	81	119	100	N	F	Z	J
Experiment 2	10307	1	18	right	female			3	395		####	@@@@	$$$$	103	2514S.JPG	0		0	V	Z	S	J	VZSJ	600	5	1	1	1	2	1	3	1	4	4	500	796	410	90	120	100	V	Z	S	J
Experiment 2	10307	1	18	right	female			3	395		####	@@@@	$$$$	104	2357S.JPG	0		0	B	N	Q	R	BNQR	600	5	1	1	1	2	1	3	1	4	4	500	796	410	81	119	100	B	N	Q	R
Experiment 2	10307	1	18	right	female	green	2	2	795	7491M.JPG	####	@@@@	$$$$	105	6200.JPG	1	2	816	S	B	F	N	SBFN	1000	5	1	1	1	2	0	?	1	3	3	0	-1	810	90	120	100	S	B	Z	F
Experiment 2	10307	1	18	right	female			3	95		####	@@@@	$$$$	106	6360S.JPG	0		0	Z	S	C	N	ZSCN	300	5	1	1	1	2	0	?	1	3	3	500	796	110	80	120	100	Z	S	P	C
Experiment 2	10307	1	18	right	female			3	95		####	@@@@	$$$$	107	2593S.JPG	0		0	K	R	Q	H	KRQH	300	5	1	1	1	4	0	?	1	2	3	500	796	110	80	120	100	K	H	S	R
Experiment 2	10307	1	18	right	female	red	1	2	95	7700M.JPG	####	@@@@	$$$$	108	9252.JPG	1	1	807	D	P	F		DPF	300	5	0	?	1	3	0	?	0	?	1	0	-1	110	90	120	100	R	F	B	N
Experiment 2	10307	1	18	right	female			3	95		####	@@@@	$$$$	109	2383S.JPG	0		0	P	T	G	B	PTGB	300	5	1	1	1	4	1	2	0	?	3	500	796	110	80	120	100	P	B	T	K
Experiment 2	10307	1	18	right	female			3	95		####	@@@@	$$$$	110	7043S.JPG	0		0	B	Z	S	C	BZSC	300	5	1	1	1	2	0	?	0	?	2	500	796	110	80	120	100	B	Z	D	G
Experiment 2	10307	1	18	right	female	green	2	1	395	2513M.JPG	####	@@@@	$$$$	111	2495.JPG	1	2	624	D	L	X	C	DLXC	600	5	0	?	1	2	1	3	0	?	2	0	-1	410	90	120	100	B	L	X	T
Experiment 2	10307	1	18	right	female			3	395		####	@@@@	$$$$	112	7493S.JPG	0		0	H	X	C	T	HXCT	600	5	1	1	1	2	0	?	1	4	3	500	796	410	90	119	100	H	X	S	T
Experiment 2	10307	1	18	right	female	green	2	1	95	7205M.JPG	####	@@@@	$$$$	113	2385.JPG	1	2	577	S	V	C		SVC	300	5	1	1	1	2	0	?	0	?	2	0	-1	110	81	119	100	S	V	N	G
Experiment 2	10307	1	18	right	female	green	2	2	95	7187M.JPG	####	@@@@	$$$$	114	6830.JPG	1	2	561	N	C	S	B	NCSB	300	5	1	1	1	2	1	3	1	4	4	0	-1	110	89	120	100	N	C	S	B
Experiment 2	10307	1	18	right	female	red	1	2	395	7491M.JPG	####	@@@@	$$$$	115	2352.2.JPG	1	1	755	C	T	V	B	CTVB	600	5	1	1	0	?	0	?	1	4	2	0	-1	410	90	120	100	C	X	R	B
Experiment 2	10307	1	18	right	female			3	95		####	@@@@	$$$$	116	2385S.JPG	0		0	R	K	P	D	RKPD	300	5	1	1	1	2	1	4	0	?	3	500	796	110	80	120	100	R	K	D	T
Experiment 2	10307	1	18	right	female	red	1	1	95	2512M.JPG	####	@@@@	$$$$	117	2396.JPG	1	1	736	K	Q	X	J	KQXJ	300	5	1	1	1	2	0	?	0	?	2	0	-1	110	90	120	100	K	Q	T	H
Experiment 2	10307	1	18	right	female	red	1	1	95	7233M.JPG	####	@@@@	$$$$	118	2499.JPG	1	1	616	R	S	V	W	RSVW	300	5	1	1	1	2	0	?	0	?	2	0	-1	110	81	119	100	R	S	F	B
Experiment 2	10307	1	18	right	female			3	395		####	@@@@	$$$$	119	2440S.JPG	0		0	X	H	N	S	XHNS	600	5	1	1	1	2	0	?	0	?	2	500	796	410	90	120	100	X	H	V	Z
Experiment 2	10307	1	18	right	female	red	1	1	395	2215M.JPG	####	@@@@	$$$$	120	2393.JPG	1	1	573	K	C	Q	J	KCQJ	600	5	1	1	0	?	1	2	0	?	2	0	-1	420	80	120	100	K	Z	C	P
Experiment 2	10307	1	18	right	female	green	2	2	95	7490M.JPG	####	@@@@	$$$$	121	3010.JPG	1	2	659	T	L	Z	B	TLZB	300	5	1	1	1	2	1	3	1	4	4	0	-1	110	81	119	100	T	L	Z	B
Experiment 2	10307	1	18	right	female	red	1	2	395	7235M.JPG	####	@@@@	$$$$	122	3266.JPG	1	1	617	Q	S	V	W	QSVW	600	5	1	1	1	2	0	?	1	3	3	0	-1	410	90	120	100	Q	S	C	V
Experiment 2	10307	1	18	right	female	green	2	1	795	7185M.JPG	####	@@@@	$$$$	123	2720.JPG	1	2	702	B	K	F	G	BKFG	1000	5	1	1	1	2	1	3	1	4	4	0	-1	810	80	120	100	B	K	F	G
Experiment 2	10307	1	18	right	female	red	1	1	395	7224M.JPG	####	@@@@	$$$$	124	7053.JPG	1	1	620	N	C	R	Y	NCRY	600	5	1	1	1	2	0	?	1	3	3	0	-1	410	81	119	100	N	C	H	R
Experiment 2	10307	1	18	right	female			3	95		####	@@@@	$$$$	125	3170S.JPG	0		0	K	T	P	F	KTPF	300	5	1	1	1	2	1	3	1	4	4	500	796	110	90	120	100	K	T	P	F
Experiment 2	10307	1	18	right	female	red	1	2	395	7217M.JPG	####	@@@@	$$$$	126	3064.JPG	1	1	560	D	V	X	Y	DVXY	600	5	1	1	1	2	0	?	0	?	2	0	-1	411	81	119	99	D	V	F	B
Experiment 2	10307	1	18	right	female			3	395		####	@@@@	$$$$	127	6540S.JPG	0		0	H	P	D	N	HPDN	600	5	1	1	1	2	1	4	1	3	4	500	796	410	80	120	100	H	P	N	D
Experiment 2	10307	1	18	right	female			3	95		####	@@@@	$$$$	128	3120S.JPG	0		0	B	V	N	L	BVNL	300	5	1	1	1	2	1	3	1	4	4	500	796	110	90	120	100	B	V	N	L
Experiment 2	10307	1	18	right	female			3	795		####	@@@@	$$$$	129	2683S.JPG	0		0	L	Q	R	S	LQRS	1000	5	1	1	0	?	1	2	1	4	3	500	796	810	80	120	100	L	N	Q	S
Experiment 2	10307	1	18	right	female			3	795		####	@@@@	$$$$	130	2191S.JPG	0		0	V	N	P	S	VNPS	1000	5	1	1	1	2	1	3	0	?	3	500	796	810	80	120	100	V	N	P	X
Experiment 2	10307	1	18	right	female	green	2	2	395	7234M.JPG	####	@@@@	$$$$	131	3053.JPG	1	2	537	P	Q	R	N	PQRN	600	5	0	?	1	3	0	?	0	?	1	0	-1	420	80	120	100	H	R	S	Z
Experiment 2	10307	1	18	right	female			3	95		####	@@@@	$$$$	132	2850S.JPG	0		0	J	G	V	B	JGVB	300	5	1	1	1	2	1	4	0	?	3	500	796	110	81	119	100	J	G	B	F
Experiment 2	10307	1	18	right	female	green	2	1	395	7205M.JPG	####	@@@@	$$$$	133	2890.JPG	1	2	421	P	V	N	R	PVNR	600	5	1	1	0	?	0	?	1	2	2	0	-1	410	81	119	100	P	B	K	V
Experiment 2	10307	1	18	right	female			3	795		####	@@@@	$$$$	134	2491S.JPG	0		0	L	X	Q	R	LXQR	1000	5	1	1	0	?	1	2	1	4	3	500	796	810	90	120	100	L	V	X	R
Experiment 2	10307	1	18	right	female			3	95		####	@@@@	$$$$	135	2480S.JPG	0		0	K	Q	R	S	KQRS	300	5	1	1	1	2	0	?	0	?	2	500	796	110	80	120	100	K	Q	T	D
Experiment 2	10307	1	18	right	female			3	795		####	@@@@	$$$$	136	6550S.JPG	0		0	P	F	V	C	PFVC	1000	5	1	1	1	2	1	4	0	?	3	500	796	810	81	119	100	P	F	C	R
Experiment 2	10307	1	18	right	female			3	395		####	@@@@	$$$$	137	3400S.JPG	0		0	C	N	D	F	CNDF	600	5	1	1	1	2	1	3	1	4	4	500	796	410	80	120	100	C	N	D	F
Experiment 2	10307	1	18	right	female			3	795		####	@@@@	$$$$	138	6200S.JPG	0		0	G	V	J	N	GVJN	1000	5	1	1	0	?	1	2	1	3	3	500	796	810	90	120	100	G	B	V	J
Experiment 2	10307	1	18	right	female	green	2	2	795	7490M.JPG	####	@@@@	$$$$	139	6312.JPG	1	2	871	V	N	P	G	VNPG	1000	5	1	1	1	2	0	?	1	4	3	0	-1	810	90	120	100	V	N	X	G
Experiment 2	10307	1	18	right	female			3	95		####	@@@@	$$$$	140	3000S.JPG	0		0	S	T	Q	R	STQR	300	5	1	1	1	2	0	?	1	3	3	500	796	110	80	120	100	S	T	C	Q
Experiment 2	10307	1	18	right	female			3	795		####	@@@@	$$$$	141	9635.1S.JPG	0		0	C	N	V	G	CNVG	1000	5	1	1	1	2	0	?	0	?	2	500	796	810	81	119	100	C	N	Q	D
Experiment 2	10307	1	18	right	female	red	1	1	395	7700M.JPG	####	@@@@	$$$$	142	8311.JPG	1	1	658	N	V	J	C	NVJC	600	5	1	1	0	?	1	2	0	?	2	0	-1	410	80	119	100	N	F	V	B
Experiment 2	10307	1	18	right	female			3	395		####	@@@@	$$$$	143	8311S.JPG	0		0	L	V	T	C	LVTC	600	5	1	1	1	2	1	3	0	?	3	500	796	410	80	120	100	L	V	T	S
Experiment 2	10307	1	18	right	female	red	1	1	95	2512M.JPG	####	@@@@	$$$$	144	2870.JPG	0	2	523	X	C	T	B	XCTB	300	5	1	1	1	3	0	?	0	?	2	0	-1	110	80	120	100	X	T	Z	F
Experiment 2	10307	1	18	right	female			3	395		####	@@@@	$$$$	145	6260S.JPG	0		0	Q	D	V	J	QDVJ	600	5	1	1	0	?	0	?	0	?	1	500	796	410	80	120	100	Q	P	G	Z
Experiment 2	10307	1	18	right	female	red	1	2	795	7233M.JPG	####	@@@@	$$$$	146	3110.JPG	1	1	906	J	G	P	B	JGPB	1000	5	1	1	1	2	0	?	0	?	2	0	-1	810	80	120	100	J	G	R	D
Experiment 2	10307	1	18	right	female			3	795		####	@@@@	$$$$	147	2381S.JPG	0		0	Z	V	Y	N	ZVYN	1000	5	1	1	0	?	0	?	1	2	2	500	796	810	81	119	100	Z	P	F	V
Experiment 2	10307	1	18	right	female	green	2	2	795	7187M.JPG	####	@@@@	$$$$	148	9410.JPG	1	2	840	N	G	Y	D	NGYD	1000	5	1	1	0	?	0	?	1	2	2	0	-1	810	80	120	100	N	R	J	G
Experiment 2	10307	1	18	right	female	red	1	1	795	7234M.JPG	####	@@@@	$$$$	149	2397.JPG	1	1	590	F	G	Z	D	FGZD	1000	5	1	1	1	2	1	3	1	4	4	0	-1	810	79	120	100	F	G	Z	D
Experiment 2	10307	1	18	right	female			3	95		####	@@@@	$$$$	150	2104S.JPG	0		0	X	N	B	L	XNBL	300	5	1	1	1	2	1	3	1	4	4	500	796	130	81	119	100	X	N	B	L
Experiment 2	10307	1	18	right	female	green	2	1	395	2215M.JPG	####	@@@@	$$$$	151	2214.JPG	1	2	913	Q	S	R	V	QSRV	600	5	1	1	1	2	0	?	0	?	2	0	-1	410	90	120	100	Q	S	F	X
Experiment 2	10307	1	18	right	female			3	395		####	@@@@	$$$$	152	6834S.JPG	0		0	S	V	F	L	SVFL	600	5	1	1	1	3	0	?	1	4	3	500	796	410	80	120	100	S	F	R	L
Experiment 2	10307	1	18	right	female			3	95		####	@@@@	$$$$	153	2870S.JPG	0		0	N	P	C	R	NPCR	300	5	1	1	1	4	1	2	1	3	4	500	796	110	80	120	100	N	R	P	C
Experiment 2	10307	1	18	right	female	red	1	2	95	7217M.JPG	####	@@@@	$$$$	154	6360.JPG	0	2	559	F	X	C	S	FXCS	300	5	1	1	0	?	0	?	1	2	2	0	-1	110	79	120	100	F	R	Z	X
Experiment 2	10307	1	18	right	female			3	95		####	@@@@	$$$$	155	7595S.JPG	0		0	V	G	N	N	VGNN	300	5	1	1	1	2	0	?	1	4	3	500	796	110	80	120	100	V	G	K	N
Experiment 2	10307	1	18	right	female	green	2	1	95	7224M.JPG	####	@@@@	$$$$	156	2493.JPG	1	2	638	D	T	B	L	DTBL	300	5	1	1	1	2	1	3	1	4	4	0	-1	110	80	120	100	D	T	B	L
Experiment 2	10307	1	18	right	female			3	795		####	@@@@	$$$$	157	3068S.JPG	0		0	H	G	F	L	HGFL	1000	5	1	1	1	3	0	?	1	4	3	500	796	810	80	120	100	H	F	D	L
Experiment 2	10307	1	18	right	female			3	95		####	@@@@	$$$$	158	6210S.JPG	0		0	N	X	V	C	NXVC	300	5	1	1	1	2	0	?	1	3	3	500	796	110	80	120	100	N	X	K	V
Experiment 2	10307	1	18	right	female			3	395		####	@@@@	$$$$	159	3071S.JPG	0		0	Q	H	V	J	QHVJ	600	5	1	1	1	3	1	2	0	?	3	500	796	410	90	120	100	Q	V	H	F
Experiment 2	10307	1	18	right	female	green	2	2	395	2513M.JPG	####	@@@@	$$$$	160	3530.JPG	1	2	595	N	C	V	J	NCVJ	600	5	1	1	0	?	0	?	0	?	1	0	-1	410	90	120	100	N	F	Z	K
Experiment 2	10307	1	18	right	female			3	95		####	@@@@	$$$$	161	3010S.JPG	0		0	H	X	N	J	HXNJ	300	5	1	1	1	2	1	3	0	?	3	500	796	110	80	120	100	H	X	N	C
Experiment 2	10307	1	18	right	female			3	795		####	@@@@	$$$$	162	3110S.JPG	0		0	K	P	S	S	KPSS	1000	5	1	1	1	2	0	?	1	4	3	500	796	810	80	120	100	K	P	G	S
Experiment 2	10307	1	18	right	female	green	2	1	395	7185M.JPG	####	@@@@	$$$$	163	2749.JPG	1	2	680	K	R	S	N	KRSN	600	5	1	1	1	3	1	2	1	4	4	0	-1	410	80	120	100	K	S	R	N
Experiment 2	10307	1	18	right	female			3	795		####	@@@@	$$$$	164	9921S.JPG	0		0	T	S	L	C	TSLC	1000	5	1	1	1	2	1	3	0	?	3	500	796	810	80	120	100	T	S	L	K
Experiment 2	10307	1	18	right	female			3	395		####	@@@@	$$$$	165	2495S.JPG	0		0	Q	J	X	L	QJXL	600	5	1	3	0	?	0	?	1	2	2	500	796	410	90	120	100	X	R	V	J
Experiment 2	10307	1	18	right	female			3	395		####	@@@@	$$$$	166	2830S.JPG	0		0	H	D	S	X	HDSX	600	5	1	1	1	2	1	3	1	4	4	500	796	410	80	120	100	H	D	S	X
Experiment 2	10307	1	18	right	female	green	2	1	395	7235M.JPG	####	@@@@	$$$$	167	2580.JPG	1	2	665	S	K	N	N	SKNN	600	5	1	1	0	?	1	2	1	4	3	0	-1	410	80	120	100	S	B	K	N
Experiment 2	10307	1	18	right	female	green	2	1	795	7491M.JPG	####	@@@@	$$$$	168	7050.JPG	1	2	586	S	Q	V	J	SQVJ	1000	5	1	1	1	2	1	3	1	4	4	0	-1	810	81	119	100	S	Q	V	J
Experiment 2	10307	1	18	right	female			3	95		####	@@@@	$$$$	169	8485S.JPG	0		0	P	Q	X	S	PQXS	300	5	1	3	0	?	1	1	1	2	3	500	796	110	90	120	100	X	K	P	Q
Experiment 2	10307	1	18	right	female			3	395		####	@@@@	$$$$	170	2206S.JPG	0		0	D	V	F	C	DVFC	600	5	1	1	0	?	1	3	1	2	3	500	796	410	81	119	100	D	R	F	V
Experiment 2	10307	1	18	right	female			3	795		####	@@@@	$$$$	171	6370S.JPG	0		0	P	Q	X	Z	PQXZ	1000	5	1	1	1	2	1	4	1	3	4	500	796	810	80	120	100	P	Q	Z	X
Experiment 2	10307	1	18	right	female			3	95		####	@@@@	$$$$	172	2485S.JPG	0		0	H	Q	X	J	HQXJ	300	5	1	1	1	3	0	?	0	?	2	500	796	110	80	120	100	H	X	K	V
Experiment 2	10307	1	18	right	female	red	1	2	395	7235M.JPG	####	@@@@	$$$$	173	6260.JPG	1	1	783	X	C	H	G	XCHG	600	5	0	?	0	?	0	?	1	2	1	0	-1	410	80	120	100	R	K	B	C
Experiment 2	10307	1	18	right	female	red	1	1	795	7234M.JPG	####	@@@@	$$$$	174	2620.JPG	1	1	510	H	B	V	J	HBVJ	1000	5	1	1	1	2	1	4	1	3	4	0	-1	810	80	120	100	H	B	J	V
Experiment 2	10307	1	18	right	female			3	795		####	@@@@	$$$$	175	6300S.JPG	0		0	G	P	F	V	GPFV	1000	5	1	1	1	2	0	?	0	?	2	500	796	810	80	120	100	G	P	Q	H
[truncated: 3,473 more rows]
