# Supplementary material for: Retro-Active Emotion: Do Negative Emotional Stimuli Disrupt Consolidation in Working Memory?
Source: PLoS One. 2017 Jan 19;12(1):e0169927. doi: 10.1371/journal.pone.0169927 (PMC5245818; doi:10.1371/journal.pone.0169927)
Supplement: S1 Data — (ZIP) [file pone.0169927.s001.zip › Kandemir_Akyurek_Nieuwenstein_data_E1.csv]

ExperimentName	Subject	Age	Handedness	Sex	Picture Condition (1= Neutral; 2= Negative, 3 = Absent)	ISI	Letters Feedback Duration Extention	T1 Mask1	T1 Mask2	T1 Mask3	Picture Mask	nTrials	Picture (- - - -S.JPG= Absent)	PRERESPONSE Delay	T1 Response Letter1	T1 Response Letter 2	T1 Response Letter 3	T1 Response Letter 4	T1 Responses	SOA	Experimental List	Letter1 Accuracy	Letter1 response position	Letter2 Accuracy	Letter2 response position	Letter3 Accuracy	Letter3 response position	Letter4 Accuracy	Letter4 response position	T1 Accuracy	T1 Display Duration	Mask Duration	Picture Mask Duration	Picture Duration	T1-Letter1	T1-Letter2	T1-Letter3	T1-Letter4
Experiment 1	10101	23	right	male	1	795	0	####	@@@@	$$$$	7235M.JPG	1	7043.JPG	300	G	J	H		GJH	1000	3	1	1	0	?	0	?	1	2	2	80	120	100	100	G	X	B	J
Experiment 1	10101	23	right	male	3	795	0	####	@@@@	$$$$		2	2383S.JPG	300	P	Z	V		PZV	1000	3	1	1	1	2	1	3	0	?	3	80	120	100	100	P	Z	V	S
Experiment 1	10101	23	right	male	2	795	0	####	@@@@	$$$$	7490M.JPG	3	3000.JPG	300	B	Z	K		BZK	1000	3	1	1	1	3	1	2	0	?	3	80	120	100	100	B	K	Z	G
Experiment 1	10101	23	right	male	2	95	0	####	@@@@	$$$$	2215M.JPG	4	3400.JPG	1000	F	S			FS	300	3	1	1	0	?	1	2	0	?	2	80	120	100	100	F	V	S	R
Experiment 1	10101	23	right	male	2	395	0	####	@@@@	$$$$	7205M.JPG	5	9921.JPG	700	F				F	600	3	0	?	1	1	0	?	0	?	1	80	120	100	100	Z	F	B	G
Experiment 1	10101	23	right	male	2	95	0	####	@@@@	$$$$	2512M.JPG	6	3053.JPG	1000	K	D			KD	300	3	1	1	0	?	0	?	0	?	1	79	120	100	100	K	G	T	H
Experiment 1	10101	23	right	male	3	395	0	####	@@@@	$$$$		7	3110S.JPG	700	Q				Q	600	3	0	?	1	1	0	?	0	?	1	80	120	100	100	X	Q	R	F
Experiment 1	10101	23	right	male	3	95	0	####	@@@@	$$$$		8	3266S.JPG	1000	N	V	J		NVJ	300	3	1	1	1	3	0	?	1	2	3	80	120	100	100	N	J	L	V
Experiment 1	10101	23	right	male	1	95	0	####	@@@@	$$$$	7233M.JPG	9	2214.JPG	1000	Z	P	J		ZPJ	300	3	1	1	0	?	0	?	1	2	2	80	120	100	100	Z	L	X	P
Experiment 1	10101	23	right	male	1	395	0	####	@@@@	$$$$	7217M.JPG	10	2506.JPG	700	Z	J			ZJ	600	3	0	?	1	2	0	?	0	?	1	80	120	100	100	K	J	T	V
Experiment 1	10101	23	right	male	3	395	0	####	@@@@	$$$$		11	2191S.JPG	700	C	G	J		CGJ	600	3	1	1	0	?	0	?	1	2	2	80	120	100	100	C	K	L	G
Experiment 1	10101	23	right	male	1	95	0	####	@@@@	$$$$	7185M.JPG	12	2393.JPG	1000	T				T	300	3	0	?	1	1	0	?	0	?	1	80	120	100	100	L	T	S	V
Experiment 1	10101	23	right	male	1	395	0	####	@@@@	$$$$	7187M.JPG	13	2221.JPG	700	V	T	J		VTJ	600	3	1	1	1	3	0	?	1	2	3	80	120	100	100	V	J	K	T
Experiment 1	10101	23	right	male	1	795	0	####	@@@@	$$$$	7700M.JPG	14	2396.JPG	300	G				G	1000	3	1	1	0	?	0	?	0	?	1	80	120	100	100	G	V	H	J
Experiment 1	10101	23	right	male	1	95	0	####	@@@@	$$$$	7234M.JPG	15	2745.1.JPG	1000	X				X	300	3	1	1	0	?	0	?	0	?	1	80	120	100	99	X	Q	D	F
Experiment 1	10101	23	right	male	2	795	0	####	@@@@	$$$$	7491M.JPG	16	6315.JPG	300	X	O	Q	T	XOQT	1000	3	1	1	0	?	1	3	1	4	3	80	120	100	100	X	P	Q	T
Experiment 1	10101	23	right	male	2	395	0	####	@@@@	$$$$	7224M.JPG	17	2683.JPG	700	G	O	B	J	GOBJ	600	3	0	?	1	3	1	4	1	1	3	80	120	100	100	H	B	J	G
Experiment 1	10101	23	right	male	3	395	0	####	@@@@	$$$$		18	6510S.JPG	700	X				X	600	3	0	?	1	1	0	?	0	?	1	80	120	100	100	K	X	L	D
Experiment 1	10101	23	right	male	2	395	0	####	@@@@	$$$$	2513M.JPG	19	6200.JPG	700	P	B	J		PBJ	600	3	1	1	1	3	0	?	1	2	3	80	120	100	100	P	J	G	B
Experiment 1	10101	23	right	male	2	395	4000	####	@@@@	$$$$	7224M.JPG	20	3150.JPG	700	F				F	600	3	0	?	0	?	0	?	0	?	0	80	120	100	100	R	V	B	J
Experiment 1	10101	23	right	male	2	95	0	####	@@@@	$$$$	7700M.JPG	21	6560.JPG	1000	V	H	O	J	VHOJ	300	3	0	?	1	2	1	1	0	?	2	80	120	100	100	G	H	V	Q
Experiment 1	10101	23	right	male	2	795	0	####	@@@@	$$$$	7491M.JPG	22	6821.JPG	300	F	K	J		FKJ	1000	3	1	1	0	?	0	?	1	2	2	80	120	100	100	F	N	R	K
Experiment 1	10101	23	right	male	2	795	0	####	@@@@	$$$$	7233M.JPG	23	6230.JPG	300	K	P	J		KPJ	1000	3	1	1	0	?	0	?	1	2	2	80	120	100	100	K	B	T	P
Experiment 1	10101	23	right	male	1	95	0	####	@@@@	$$$$	7234M.JPG	24	7053.JPG	1000	R	P	J	T	RPJT	300	3	1	1	1	4	1	3	0	?	3	80	120	100	100	R	T	J	V
Experiment 1	10101	23	right	male	3	95	0	####	@@@@	$$$$		25	6540S.JPG	1000	R	P	J		RPJ	300	3	1	1	0	?	0	?	1	2	2	90	120	100	100	R	Q	S	P
Experiment 1	10101	23	right	male	2	795	0	####	@@@@	$$$$	7205M.JPG	26	6360.JPG	300	T	H	J		THJ	1000	3	1	1	0	?	0	?	1	2	2	80	120	100	100	T	K	R	H
Experiment 1	10101	23	right	male	3	395	0	####	@@@@	$$$$		27	2620S.JPG	700	C	G			CG	600	3	1	1	0	?	0	?	0	?	1	80	120	100	100	C	N	J	K
Experiment 1	10101	23	right	male	1	795	0	####	@@@@	$$$$	2513M.JPG	28	2210.JPG	300	F				F	1000	3	0	?	0	?	0	?	1	1	1	80	120	100	100	Q	S	H	F
Experiment 1	10101	23	right	male	3	795	0	####	@@@@	$$$$		29	2595S.JPG	300	Z	P	J		ZPJ	1000	3	1	1	0	?	0	?	0	?	1	80	120	100	100	Z	H	R	L
Experiment 1	10101	23	right	male	2	795	0	####	@@@@	$$$$	7217M.JPG	30	9600.JPG	300	S	P			SP	1000	3	1	1	0	?	0	?	0	?	1	80	120	100	100	S	R	Z	V
Experiment 1	10101	23	right	male	3	95	0	####	@@@@	$$$$		31	7053S.JPG	1000	F	D	O	P	FDOP	300	3	1	1	0	?	0	?	1	2	2	80	119	100	100	F	B	Q	D
Experiment 1	10101	23	right	male	3	795	0	####	@@@@	$$$$		32	2850S.JPG	300	N	Z	P		NZP	1000	3	1	1	1	2	0	?	1	3	3	80	120	100	100	N	Z	G	P
Experiment 1	10101	23	right	male	3	795	0	####	@@@@	$$$$		33	2499S.JPG	300	B	P	N		BPN	1000	3	1	1	0	?	1	2	1	3	3	80	120	100	100	B	R	P	N
Experiment 1	10101	23	right	male	3	395	4000	####	@@@@	$$$$		34	2445S.JPG	700	Z				Z	600	3	0	?	0	?	0	?	0	?	0	80	120	100	100	H	X	G	N
Experiment 1	10101	23	right	male	2	395	0	####	@@@@	$$$$	7187M.JPG	35	6300.JPG	700	R	T	J		RTJ	600	3	1	1	1	3	1	2	0	?	3	80	120	100	100	R	J	T	Z
Experiment 1	10101	23	right	male	2	795	0	####	@@@@	$$$$	7235M.JPG	36	3060.JPG	300	F	D	J		FDJ	1000	3	1	1	1	2	0	?	0	?	2	80	120	100	100	F	D	Q	H
Experiment 1	10101	23	right	male	3	795	0	####	@@@@	$$$$		37	2493S.JPG	300	P	D	G		PDG	1000	3	1	1	0	?	0	?	1	2	2	80	120	100	100	P	T	B	D
Experiment 1	10101	23	right	male	2	795	0	####	@@@@	$$$$	2215M.JPG	38	3010.JPG	300	H	D	V	S	HDVS	1000	3	1	1	1	2	1	3	1	4	4	90	120	100	100	H	D	V	S
Experiment 1	10101	23	right	male	1	795	0	####	@@@@	$$$$	2512M.JPG	39	2595.JPG	300	J	D	S	T	JDST	1000	3	1	1	1	3	1	4	0	?	3	81	119	100	100	J	S	T	V
Experiment 1	10101	23	right	male	1	795	0	####	@@@@	$$$$	7185M.JPG	40	2383.JPG	300	K	L	P		KLP	1000	3	1	1	0	?	1	2	0	?	2	80	120	100	100	K	T	L	Q
Experiment 1	10101	23	right	male	2	95	0	####	@@@@	$$$$	7490M.JPG	41	2352.2.JPG	1000	F	S	D	C	FSDC	300	3	1	1	1	4	1	3	0	?	3	80	120	100	100	F	C	D	Q
Experiment 1	10101	23	right	male	3	795	0	####	@@@@	$$$$		42	9250S.JPG	300	N	D	H	C	NDHC	1000	3	1	1	1	3	1	2	1	4	4	80	120	100	100	N	H	D	C
Experiment 1	10101	23	right	male	2	95	0	####	@@@@	$$$$	2215M.JPG	43	3064.JPG	1000	R	P	Q	T	RPQT	300	3	1	1	1	3	1	2	1	4	4	80	120	100	100	R	Q	P	T
Experiment 1	10101	23	right	male	3	795	0	####	@@@@	$$$$		44	2038S.JPG	300	V	X			VX	1000	3	0	?	1	1	0	?	1	2	2	80	120	100	100	P	V	J	X
Experiment 1	10101	23	right	male	3	95	0	####	@@@@	$$$$		45	3030S.JPG	1000	C	S	P	T	CSPT	300	3	1	1	1	2	0	?	1	3	3	80	120	100	100	C	S	B	P
Experiment 1	10101	23	right	male	2	395	0	####	@@@@	$$$$	7187M.JPG	46	3069.JPG	700	P	J			PJ	600	3	1	1	1	2	0	?	0	?	2	80	120	100	100	P	J	F	Q
Experiment 1	10101	23	right	male	2	95	0	####	@@@@	$$$$	2513M.JPG	47	9810.JPG	1000	D	J	V	S	DJVS	300	3	1	1	1	3	0	?	1	2	3	80	120	100	100	D	V	Z	J
Experiment 1	10101	23	right	male	3	395	0	####	@@@@	$$$$		48	2102S.JPG	700	F	Q	R	T	FQRT	600	3	1	1	0	?	1	2	0	?	2	80	120	100	100	F	P	Q	G
Experiment 1	10101	23	right	male	3	395	0	####	@@@@	$$$$		49	9921S.JPG	700	H	J	Q		HJQ	600	3	1	1	1	2	0	?	1	3	3	80	120	99	100	H	J	F	Q
Experiment 1	10101	23	right	male	2	395	0	####	@@@@	$$$$	7185M.JPG	50	9410.JPG	700	H	S	T	R	HSTR	600	3	1	1	1	3	1	2	1	4	4	80	120	100	99	H	T	S	R
Experiment 1	10101	23	right	male	3	395	0	####	@@@@	$$$$		51	3130S.JPG	700	J	Q	T	R	JQTR	600	3	1	1	1	3	0	?	0	?	2	80	120	100	100	J	T	F	B
Experiment 1	10101	23	right	male	3	95	0	####	@@@@	$$$$		52	2514S.JPG	1000	R	H	J		RHJ	300	3	1	1	1	2	0	?	1	3	3	80	120	100	100	R	H	K	J
Experiment 1	10101	23	right	male	1	95	0	####	@@@@	$$$$	7700M.JPG	53	2495.JPG	1000	Q	O	N	B	QONB	300	3	0	?	1	1	1	3	1	4	3	80	120	100	100	G	Q	N	B
Experiment 1	10101	23	right	male	1	395	0	####	@@@@	$$$$	2512M.JPG	54	2200.JPG	700	H	D	S	T	HDST	600	3	1	1	1	2	1	4	0	?	3	80	120	100	100	H	D	T	Z
Experiment 1	10101	23	right	male	1	795	0	####	@@@@	$$$$	7224M.JPG	55	2480.JPG	300	Q	V	N	T	QVNT	1000	3	1	1	1	2	0	?	1	3	3	80	120	100	100	Q	V	R	N
Experiment 1	10101	23	right	male	3	395	0	####	@@@@	$$$$		56	7050S.JPG	700	R	D	S	T	RDST	600	3	1	4	0	?	0	?	0	?	1	80	120	100	100	T	B	Z	J
Experiment 1	10101	23	right	male	1	95	0	####	@@@@	$$$$	7217M.JPG	57	2890.JPG	1000	X				X	300	3	1	1	0	?	0	?	0	?	1	80	120	100	100	X	R	F	K
Experiment 1	10101	23	right	male	2	395	0	####	@@@@	$$$$	7235M.JPG	58	3068.JPG	700	F	N	B	T	FNBT	600	3	1	1	1	2	1	3	1	4	4	80	120	100	100	F	N	B	T
Experiment 1	10101	23	right	male	3	795	0	####	@@@@	$$$$		59	7059S.JPG	300	Q	H	N	T	QHNT	1000	3	1	2	0	?	0	?	0	?	1	80	120	100	100	H	G	J	X
Experiment 1	10101	23	right	male	3	395	0	####	@@@@	$$$$		60	6312S.JPG	700	Q	S	L	T	QSLT	600	3	0	?	1	3	1	2	0	?	2	80	120	100	100	G	L	S	R
Experiment 1	10101	23	right	male	3	795	0	####	@@@@	$$$$		61	3550.1S.JPG	300	C	H	L	T	CHLT	1000	3	1	1	1	2	1	3	0	?	3	80	119	100	100	C	H	L	Q
Experiment 1	10101	23	right	male	1	395	0	####	@@@@	$$$$	7491M.JPG	62	7080.JPG	700	Q	B	D	L	QBDL	600	3	1	2	1	3	1	1	1	4	4	80	120	100	100	B	D	Q	L
Experiment 1	10101	23	right	male	3	95	0	####	@@@@	$$$$		63	2393S.JPG	1000	K	N	V	S	KNVS	300	3	1	1	1	2	1	3	1	4	4	90	120	100	99	K	N	V	S
Experiment 1	10101	23	right	male	1	95	0	####	@@@@	$$$$	7205M.JPG	64	2020.JPG	1000	B	H	L	S	BHLS	300	3	1	1	0	?	1	2	1	3	3	80	120	100	100	B	F	H	L
Experiment 1	10101	23	right	male	1	395	0	####	@@@@	$$$$	7234M.JPG	65	2305.JPG	700	L	V	H	S	LVHS	600	3	1	1	1	2	0	?	0	?	2	90	120	100	100	L	V	F	J
Experiment 1	10101	23	right	male	3	395	0	####	@@@@	$$$$		66	3100S.JPG	700	Q	H	S	L	QHSL	600	3	1	4	0	?	0	?	1	1	2	80	120	100	100	L	K	Z	Q
Experiment 1	10101	23	right	male	1	795	0	####	@@@@	$$$$	7490M.JPG	67	6570.2.JPG	300	L	B	S	T	LBST	1000	3	1	1	1	2	0	?	0	?	2	80	120	100	100	L	B	X	C
Experiment 1	10101	23	right	male	3	95	0	####	@@@@	$$$$		68	2214S.JPG	1000	Q	B			QB	300	3	0	?	0	?	1	1	0	?	1	80	120	100	100	H	Z	Q	L
Experiment 1	10101	23	right	male	3	95	0	####	@@@@	$$$$		69	3064S.JPG	1000	C	B			CB	300	3	1	1	0	?	0	?	0	?	1	80	120	100	100	C	S	D	R
Experiment 1	10101	23	right	male	3	95	0	####	@@@@	$$$$		70	3053S.JPG	1000	V	S	O	S	VSOS	300	3	1	1	0	?	0	?	0	?	1	80	120	100	100	V	J	G	X
Experiment 1	10101	23	right	male	3	395	0	####	@@@@	$$$$		71	3500S.JPG	700	K	S	D	L	KSDL	600	3	1	1	0	?	0	?	1	4	2	80	120	100	100	K	G	J	L
Experiment 1	10101	23	right	male	1	795	0	####	@@@@	$$$$	7233M.JPG	72	2104.JPG	300	Z	H	D	L	ZHDL	1000	3	1	1	0	?	1	2	1	4	3	80	120	100	100	Z	S	H	L
Experiment 1	10101	23	right	male	3	95	0	####	@@@@	$$$$		73	6834S.JPG	1000	C	D	S	L	CDSL	300	3	0	?	1	1	0	?	1	2	2	80	120	100	100	Q	C	G	D
Experiment 1	10101	23	right	male	3	795	0	####	@@@@	$$$$		74	2104S.JPG	300	N	V	D	J	NVDJ	1000	3	1	1	1	2	1	4	0	?	3	80	120	100	100	N	V	J	B
Experiment 1	10101	23	right	male	2	95	0	####	@@@@	$$$$	7700M.JPG	75	3530.JPG	1000	V	S	D	L	VSDL	300	3	1	1	1	4	0	?	0	?	2	90	120	100	100	V	L	R	J
Experiment 1	10101	23	right	male	1	395	0	####	@@@@	$$$$	7217M.JPG	76	2518.JPG	700	X	H	D	J	XHDJ	600	3	1	1	1	2	0	?	1	3	3	81	119	100	100	X	H	V	D
Experiment 1	10101	23	right	male	1	795	0	####	@@@@	$$$$	7224M.JPG	77	7595.JPG	300	Z	D	F	J	ZDFJ	1000	3	1	1	0	?	0	?	1	3	2	80	120	100	100	Z	V	R	F
Experiment 1	10101	23	right	male	3	795	0	####	@@@@	$$$$		78	7595S.JPG	300	T	N	D	S	TNDS	1000	3	1	1	1	2	1	3	1	4	4	80	120	100	100	T	N	D	S
Experiment 1	10101	23	right	male	2	395	0	####	@@@@	$$$$	2215M.JPG	79	3500.JPG	700	F	S	D	B	FSDB	600	3	1	1	0	?	1	4	0	?	2	90	120	100	100	F	R	B	K
Experiment 1	10101	23	right	male	3	95	0	####	@@@@	$$$$		80	6350S.JPG	1000	X				X	300	3	0	?	0	?	0	?	1	1	1	80	120	100	100	P	F	J	X
Experiment 1	10101	23	right	male	3	795	0	####	@@@@	$$$$		81	6830S.JPG	300	N	H	D	J	NHDJ	1000	3	1	1	0	?	1	2	0	?	2	81	119	100	100	N	R	H	T
Experiment 1	10101	23	right	male	3	795	0	####	@@@@	$$$$		82	6821S.JPG	300	X	V			XV	1000	3	1	1	0	?	0	?	1	2	2	80	120	100	100	X	H	K	V
Experiment 1	10101	23	right	male	2	95	0	####	@@@@	$$$$	7233M.JPG	83	3063.JPG	1000	N				N	300	3	1	1	0	?	0	?	0	?	1	80	120	100	100	N	R	F	K
Experiment 1	10101	23	right	male	3	395	0	####	@@@@	$$$$		84	7080S.JPG	700	R	C	B		RCB	600	3	1	1	1	2	1	3	0	?	3	80	120	100	100	R	C	B	K
Experiment 1	10101	23	right	male	3	95	0	####	@@@@	$$$$		85	2206S.JPG	1000	T	B			TB	300	3	1	1	1	2	0	?	0	?	2	80	120	100	100	T	B	X	V
Experiment 1	10101	23	right	male	3	795	0	####	@@@@	$$$$		86	2593S.JPG	300	H	D			HD	1000	3	1	1	0	?	0	?	0	?	1	80	120	100	100	H	T	B	K
Experiment 1	10101	23	right	male	1	95	0	####	@@@@	$$$$	7491M.JPG	87	2514.JPG	1000	H	D			HD	300	3	1	1	0	?	0	?	0	?	1	80	120	100	100	H	Z	R	J
Experiment 1	10101	23	right	male	1	395	0	####	@@@@	$$$$	2513M.JPG	88	2720.JPG	700	X				X	600	3	0	?	0	?	0	?	1	1	1	80	120	100	100	N	H	Q	X
Experiment 1	10101	23	right	male	1	795	0	####	@@@@	$$$$	7234M.JPG	89	2499.JPG	300	P	C	D	J	PCDJ	1000	3	1	1	0	?	0	?	1	4	2	80	120	100	100	P	G	T	J
Experiment 1	10101	23	right	male	2	795	0	####	@@@@	$$$$	7235M.JPG	90	6830.JPG	300	T	Q	R	S	TQRS	1000	3	1	1	0	?	1	3	0	?	2	81	119	110	100	T	G	R	Z
Experiment 1	10101	23	right	male	2	95	0	####	@@@@	$$$$	2512M.JPG	91	3071.JPG	1000	F	X	R	C	FXRC	300	3	1	1	1	2	0	?	1	4	3	80	120	100	100	F	X	P	C
Experiment 1	10101	23	right	male	3	395	0	####	@@@@	$$$$		92	2221S.JPG	700	L	S	V	N	LSVN	600	3	1	1	1	2	0	?	1	4	3	80	120	100	100	L	S	X	N
Experiment 1	10101	23	right	male	1	95	0	####	@@@@	$$$$	7187M.JPG	93	7493.JPG	1000	L	Q	R	S	LQRS	300	3	1	1	0	?	1	3	0	?	2	81	119	100	100	L	G	R	X
Experiment 1	10101	23	right	male	3	795	0	####	@@@@	$$$$		94	2485S.JPG	300	P	Q	R	L	PQRL	1000	3	1	1	0	?	1	3	1	4	3	80	120	100	100	P	T	R	L
Experiment 1	10101	23	right	male	2	95	0	####	@@@@	$$$$	7205M.JPG	95	6350.JPG	1000	B	C	R	L	BCRL	300	3	1	1	0	?	1	2	0	?	2	80	120	99	100	B	P	C	X
Experiment 1	10101	23	right	male	2	95	0	####	@@@@	$$$$	7490M.JPG	96	2811.JPG	1000	V	X	R	L	VXRL	300	3	1	1	0	?	0	?	1	2	2	80	120	100	100	V	B	J	X
Experiment 1	10101	23	right	male	2	795	0	####	@@@@	$$$$	7185M.JPG	97	2730.JPG	300	B	Q	R	L	BQRL	1000	3	1	1	0	?	1	3	1	2	3	80	120	100	100	B	S	R	Q
Experiment 1	10101	23	right	male	3	95	0	####	@@@@	$$$$		98	3071S.JPG	1000	J	R	T	L	JRTL	300	3	1	1	1	2	1	3	0	?	3	90	120	100	100	J	R	T	Z
Experiment 1	10101	23	right	male	3	795	4000	####	@@@@	$$$$		99	2730S.JPG	300	R	T	L		RTL	1000	3	0	?	0	?	0	?	0	?	0	80	120	100	100	H	F	Z	J
Experiment 1	10101	23	right	male	1	395	0	####	@@@@	$$$$	2512M.JPG	100	9070.JPG	700	V	C	D	L	VCDL	600	3	1	1	1	3	1	2	0	?	3	80	120	100	100	V	D	C	B
Experiment 1	10101	23	right	male	1	395	0	####	@@@@	$$$$	7233M.JPG	101	2620.JPG	700	Z	V	D	L	ZVDL	600	3	1	1	1	2	1	4	0	?	3	90	120	100	100	Z	V	L	B
Experiment 1	10101	23	right	male	2	795	0	####	@@@@	$$$$	7235M.JPG	102	3102.JPG	300	J	C	D	V	JCDV	1000	3	1	1	1	2	1	4	0	?	3	81	119	100	100	J	C	V	Q
Experiment 1	10101	23	right	male	1	95	0	####	@@@@	$$$$	7187M.JPG	103	2749.JPG	1000	R	V	S	T	RVST	300	3	1	1	1	2	0	?	1	4	3	80	120	100	100	R	V	G	T
Experiment 1	10101	23	right	male	1	395	0	####	@@@@	$$$$	7185M.JPG	104	2235.JPG	700	K	D	V	S	KDVS	600	3	1	1	1	2	1	3	0	?	3	80	120	100	100	K	D	V	J
Experiment 1	10101	23	right	male	3	795	0	####	@@@@	$$$$		105	6360S.JPG	300	R	C	V	D	RCVD	1000	3	1	1	1	3	0	?	0	?	2	80	120	100	100	R	V	N	G
Experiment 1	10101	23	right	male	3	795	0	####	@@@@	$$$$		106	2210S.JPG	300	T	C	B	N	TCBN	1000	3	1	1	1	3	0	?	1	2	3	80	120	100	100	T	B	Q	C
Experiment 1	10101	23	right	male	3	395	0	####	@@@@	$$$$		107	2720S.JPG	700	X	F	B		XFB	600	3	1	1	0	?	0	?	1	2	2	80	120	100	100	X	H	Z	F
Experiment 1	10101	23	right	male	1	95	0	####	@@@@	$$$$	7224M.JPG	108	2357.JPG	1000	P	S	B		PSB	300	3	1	1	0	?	1	2	0	?	2	80	120	100	100	P	N	S	H
Experiment 1	10101	23	right	male	3	395	0	####	@@@@	$$$$		109	2200S.JPG	700	K	J	H	T	KJHT	600	3	1	1	0	?	1	2	1	4	3	80	120	100	100	K	S	J	T
Experiment 1	10101	23	right	male	3	95	0	####	@@@@	$$$$		110	2830S.JPG	1000	R	C	Q	D	RCQD	300	3	1	1	1	2	1	3	1	4	4	80	120	100	100	R	C	Q	D
Experiment 1	10101	23	right	male	3	395	0	####	@@@@	$$$$		111	2235S.JPG	700	Q	N	V	D	QNVD	600	3	1	1	1	2	1	3	0	?	3	80	120	100	100	Q	N	V	G
Experiment 1	10101	23	right	male	1	795	0	####	@@@@	$$$$	7700M.JPG	112	2485.JPG	300	C	D	T	V	CDTV	1000	3	1	1	1	3	0	?	1	4	3	80	120	100	100	C	T	Z	V
Experiment 1	10101	23	right	male	3	395	0	####	@@@@	$$$$		113	6200S.JPG	700	Z	E	X	B	ZEXB	600	3	1	1	1	4	0	?	0	?	2	81	119	100	100	Z	B	H	S
Experiment 1	10101	23	right	male	3	395	0	####	@@@@	$$$$		114	3069S.JPG	700	B	C	H	G	BCHG	600	3	1	1	0	?	1	2	1	3	3	80	120	100	100	B	L	C	H
Experiment 1	10101	23	right	male	2	395	4000	####	@@@@	$$$$	7491M.JPG	115	6312.JPG	700	c	q	r	t	cqrt	600	3	0	?	0	?	0	?	0	?	0	81	119	100	100	C	K	Z	T
Experiment 1	10101	23	right	male	2	395	4000	####	@@@@	$$$$	7490M.JPG	116	3100.JPG	700	b	k	j	d	bkjd	600	3	0	?	0	?	0	?	0	?	0	80	120	100	100	B	K	J	D
Experiment 1	10101	23	right	male	1	95	4000	####	@@@@	$$$$	7217M.JPG	117	2580.JPG	1000	j	c	v	d	jcvd	300	3	0	?	0	?	0	?	0	?	0	80	120	100	100	J	Z	R	V
Experiment 1	10101	23	right	male	1	795	4000	####	@@@@	$$$$	2215M.JPG	118	2593.JPG	300	l	n	v		lnv	1000	3	0	?	0	?	0	?	0	?	0	80	120	100	100	L	D	J	N
Experiment 1	10101	23	right	male	2	795	0	####	@@@@	$$$$	2513M.JPG	119	3170.JPG	300	X	V	C	D	XVCD	1000	3	1	1	1	3	0	?	1	4	3	80	120	100	100	X	C	N	D
Experiment 1	10101	23	right	male	3	95	0	####	@@@@	$$$$		120	2271S.JPG	1000	Z	R	L	N	ZRLN	300	3	1	1	1	2	1	3	1	4	4	80	120	100	100	Z	R	L	N
Experiment 1	10101	23	right	male	1	395	0	####	@@@@	$$$$	7234M.JPG	121	2880.JPG	700	B	Q	R	N	BQRN	600	3	1	1	0	?	0	?	1	2	2	90	120	100	100	B	D	P	Q
Experiment 1	10101	23	right	male	3	95	0	####	@@@@	$$$$		122	3400S.JPG	1000	J	Q	R	N	JQRN	300	3	1	1	1	2	0	?	0	?	2	80	120	100	100	J	Q	L	F
Experiment 1	10101	23	right	male	3	795	0	####	@@@@	$$$$		123	4500S.JPG	300	S	B	D	L	SBDL	1000	3	1	1	1	2	0	?	1	4	3	80	120	100	100	S	B	X	L
Experiment 1	10101	23	right	male	1	395	0	####	@@@@	$$$$	7205M.JPG	124	2445.JPG	700	B	Z	D	L	BZDL	600	3	1	1	1	2	1	3	0	?	3	80	120	99	100	B	Z	D	Q
Experiment 1	10101	23	right	male	3	95	0	####	@@@@	$$$$		125	6313S.JPG	1000	G	R	S	L	GRSL	300	3	1	1	0	?	0	?	0	?	1	80	120	100	100	G	Q	B	F
Experiment 1	10101	23	right	male	3	795	0	####	@@@@	$$$$		126	7043S.JPG	300	S	K	H	J	SKHJ	1000	3	1	1	1	2	0	?	1	4	3	80	120	100	100	S	K	L	J
Experiment 1	10101	23	right	male	2	395	0	####	@@@@	$$$$	7224M.JPG	127	3130.JPG	700	Z	S	J	D	ZSJD	600	3	1	1	1	3	0	?	0	?	2	80	120	100	100	Z	J	C	R
Experiment 1	10101	23	right	male	3	795	0	####	@@@@	$$$$		128	3000S.JPG	300	F	C	D	R	FCDR	1000	3	1	1	1	3	1	2	1	4	4	80	120	100	100	F	D	C	R
Experiment 1	10101	23	right	male	3	795	0	####	@@@@	$$$$		129	3010S.JPG	300	T	P	V	D	TPVD	1000	3	1	1	1	2	1	3	0	?	3	90	120	100	99	T	P	V	F
Experiment 1	10101	23	right	male	3	395	0	####	@@@@	$$$$		130	2491S.JPG	700	C	B	D	N	CBDN	600	3	1	1	1	2	0	?	1	4	3	80	120	100	100	C	B	K	N
Experiment 1	10101	23	right	male	2	395	0	####	@@@@	$$$$	7235M.JPG	131	6510.JPG	700	N	P	D	N	NPDN	600	3	1	4	1	2	0	?	1	3	3	90	120	100	100	N	P	B	D
Experiment 1	10101	23	right	male	3	795	0	####	@@@@	$$$$		132	3120S.JPG	300	P	C	V		PCV	1000	3	1	1	0	?	1	3	1	2	3	80	120	100	100	P	N	V	C
Experiment 1	10101	23	right	male	3	95	0	####	@@@@	$$$$		133	2890S.JPG	1000	Z	P	D	J	ZPDJ	300	3	1	1	0	?	1	2	1	4	3	81	119	100	100	Z	C	P	J
Experiment 1	10101	23	right	male	3	795	0	####	@@@@	$$$$		134	2385S.JPG	300	S	D	P	V	SDPV	1000	3	1	1	1	2	1	4	0	?	3	80	120	100	100	S	D	V	C
Experiment 1	10101	23	right	male	1	795	0	####	@@@@	$$$$	7205M.JPG	135	7059.JPG	300	G	P	F	V	GPFV	1000	3	1	1	1	3	0	?	0	?	2	80	120	100	100	G	F	C	T
Experiment 1	10101	23	right	male	1	95	0	####	@@@@	$$$$	7187M.JPG	136	2440.JPG	1000	K	D	L		KDL	300	3	1	1	1	2	0	?	1	3	3	80	120	100	100	K	D	V	L
Experiment 1	10101	23	right	male	3	95	0	####	@@@@	$$$$		137	2441S.JPG	1000	X				X	300	3	0	?	0	?	1	1	0	?	1	80	120	100	100	H	L	X	N
Experiment 1	10101	23	right	male	2	95	0	####	@@@@	$$$$	7233M.JPG	138	6260.JPG	1000	Z	D			ZD	300	3	1	1	0	?	0	?	0	?	1	80	120	100	100	Z	G	X	P
Experiment 1	10101	23	right	male	3	95	0	####	@@@@	$$$$		139	3530S.JPG	1000	D	F	L		DFL	300	3	1	1	0	?	1	3	1	2	3	80	120	100	100	D	R	L	F
Experiment 1	10101	23	right	male	2	95	0	####	@@@@	$$$$	7234M.JPG	140	6313.JPG	1000	J	D	F		JDF	300	3	1	1	0	?	0	?	1	2	2	80	120	100	100	J	K	P	D
Experiment 1	10101	23	right	male	3	395	0	####	@@@@	$$$$		141	9410S.JPG	700	Q	R	D		QRD	600	3	1	2	0	?	0	?	0	?	1	80	120	100	100	R	G	S	Z
Experiment 1	10101	23	right	male	1	395	0	####	@@@@	$$$$	7491M.JPG	142	2102.JPG	700	H	Z	D	F	HZDF	600	3	1	1	1	2	0	?	1	4	3	90	120	100	100	H	Z	L	F
Experiment 1	10101	23	right	male	1	95	0	####	@@@@	$$$$	7185M.JPG	143	2441.JPG	1000	S	H	C		SHC	300	3	1	1	0	?	1	3	1	2	3	90	120	100	100	S	L	C	H
Experiment 1	10101	23	right	male	1	395	0	####	@@@@	$$$$	7700M.JPG	144	2381.JPG	700	P	S	G		PSG	600	3	1	1	1	2	0	?	1	3	3	80	120	100	100	P	S	F	G
Experiment 1	10101	23	right	male	2	395	0	####	@@@@	$$$$	2215M.JPG	145	6370.JPG	700	J	G	Z		JGZ	600	3	1	1	0	?	1	2	1	3	3	80	120	100	100	J	X	G	Z
Experiment 1	10101	23	right	male	2	795	0	####	@@@@	$$$$	7217M.JPG	146	3550.1.JPG	300	G	Z			GZ	1000	3	1	1	0	?	0	?	0	?	1	80	120	100	100	G	J	N	S
Experiment 1	10101	23	right	male	3	395	0	####	@@@@	$$$$		147	2381S.JPG	700	Q	C	F		QCF	600	3	1	1	0	?	0	?	0	?	1	80	120	100	100	Q	X	G	R
Experiment 1	10101	23	right	male	3	95	0	####	@@@@	$$$$		148	4000S.JPG	1000	F	C	H	I	FCHI	300	3	1	1	1	2	1	3	0	?	3	80	120	100	100	F	C	H	D
Experiment 1	10101	23	right	male	1	395	0	####	@@@@	$$$$	7490M.JPG	149	7050.JPG	700	X	Y	Z	N	XYZN	600	3	1	1	1	3	0	?	0	?	2	80	120	100	100	X	Z	R	K
Experiment 1	10101	23	right	male	3	95	0	####	@@@@	$$$$		150	2811S.JPG	1000	V	Z	H		VZH	300	3	1	1	1	2	1	3	0	?	3	80	120	100	100	V	Z	H	X
Experiment 1	10101	23	right	male	1	795	0	####	@@@@	$$$$	2512M.JPG	151	4500.JPG	300	N	D	J	F	NDJF	1000	3	1	1	1	3	1	4	1	2	4	80	120	100	100	N	J	F	D
Experiment 1	10101	23	right	male	3	395	0	####	@@@@	$$$$		152	6370S.JPG	700	H	C	R		HCR	600	3	1	1	1	2	0	?	1	3	3	80	120	100	100	H	C	F	R
Experiment 1	10101	23	right	male	3	795	0	####	@@@@	$$$$		153	2396S.JPG	300	B	F	D		BFD	1000	3	1	1	1	2	0	?	0	?	2	80	120	100	100	B	F	R	S
Experiment 1	10101	23	right	male	3	795	0	####	@@@@	$$$$		154	2870S.JPG	300	S	N	P	D	SNPD	1000	3	1	1	1	2	0	?	1	3	3	80	120	100	100	S	N	T	P
Experiment 1	10101	23	right	male	2	95	0	####	@@@@	$$$$	2513M.JPG	155	3266.JPG	1000	R	D	L		RDL	300	3	1	1	0	?	1	2	1	3	3	81	119	100	100	R	T	D	L
Experiment 1	10101	23	right	male	3	95	0	####	@@@@	$$$$		156	2440S.JPG	1000	G	V	Z		GVZ	300	3	1	1	1	3	1	2	0	?	3	80	120	100	100	G	Z	V	F
Experiment 1	10101	23	right	male	1	395	0	####	@@@@	$$$$	7205M.JPG	157	2397.JPG	700	Q	T	R		QTR	600	3	1	1	1	2	0	?	0	?	2	80	120	100	100	Q	T	J	F
Experiment 1	10101	23	right	male	3	395	0	####	@@@@	$$$$		158	6550S.JPG	700	T	D	B		TDB	600	3	1	1	0	?	1	3	0	?	2	80	120	100	100	T	H	B	L
Experiment 1	10101	23	right	male	1	95	0	####	@@@@	$$$$	7187M.JPG	159	2830.JPG	1000	K	D	S	L	KDSL	300	3	1	1	0	?	1	3	0	?	2	80	120	100	100	K	J	S	P
Experiment 1	10101	23	right	male	3	95	4000	####	@@@@	$$$$		160	3140S.JPG	1000	R				R	300	3	0	?	0	?	0	?	0	?	0	80	120	100	100	K	B	J	N
Experiment 1	10101	23	right	male	2	795	0	####	@@@@	$$$$	7490M.JPG	161	9250.JPG	300	Z	P	Q		ZPQ	1000	3	1	1	1	3	0	?	0	?	2	90	120	100	100	Z	Q	T	H
Experiment 1	10101	23	right	male	3	795	0	####	@@@@	$$$$		162	3060S.JPG	300	L	J	D		LJD	1000	3	1	1	1	2	0	?	1	3	3	80	120	100	100	L	J	B	D
Experiment 1	10101	23	right	male	2	95	0	####	@@@@	$$$$	2215M.JPG	163	3030.JPG	1000	V	N	P		VNP	300	3	1	1	1	3	1	2	0	?	3	90	120	100	100	V	P	N	F
Experiment 1	10101	23	right	male	3	95	0	####	@@@@	$$$$		164	3080S.JPG	1000	X				X	300	3	1	1	0	?	0	?	0	?	1	80	120	100	100	X	T	H	L
Experiment 1	10101	23	right	male	1	95	0	####	@@@@	$$$$	7217M.JPG	165	4000.JPG	1000	K	F	T		KFT	300	3	1	1	1	2	0	?	1	3	3	80	120	100	100	K	F	X	T
Experiment 1	10101	23	right	male	2	795	0	####	@@@@	$$$$	7491M.JPG	166	9252.JPG	300	V	S	D		VSD	1000	3	0	?	1	3	1	2	1	1	3	80	120	100	100	H	D	S	V
Experiment 1	10101	23	right	male	3	395	0	####	@@@@	$$$$		167	6300S.JPG	700	Q	R	S	L	QRSL	600	3	0	?	1	2	1	4	1	3	3	90	120	100	100	V	R	L	S
Experiment 1	10101	23	right	male	1	795	0	####	@@@@	$$$$	2512M.JPG	168	2385.JPG	300	S	F	S		SFS	1000	3	0	?	0	?	1	2	1	3	2	80	120	100	100	X	K	F	S
Experiment 1	10101	23	right	male	3	795	0	####	@@@@	$$$$		169	3170S.JPG	300	T	H	J		THJ	1000	3	1	1	1	2	0	?	1	3	3	80	120	100	100	T	H	R	J
Experiment 1	10101	23	right	male	3	795	0	####	@@@@	$$$$		170	6570S.JPG	300	X				X	1000	3	1	1	0	?	0	?	0	?	1	80	120	100	100	X	H	L	J
Experiment 1	10101	23	right	male	3	95	0	####	@@@@	$$$$		171	3063S.JPG	1000	K	C	D	L	KCDL	300	3	1	1	0	?	1	2	0	?	2	80	120	100	100	K	Z	C	V
Experiment 1	10101	23	right	male	3	795	0	####	@@@@	$$$$		172	8485S.JPG	300	T	C	H	<	TCH<	1000	3	1	1	0	?	1	2	0	?	2	81	119	100	100	T	K	C	L
Experiment 1	10101	23	right	male	3	95	0	####	@@@@	$$$$		173	6260S.JPG	1000	K	C	G		KCG	300	3	1	1	1	3	0	?	0	?	2	80	119	100	100	K	G	X	B
Experiment 1	10101	23	right	male	1	395	0	####	@@@@	$$$$	7234M.JPG	174	2491.JPG	700	L	C	D		LCD	600	3	1	1	0	?	0	?	0	?	1	90	120	100	100	L	T	B	X
Experiment 1	10101	23	right	male	3	395	0	####	@@@@	$$$$		175	2272S.JPG	700	B	N	F	I	BNFI	600	3	1	1	1	3	1	2	0	?	3	80	120	100	100	B	F	N	J
Experiment 1	10101	23	right	male	2	795	0	####	@@@@	$$$$	7700M.JPG	176	6570.JPG	300	J	X	S		JXS	1000	3	1	1	0	?	1	2	0	?	2	90	120	100	100	J	T	X	Q
Experiment 1	10101	23	right	male	2	395	0	####	@@@@	$$$$	7185M.JPG	177	6550.JPG	700	K	S	F		KSF	600	3	1	1	0	?	0	?	0	?	1	80	120	100	100	K	P	G	V
Experiment 1	10101	23	right	male	3	95	0	####	@@@@	$$$$		178	7493S.JPG	1000	R	S	V		RSV	300	3	1	1	0	?	1	3	0	?	2	80	120	100	100	R	L	V	K
Experiment 1	10101	23	right	male	2	395	0	####	@@@@	$$$$	7233M.JPG	179	3110.JPG	700	Q	B	P		QBP	600	3	1	1	0	?	1	3	0	?	2	80	120	100	100	Q	D	P	J
Experiment 1	10101	23	right	male	3	795	0	####	@@@@	$$$$		180	9252S.JPG	300	Z	D	F		ZDF	1000	3	1	1	1	2	1	3	0	?	3	80	120	100	100	Z	D	F	H
Experiment 1	10101	23	right	male	3	95	0	####	@@@@	$$$$		181	2580S.JPG	1000	S	D	F	L	SDFL	300	3	1	1	0	?	1	2	1	4	3	81	119	100	100	S	P	D	L
Experiment 1	10101	23	right	male	3	395	0	####	@@@@	$$$$		182	9050S.JPG	700	R	P	V	Q	RPVQ	600	3	1	1	1	2	1	3	0	?	3	80	120	100	100	R	P	V	G
Experiment 1	10101	23	right	male	3	395	0	####	@@@@	$$$$		183	9070S.JPG	700	K	S	T	L	KSTL	600	3	1	1	1	4	1	2	1	3	4	81	119	100	100	K	L	S	T
Experiment 1	10101	23	right	male	3	95	0	####	@@@@	$$$$		184	6560S.JPG	1000	V	N	D	F	VNDF	300	3	1	1	1	3	1	2	1	4	4	80	120	100	100	V	D	N	F
Experiment 1	10101	23	right	male	3	395	0	####	@@@@	$$$$		185	3150S.JPG	700	Q	W	R	T	QWRT	600	3	0	?	1	1	0	?	1	3	2	80	120	100	100	N	Q	H	R
Experiment 1	10101	23	right	male	3	395	0	####	@@@@	$$$$		186	2880S.JPG	700	R	T	Q		RTQ	600	3	1	1	0	?	0	?	0	?	1	80	120	100	100	R	K	G	L
Experiment 1	10101	23	right	male	3	95	0	####	@@@@	$$$$		187	9810S.JPG	1000	R	B	O	K	RBOK	300	3	1	1	1	2	0	?	1	4	3	80	120	100	100	R	B	Q	K
Experiment 1	10101	23	right	male	1	795	0	####	@@@@	$$$$	7224M.JPG	188	2870.JPG	300	X	D	V		XDV	1000	3	1	1	0	?	0	?	1	2	2	80	120	100	100	X	Q	C	D
Experiment 1	10101	23	right	male	3	795	0	####	@@@@	$$$$		189	6315S.JPG	300	P	J	Q	Z	PJQZ	1000	3	1	1	1	2	1	3	1	4	4	80	120	100	100	P	J	Q	Z
Experiment 1	10101	23	right	male	3	795	0	####	@@@@	$$$$		190	6570.2S.JPG	300	V	X	H	Z	VXHZ	1000	3	1	1	1	2	1	3	0	?	3	80	120	100	100	V	X	H	S
Experiment 1	10101	23	right	male	1	95	0	####	@@@@	$$$$	7235M.JPG	191	2206.JPG	1000	P	H	X	T	PHXT	300	3	1	1	0	?	0	?	1	3	2	80	120	100	100	P	K	J	X
Experiment 1	10101	23	right	male	3	795	0	####	@@@@	$$$$		192	3102S.JPG	300	B	P	N	T	BPNT	1000	3	1	1	0	?	1	3	0	?	2	80	120	100	100	B	J	N	G
Experiment 1	10101	23	right	male	3	95	0	####	@@@@	$$$$		193	2357S.JPG	1000	F	X	P	T	FXPT	300	3	1	1	1	2	0	?	0	?	2	81	119	100	100	F	X	B	G
Experiment 1	10101	23	right	male	3	395	0	####	@@@@	$$$$		194	2506S.JPG	700	J	B	P	T	JBPT	600	3	1	1	0	?	1	4	1	2	3	80	120	100	100	J	R	T	B
Experiment 1	10101	23	right	male	1	795	0	####	@@@@	$$$$	2513M.JPG	195	2850.JPG	300	F	B	T	Q	FBTQ	1000	3	1	1	1	3	1	2	1	4	4	80	120	100	100	F	T	B	Q
Experiment 1	10101	23	right	male	3	395	0	####	@@@@	$$$$		196	2305S.JPG	700	D	T	X	Q	DTXQ	600	3	1	1	1	3	1	2	0	?	3	80	120	100	100	D	X	T	S
Experiment 1	10101	23	right	male	3	795	0	####	@@@@	$$$$		197	2480S.JPG	300	G	J	V	S	GJVS	1000	3	1	1	1	2	1	3	0	?	3	90	120	100	100	G	J	V	Z
Experiment 1	10101	23	right	male	2	95	0	####	@@@@	$$$$	7490M.JPG	198	3080.JPG	1000	L	X	V	S	LXVS	300	3	1	1	1	3	0	?	0	?	2	89	120	100	100	L	V	H	G
Experiment 1	10101	23	right	male	3	395	0	####	@@@@	$$$$		199	9635.1S.JPG	700	Q	R	C	L	QRCL	600	3	1	1	1	2	1	3	1	4	4	80	120	100	100	Q	R	C	L
Experiment 1	10101	23	right	male	1	95	0	####	@@@@	$$$$	7234M.JPG	200	8311.JPG	1000	B	N	V	L	BNVL	300	3	1	1	1	2	1	3	1	4	4	80	120	100	100	B	N	V	L
Experiment 1	10101	23	right	male	3	95	0	####	@@@@	$$$$		201	2352.2S.JPG	1000	C	J	P	V	CJPV	300	3	0	?	1	2	1	3	1	4	3	80	120	100	100	Z	J	P	V
Experiment 1	10101	23	right	male	1	95	0	####	@@@@	$$$$	7224M.JPG	202	2271.JPG	1000	F	C	P	V	FCPV	300	3	1	1	1	2	0	?	1	3	3	90	120	100	100	F	C	K	P
Experiment 1	10101	23	right	male	3	395	0	####	@@@@	$$$$		203	2397S.JPG	700	H	C	P	G	HCPG	600	3	1	1	0	?	1	2	1	4	3	80	120	100	100	H	B	C	G
Experiment 1	10101	23	right	male	3	395	0	####	@@@@	$$$$		204	6250S.JPG	700	V	J	G	P	VJGP	600	3	1	1	1	2	1	4	1	3	4	80	120	100	100	V	J	P	G
Experiment 1	10101	23	right	male	3	795	0	####	@@@@	$$$$		205	6210S.JPG	300	R	J	C	P	RJCP	1000	3	1	1	1	2	1	3	0	?	3	90	120	100	100	R	J	C	L
Experiment 1	10101	23	right	male	3	395	0	####	@@@@	$$$$		206	3068S.JPG	700	K	C	G	N	KCGN	600	3	1	1	1	3	0	?	1	4	3	80	120	100	100	K	G	X	N
Experiment 1	10101	23	right	male	3	395	0	####	@@@@	$$$$		207	2683S.JPG	700	H	R	D	N	HRDN	600	3	1	1	1	2	1	3	1	4	4	90	120	100	100	H	R	D	N
Experiment 1	10101	23	right	male	2	795	0	####	@@@@	$$$$	7187M.JPG	208	3120.JPG	300	T	P	V	N	TPVN	1000	3	1	1	1	3	1	2	0	?	3	80	120	100	99	T	V	P	H
Experiment 1	10101	23	right	male	3	795	0	####	@@@@	$$$$		209	9600S.JPG	300	V	R	C	N	VRCN	1000	3	1	1	1	2	0	?	0	?	2	80	120	100	100	V	R	S	H
Experiment 1	10101	23	right	male	1	795	0	####	@@@@	$$$$	2215M.JPG	210	2493.JPG	300	Q	L	V	N	QLVN	1000	3	1	1	1	2	0	?	1	3	3	80	120	99	100	Q	L	X	V
Experiment 1	10101	23	right	male	1	395	0	####	@@@@	$$$$	7235M.JPG	211	2191.JPG	700	S	Q	R	U	SQRU	600	3	1	1	0	?	0	?	0	?	1	80	120	100	100	S	G	C	X
Experiment 1	10101	23	right	male	3	95	0	####	@@@@	$$$$		212	2495S.JPG	1000	D	Q	F	U	DQFU	300	3	1	1	0	?	1	2	1	3	3	80	120	100	100	D	T	Q	F
Experiment 1	10101	23	right	male	2	95	0	####	@@@@	$$$$	7700M.JPG	213	3140.JPG	1000	H	X	J	C	HXJC	300	3	1	1	1	2	1	4	0	?	3	80	120	100	100	H	X	C	R
Experiment 1	10101	23	right	male	3	95	0	####	@@@@	$$$$		214	2745.1S.JPG	1000	L	Q	R	P	LQRP	300	3	1	1	1	3	0	?	1	4	3	90	120	100	100	L	R	T	P
Experiment 1	10101	23	right	male	1	395	0	####	@@@@	$$$$	7185M.JPG	215	2272.JPG	700	B	Q	X	T	BQXT	600	3	1	1	0	?	1	3	1	4	3	80	120	100	100	B	K	X	T
Experiment 1	10101	23	right	male	1	795	0	####	@@@@	$$$$	7233M.JPG	216	2038.JPG	300	B	Z	V	J	BZVJ	1000	3	1	1	0	?	1	2	1	4	3	80	120	100	100	B	F	Z	J
Experiment 1	10101	23	right	male	2	395	0	####	@@@@	$$$$	7205M.JPG	217	9050.JPG	700	R	X	V	J	RXVJ	600	3	1	1	0	?	1	2	0	?	2	90	120	100	100	R	F	X	K
Experiment 1	10101	23	right	male	3	95	0	####	@@@@	$$$$		218	8311S.JPG	1000	C	B	J		CBJ	300	3	0	?	1	2	1	3	1	1	3	81	119	100	100	Q	B	J	C
Experiment 1	10101	23	right	male	2	795	0	####	@@@@	$$$$	2513M.JPG	219	6210.JPG	300	K	V	C	L	KVCL	1000	3	1	1	0	?	0	?	1	4	2	90	120	100	100	K	Z	T	L
Experiment 1	10101	23	right	male	2	395	0	####	@@@@	$$$$	7491M.JPG	220	9635.1.JPG	700	R	V	B	J	RVBJ	600	3	1	1	1	2	0	?	1	3	3	80	120	100	100	R	V	N	B
Experiment 1	10101	23	right	male	3	95	0	####	@@@@	$$$$		221	2020S.JPG	1000	B	X	N		BXN	300	3	1	1	0	?	0	?	0	?	1	80	120	100	100	B	V	Q	J
Experiment 1	10101	23	right	male	2	795	0	####	@@@@	$$$$	7217M.JPG	222	8485.JPG	300	F	S	T	J	FSTJ	1000	3	1	1	1	3	1	2	0	?	3	80	120	100	99	F	T	S	H
Experiment 1	10101	23	right	male	3	795	0	####	@@@@	$$$$		223	6230S.JPG	300	F	J	D	N	FJDN	1000	3	1	1	1	2	1	3	1	4	4	80	120	100	100	F	J	D	N
Experiment 1	10101	23	right	male	2	95	0	####	@@@@	$$$$	2512M.JPG	224	6834.JPG	1000	Z	X	V	N	ZXVN	300	3	1	1	0	?	1	2	0	?	2	81	119	100	100	Z	R	X	H
Experiment 1	10101	23	right	male	3	395	0	####	@@@@	$$$$		225	2518S.JPG	700	Q	R	S	D	QRSD	600	3	1	1	0	?	0	?	1	3	2	80	120	100	100	Q	B	J	S
Experiment 1	10101	23	right	male	3	95	0	####	@@@@	$$$$		226	2749S.JPG	1000	B	X	H	J	BXHJ	300	3	1	1	1	3	0	?	1	2	3	80	120	110	100	B	H	G	X
Experiment 1	10101	23	right	male	2	395	0	####	@@@@	$$$$	7205M.JPG	227	6250.JPG	700	J	R	L	N	JRLN	600	3	1	1	1	2	1	3	1	4	4	80	120	100	100	J	R	L	N
Experiment 1	10101	23	right	male	2	95	0	####	@@@@	$$$$	7235M.JPG	228	6540.JPG	1000	C	Q	R	S	CQRS	300	3	1	1	0	?	0	?	1	4	2	80	120	100	100	C	K	G	S
Experiment 1	10204	20	right	female	3	95	0	####	@@@@	$$$$		1	7595S.JPG	1000	X	B	D	T	XBDT	300	4	1	1	0	?	1	3	1	2	3	81	119	100	100	X	S	D	B
Experiment 1	10204	20	right	female	3	395	0	####	@@@@	$$$$		2	2397S.JPG	700	V	R	D	K	VRDK	600	4	1	1	1	2	0	?	1	4	3	80	120	100	100	V	R	C	K
Experiment 1	10204	20	right	female	2	95	0	####	@@@@	$$$$	2215M.JPG	3	3120.JPG	1000	J	P	D	N	JPDN	300	4	0	?	1	1	1	2	1	4	3	80	120	100	100	L	J	P	N
Experiment 1	10204	20	right	female	1	395	0	####	@@@@	$$$$	2513M.JPG	4	2620.JPG	700	Z	D	F	T	ZDFT	600	4	1	1	1	2	0	?	0	?	2	80	120	100	100	Z	D	S	V
Experiment 1	10204	20	right	female	2	95	0	####	@@@@	$$$$	7187M.JPG	5	3102.JPG	1000	L	D	T	R	LDTR	300	4	1	1	1	4	0	?	0	?	2	81	119	100	100	L	R	Z	K
Experiment 1	10204	20	right	female	3	395	0	####	@@@@	$$$$		6	3500S.JPG	700	S	B	D	T	SBDT	600	4	1	1	1	2	0	?	1	4	3	80	120	100	100	S	B	C	T
Experiment 1	10204	20	right	female	1	95	0	####	@@@@	$$$$	7234M.JPG	7	6570.2.JPG	1000	B	Z	D	F	BZDF	300	4	1	1	0	?	1	2	0	?	2	80	120	100	100	B	X	Z	Q
Experiment 1	10204	20	right	female	3	795	0	####	@@@@	$$$$		8	6350S.JPG	300	S	F	D	L	SFDL	1000	4	1	1	1	2	0	?	0	?	2	80	120	100	100	S	F	J	K
Experiment 1	10204	20	right	female	3	95	0	####	@@@@	$$$$		9	9252S.JPG	1000	K	D	R	X	KDRX	300	4	1	1	1	2	1	4	1	3	4	81	119	100	100	K	D	X	R
Experiment 1	10204	20	right	female	1	95	0	####	@@@@	$$$$	7205M.JPG	10	2870.JPG	1000	L	T	D	R	LTDR	300	4	1	1	1	2	0	?	0	?	2	80	120	100	100	L	T	Q	S
Experiment 1	10204	20	right	female	2	795	0	####	@@@@	$$$$	7185M.JPG	11	3400.JPG	300	F	D	T	R	FDTR	1000	4	1	1	1	3	0	?	0	?	2	80	120	100	99	F	T	P	K
Experiment 1	10204	20	right	female	3	95	0	####	@@@@	$$$$		12	9600S.JPG	1000	G	D	T	P	GDTP	300	4	1	1	0	?	0	?	1	4	2	80	120	100	100	G	X	J	P
Experiment 1	10204	20	right	female	1	795	0	####	@@@@	$$$$	7217M.JPG	13	7493.JPG	300	B	D	T	C	BDTC	1000	4	1	1	0	?	0	?	1	4	2	81	119	100	99	B	R	F	C
Experiment 1	10204	20	right	female	3	795	0	####	@@@@	$$$$		14	3400S.JPG	300	J	D	T	C	JDTC	1000	4	1	1	1	4	0	?	0	?	2	80	120	100	100	J	C	K	Z
Experiment 1	10204	20	right	female	1	395	0	####	@@@@	$$$$	7700M.JPG	15	2200.JPG	700	H	D	T	R	HDTR	600	4	1	1	0	?	1	4	0	?	2	80	120	100	100	H	F	R	N
Experiment 1	10204	20	right	female	3	95	0	####	@@@@	$$$$		16	2210S.JPG	1000	J	D	T	X	JDTX	300	4	1	1	0	?	1	4	1	2	3	80	120	100	100	J	G	X	D
Experiment 1	10204	20	right	female	1	395	0	####	@@@@	$$$$	7233M.JPG	17	2397.JPG	700	D	T	C	L	DTCL	600	4	1	2	0	?	0	?	1	4	2	81	119	100	100	T	X	Q	L
Experiment 1	10204	20	right	female	3	395	0	####	@@@@	$$$$		18	2445S.JPG	700	D	T	F	L	DTFL	600	4	1	2	1	3	1	4	0	?	3	90	120	100	100	T	F	L	G
Experiment 1	10204	20	right	female	3	395	0	####	@@@@	$$$$		19	6300S.JPG	700	C	D	T	L	CDTL	600	4	1	1	1	2	1	4	0	?	3	80	120	100	100	C	D	L	J
Experiment 1	10204	20	right	female	3	795	0	####	@@@@	$$$$		20	4000S.JPG	300	C	D	T	L	CDTL	1000	4	0	?	0	?	0	?	1	4	1	80	120	100	100	X	H	G	L
Experiment 1	10204	20	right	female	3	795	4000	####	@@@@	$$$$		21	6560S.JPG	300	C	D	T	L	CDTL	1000	4	0	?	0	?	0	?	0	?	0	80	120	100	99	Z	Q	J	B
Experiment 1	10204	20	right	female	1	395	0	####	@@@@	$$$$	7490M.JPG	22	2880.JPG	700	V	D	T	R	VDTR	600	4	1	1	0	?	1	4	0	?	2	80	120	100	100	V	Q	R	Z
Experiment 1	10204	20	right	female	3	395	0	####	@@@@	$$$$		23	2191S.JPG	700	S	P	D	T	SPDT	600	4	1	1	1	2	0	?	0	?	2	80	120	100	100	S	P	C	F
Experiment 1	10204	20	right	female	3	95	0	####	@@@@	$$$$		24	2383S.JPG	1000	J	P	T	R	JPTR	300	4	1	1	1	2	0	?	0	?	2	90	120	100	100	J	P	Z	G
Experiment 1	10204	20	right	female	3	795	0	####	@@@@	$$$$		25	2020S.JPG	300	C	D	P	T	CDPT	1000	4	1	1	0	?	0	?	0	?	1	80	120	100	100	C	Q	Z	B
Experiment 1	10204	20	right	female	3	395	0	####	@@@@	$$$$		26	6200S.JPG	700	B	F	D	L	BFDL	600	4	1	1	1	2	1	4	0	?	3	90	120	100	100	B	F	L	R
Experiment 1	10204	20	right	female	2	795	0	####	@@@@	$$$$	7224M.JPG	27	3064.JPG	300	D	F	T	K	DFTK	1000	4	1	3	1	2	0	?	1	4	3	80	120	100	100	T	F	Q	K
Experiment 1	10204	20	right	female	1	795	0	####	@@@@	$$$$	7491M.JPG	28	2580.JPG	300	B	F	T	K	BFTK	1000	4	1	1	0	?	1	2	0	?	2	80	120	100	100	B	S	F	L
Experiment 1	10204	20	right	female	3	95	0	####	@@@@	$$$$		29	3120S.JPG	1000	X	C	L	R	XCLR	300	4	1	1	0	?	0	?	0	?	1	90	120	100	100	X	J	F	B
Experiment 1	10204	20	right	female	3	95	0	####	@@@@	$$$$		30	2850S.JPG	1000	J	K	L	R	JKLR	300	4	1	1	1	3	0	?	1	2	3	80	120	99	100	J	L	C	K
Experiment 1	10204	20	right	female	3	95	0	####	@@@@	$$$$		31	3550.1S.JPG	1000	D	K	C	R	DKCR	300	4	1	1	1	2	0	?	1	3	3	80	120	100	100	D	K	N	C
Experiment 1	10204	20	right	female	2	795	0	####	@@@@	$$$$	2512M.JPG	32	3063.JPG	300	C	Z	R	L	CZRL	1000	4	1	1	0	?	0	?	1	2	2	80	120	100	100	C	K	X	Z
Experiment 1	10204	20	right	female	2	795	0	####	@@@@	$$$$	7235M.JPG	33	3071.JPG	300	P	C	K	L	PCKL	1000	4	1	1	0	?	0	?	0	?	1	80	120	100	100	P	Q	V	Z
Experiment 1	10204	20	right	female	3	395	0	####	@@@@	$$$$		34	2880S.JPG	700	Q	K	L	R	QKLR	600	4	1	1	0	?	0	?	0	?	1	80	120	100	100	Q	H	B	J
Experiment 1	10204	20	right	female	3	95	0	####	@@@@	$$$$		35	6360S.JPG	1000	K	P	R	D	KPRD	300	4	1	1	0	?	1	2	0	?	2	80	120	100	100	K	X	P	S
Experiment 1	10204	20	right	female	1	795	0	####	@@@@	$$$$	2215M.JPG	36	4000.JPG	300	H	C	R	L	HCRL	1000	4	1	1	1	2	0	?	0	?	2	80	120	100	100	H	C	V	P
Experiment 1	10204	20	right	female	1	395	0	####	@@@@	$$$$	2513M.JPG	37	2445.JPG	700	T	D	K	J	TDKJ	600	4	1	1	0	?	0	?	1	4	2	80	120	100	100	T	L	Q	J
Experiment 1	10204	20	right	female	3	395	0	####	@@@@	$$$$		38	6370S.JPG	700	K	F	C	L	KFCL	600	4	1	1	0	?	1	2	1	4	3	90	120	100	100	K	G	F	L
Experiment 1	10204	20	right	female	1	795	0	####	@@@@	$$$$	7700M.JPG	39	8311.JPG	300	C	F	L	R	CFLR	1000	4	1	1	0	?	0	?	0	?	1	80	120	100	100	C	J	B	X
Experiment 1	10204	20	right	female	2	95	0	####	@@@@	$$$$	2512M.JPG	40	9250.JPG	1000	S	F	K	L	SFKL	300	4	1	1	1	2	0	?	1	3	3	90	120	100	100	S	F	N	K
Experiment 1	10204	20	right	female	3	795	0	####	@@@@	$$$$		41	3140S.JPG	300	X	B	T	L	XBTL	1000	4	1	1	0	?	1	3	1	2	3	80	120	100	100	X	P	T	B
Experiment 1	10204	20	right	female	2	95	0	####	@@@@	$$$$	7205M.JPG	42	6315.JPG	1000	L	D	T	R	LDTR	300	4	1	1	1	2	0	?	0	?	2	80	120	100	100	L	D	C	H
Experiment 1	10204	20	right	female	2	395	0	####	@@@@	$$$$	7187M.JPG	43	2683.JPG	700	N	V	L	T	NVLT	600	4	1	1	1	3	1	2	1	4	4	81	119	100	99	N	L	V	T
Experiment 1	10204	20	right	female	3	95	0	####	@@@@	$$$$		44	3170S.JPG	1000	T	D	J	L	TDJL	300	4	1	1	1	3	0	?	0	?	2	80	120	100	100	T	J	G	Z
Experiment 1	10204	20	right	female	2	395	0	####	@@@@	$$$$	7185M.JPG	45	3110.JPG	700	D	L	R	J	DLRJ	600	4	1	1	1	3	0	?	0	?	2	80	120	100	100	D	R	C	Z
Experiment 1	10204	20	right	female	2	395	0	####	@@@@	$$$$	7235M.JPG	46	3150.JPG	700	R	L	T	B	RLTB	600	4	1	1	1	2	1	3	1	4	4	80	120	100	100	R	L	T	B
Experiment 1	10204	20	right	female	3	795	0	####	@@@@	$$$$		47	2352.2S.JPG	300	L	B	D	S	LBDS	1000	4	1	1	0	?	1	2	0	?	2	80	120	100	100	L	G	B	C
Experiment 1	10204	20	right	female	1	95	0	####	@@@@	$$$$	7491M.JPG	48	2485.JPG	1000	L	R	J	K	LRJK	300	4	1	3	1	1	0	?	1	4	3	90	120	100	100	J	L	B	K
Experiment 1	10204	20	right	female	2	95	0	####	@@@@	$$$$	7217M.JPG	49	3060.JPG	1000	V	G	B	T	VGBT	300	4	1	1	0	?	1	3	0	?	2	80	120	100	100	V	Q	B	K
Experiment 1	10204	20	right	female	2	395	0	####	@@@@	$$$$	7234M.JPG	50	9921.JPG	700	T	D	K	B	TDKB	600	4	1	1	1	2	0	?	0	?	2	80	120	100	100	T	D	N	X
Experiment 1	10204	20	right	female	3	395	0	####	@@@@	$$$$		51	2381S.JPG	700	C	B	T	K	CBTK	600	4	1	1	1	3	0	?	0	?	2	80	120	100	100	C	T	V	Z
Experiment 1	10204	20	right	female	1	95	0	####	@@@@	$$$$	7490M.JPG	52	7043.JPG	1000	T	B	L	K	TBLK	300	4	1	1	1	2	0	?	0	?	2	90	120	100	100	T	B	V	D
Experiment 1	10204	20	right	female	1	395	0	####	@@@@	$$$$	7233M.JPG	53	2518.JPG	700	P	L	R	D	PLRD	600	4	1	1	0	?	0	?	1	2	2	80	120	100	100	P	S	C	L
Experiment 1	10204	20	right	female	3	395	0	####	@@@@	$$$$		54	9070S.JPG	700	V	B	R	L	VBRL	600	4	1	1	1	2	0	?	0	?	2	80	120	100	100	V	B	J	P
Experiment 1	10204	20	right	female	1	795	0	####	@@@@	$$$$	7224M.JPG	55	2749.JPG	300	L	S	R	F	LSRF	1000	4	1	1	0	?	1	2	0	?	2	81	119	100	100	L	G	S	X
Experiment 1	10204	20	right	female	3	795	0	####	@@@@	$$$$		56	3071S.JPG	300	B	R	Z	L	BRZL	1000	4	1	1	1	3	0	?	1	2	3	80	120	100	100	B	Z	H	R
Experiment 1	10204	20	right	female	2	395	0	####	@@@@	$$$$	2513M.JPG	57	6550.JPG	700	D	N	G	L	DNGL	600	4	1	1	1	2	0	?	1	3	3	80	120	100	100	D	N	Q	G
Experiment 1	10204	20	right	female	1	795	0	####	@@@@	$$$$	7233M.JPG	58	2745.1.JPG	300	G	T	L	S	GTLS	1000	4	1	1	1	2	0	?	1	3	3	80	120	100	100	G	T	C	L
Experiment 1	10204	20	right	female	1	395	0	####	@@@@	$$$$	7235M.JPG	59	2720.JPG	700	C	T	L	N	CTLN	600	4	1	1	0	?	1	4	1	3	3	80	120	100	100	C	Z	N	L
Experiment 1	10204	20	right	female	1	395	0	####	@@@@	$$$$	7187M.JPG	60	7080.JPG	700	X	T	N	L	XTNL	600	4	1	1	0	?	0	?	0	?	1	80	120	100	100	X	H	P	G
Experiment 1	10204	20	right	female	2	395	0	####	@@@@	$$$$	7490M.JPG	61	6370.JPG	700	D	F	L	R	DFLR	600	4	1	1	1	2	1	3	1	4	4	80	120	100	100	D	F	L	R
Experiment 1	10204	20	right	female	1	795	0	####	@@@@	$$$$	7217M.JPG	62	7053.JPG	300	H	C	T	P	HCTP	1000	4	1	1	1	2	1	4	1	3	4	90	120	100	100	H	C	P	T
Experiment 1	10204	20	right	female	3	395	0	####	@@@@	$$$$		63	6250S.JPG	700	B	K	T	R	BKTR	600	4	1	1	1	2	1	3	1	4	4	80	120	100	100	B	K	T	R
Experiment 1	10204	20	right	female	3	95	4000	####	@@@@	$$$$		64	3000S.JPG	1000	C	G	T	L	CGTL	300	4	0	?	0	?	0	?	0	?	0	80	120	100	100	V	Q	H	B
Experiment 1	10204	20	right	female	3	795	0	####	@@@@	$$$$		65	2206S.JPG	300	J	C	G	T	JCGT	1000	4	1	1	0	?	0	?	1	4	2	81	119	100	100	J	L	Q	T
Experiment 1	10204	20	right	female	3	95	0	####	@@@@	$$$$		66	2870S.JPG	1000	S	G	T	Z	SGTZ	300	4	1	1	1	2	1	3	1	4	4	80	120	100	100	S	G	T	Z
Experiment 1	10204	20	right	female	3	95	0	####	@@@@	$$$$		67	3010S.JPG	1000	P	G	T	Z	PGTZ	300	4	1	1	0	?	0	?	0	?	1	80	120	100	100	P	J	F	X
Experiment 1	10204	20	right	female	2	395	0	####	@@@@	$$$$	7491M.JPG	68	3130.JPG	700	T	G	L	Y	TGLY	600	4	1	1	0	?	0	?	0	?	1	80	120	100	100	T	Q	Z	B
Experiment 1	10204	20	right	female	3	95	0	####	@@@@	$$$$		69	6821S.JPG	1000	J	T	K	L	JTKL	300	4	1	1	1	2	0	?	0	?	2	80	120	100	100	J	T	C	Z
Experiment 1	10204	20	right	female	3	395	0	####	@@@@	$$$$		70	6312S.JPG	700	N	K	X	T	NKXT	600	4	1	1	1	3	0	?	0	?	2	80	120	100	100	N	X	F	Q
Experiment 1	10204	20	right	female	3	795	0	####	@@@@	$$$$		71	2357S.JPG	300	B	R	D	X	BRDX	1000	4	1	1	1	2	1	3	1	4	4	80	120	100	100	B	R	D	X
Experiment 1	10204	20	right	female	1	795	0	####	@@@@	$$$$	7700M.JPG	72	2495.JPG	300	Q	T	Z	F	QTZF	1000	4	1	1	1	2	1	4	1	3	4	80	120	100	100	Q	T	F	Z
Experiment 1	10204	20	right	female	3	795	0	####	@@@@	$$$$		73	2890S.JPG	300	F	K	T	D	FKTD	1000	4	1	1	1	2	1	3	1	4	4	80	120	100	100	F	K	T	D
Experiment 1	10204	20	right	female	1	795	0	####	@@@@	$$$$	2512M.JPG	74	2271.JPG	300	D	T	P	L	DTPL	1000	4	1	1	1	3	1	4	0	?	3	80	120	100	100	D	P	L	X
Experiment 1	10204	20	right	female	3	95	0	####	@@@@	$$$$		75	7043S.JPG	1000	G	B	R	S	GBRS	300	4	1	1	1	2	1	3	1	4	4	80	120	100	100	G	B	R	S
Experiment 1	10204	20	right	female	2	95	0	####	@@@@	$$$$	2215M.JPG	76	6821.JPG	1000	P	N	K	J	PNKJ	300	4	1	1	1	2	1	3	1	4	4	80	120	100	100	P	N	K	J
Experiment 1	10204	20	right	female	3	795	0	####	@@@@	$$$$		77	6260S.JPG	300	C	V	G	Z	CVGZ	1000	4	1	1	1	2	1	3	1	4	4	80	120	100	100	C	V	G	Z
Experiment 1	10204	20	right	female	2	795	0	####	@@@@	$$$$	7224M.JPG	78	3530.JPG	300	B	V	L	Z	BVLZ	1000	4	1	1	1	3	0	?	1	2	3	80	120	100	100	B	L	X	V
Experiment 1	10204	20	right	female	2	95	0	####	@@@@	$$$$	7185M.JPG	79	9600.JPG	1000	B	X	Y	L	BXYL	300	4	1	1	1	2	0	?	0	?	2	90	120	100	100	B	X	P	H
Experiment 1	10204	20	right	female	1	395	0	####	@@@@	$$$$	7234M.JPG	80	2305.JPG	700	D	F	K	Y	DFKY	600	4	1	1	0	?	1	2	1	3	3	80	120	100	100	D	Z	F	K
Experiment 1	10204	20	right	female	3	95	0	####	@@@@	$$$$		81	2480S.JPG	1000	Q	V	S	L	QVSL	300	4	1	1	1	2	1	3	0	?	3	80	120	100	100	Q	V	S	F
Experiment 1	10204	20	right	female	1	95	0	####	@@@@	$$$$	7205M.JPG	82	7059.JPG	1000	N	J	L	Y	NJLY	300	4	1	1	1	2	1	3	0	?	3	80	120	100	100	N	J	L	X
Experiment 1	10204	20	right	female	3	395	0	####	@@@@	$$$$		83	2235S.JPG	700	C	V	L	P	CVLP	600	4	1	1	1	3	0	?	1	4	3	80	120	100	100	C	L	J	P
Experiment 1	10204	20	right	female	1	95	0	####	@@@@	$$$$	7235M.JPG	84	2595.JPG	1000	Q	N	K	L	QNKL	300	4	1	1	0	?	1	3	1	2	3	81	119	100	100	Q	S	K	N
Experiment 1	10204	20	right	female	2	795	0	####	@@@@	$$$$	7490M.JPG	85	6560.JPG	300	C	K	N	L	CKNL	1000	4	1	1	0	?	0	?	1	3	2	80	120	100	99	C	H	Q	N
Experiment 1	10204	20	right	female	1	795	0	####	@@@@	$$$$	2512M.JPG	86	2830.JPG	300	Z	K	N	S	ZKNS	1000	4	1	1	1	4	0	?	0	?	2	80	120	100	100	Z	S	G	R
Experiment 1	10204	20	right	female	3	795	0	####	@@@@	$$$$		87	8311S.JPG	300	R	H	J	S	RHJS	1000	4	1	1	1	3	1	2	1	4	4	80	120	100	100	R	J	H	S
Experiment 1	10204	20	right	female	3	795	0	####	@@@@	$$$$		88	7493S.JPG	300	Z	V	K	N	ZVKN	1000	4	1	1	1	2	1	3	1	4	4	90	120	100	100	Z	V	K	N
Experiment 1	10204	20	right	female	3	395	0	####	@@@@	$$$$		89	3110S.JPG	700	Q	N	P	S	QNPS	600	4	1	1	1	3	0	?	1	2	3	80	119	100	100	Q	P	Z	N
Experiment 1	10204	20	right	female	1	95	0	####	@@@@	$$$$	7205M.JPG	90	2396.JPG	1000	D	N	H	V	DNHV	300	4	1	1	1	2	1	3	1	4	4	80	120	100	100	D	N	H	V
Experiment 1	10204	20	right	female	1	395	0	####	@@@@	$$$$	7224M.JPG	91	2191.JPG	700	C	N	H	Z	CNHZ	600	4	1	1	0	?	1	3	0	?	2	80	120	100	99	C	K	H	X
Experiment 1	10204	20	right	female	2	395	0	####	@@@@	$$$$	2215M.JPG	92	9410.JPG	700	P	R	Q	S	PRQS	600	4	1	2	1	1	0	?	1	3	3	80	120	100	100	R	P	N	Q
Experiment 1	10204	20	right	female	2	795	0	####	@@@@	$$$$	2513M.JPG	93	6834.JPG	300	Z	B	N	L	ZBNL	1000	4	1	1	0	?	1	2	1	4	3	80	120	100	100	Z	D	B	L
Experiment 1	10204	20	right	female	3	95	0	####	@@@@	$$$$		94	6830S.JPG	1000	D	H	K	N	DHKN	300	4	1	1	1	2	1	4	1	3	4	80	120	100	100	D	H	N	K
Experiment 1	10204	20	right	female	3	395	0	####	@@@@	$$$$		95	2272S.JPG	700	C	B	H	N	CBHN	600	4	1	1	0	?	1	2	1	3	3	90	120	100	100	C	K	B	H
Experiment 1	10204	20	right	female	3	95	0	####	@@@@	$$$$		96	2104S.JPG	1000	T	B	K	N	TBKN	300	4	1	1	1	2	0	?	0	?	2	80	120	100	100	T	B	G	J
Experiment 1	10204	20	right	female	3	395	0	####	@@@@	$$$$		97	3100S.JPG	700	V	N	H	C	VNHC	600	4	1	1	1	2	0	?	1	4	3	81	119	100	100	V	N	D	C
Experiment 1	10204	20	right	female	3	95	0	####	@@@@	$$$$		98	2396S.JPG	1000	D	P	T	B	DPTB	300	4	1	1	1	3	1	2	1	4	4	80	120	100	100	D	T	P	B
Experiment 1	10204	20	right	female	2	395	0	####	@@@@	$$$$	7700M.JPG	99	3069.JPG	700	D	T	P	N	DTPN	600	4	1	1	0	?	0	?	1	3	2	80	120	100	100	D	B	X	P
Experiment 1	10204	20	right	female	1	795	0	####	@@@@	$$$$	7187M.JPG	100	2514.JPG	300	Z	H	N	L	ZHNL	1000	4	1	1	0	?	0	?	0	?	1	80	120	100	100	Z	X	Q	J
Experiment 1	10204	20	right	female	3	795	0	####	@@@@	$$$$		101	6834S.JPG	300	T	R	S	N	TRSN	1000	4	1	1	0	?	1	2	0	?	2	80	120	100	100	T	F	R	P
Experiment 1	10204	20	right	female	1	795	0	####	@@@@	$$$$	7185M.JPG	102	2393.JPG	300	G	F	L	B	GFLB	1000	4	1	1	1	2	1	3	1	4	4	80	120	100	100	G	F	L	B
Experiment 1	10204	20	right	female	1	395	0	####	@@@@	$$$$	7234M.JPG	103	2491.JPG	700	C	J	L	B	CJLB	600	4	1	1	1	2	0	?	0	?	2	80	120	100	100	C	J	Z	T
Experiment 1	10204	20	right	female	2	95	0	####	@@@@	$$$$	7217M.JPG	104	3550.1.JPG	1000	X	T	B	L	XTBL	300	4	1	1	1	2	0	?	1	3	3	80	120	100	100	X	T	V	B
Experiment 1	10204	20	right	female	3	795	0	####	@@@@	$$$$		105	2514S.JPG	300	Q	B	S	N	QBSN	1000	4	1	1	0	?	1	3	0	?	2	81	119	100	100	Q	G	S	X
Experiment 1	10204	20	right	female	3	95	0	####	@@@@	$$$$		106	2499S.JPG	1000	F	L	S	V	FLSV	300	4	1	1	1	2	1	3	1	4	4	80	120	100	100	F	L	S	V
Experiment 1	10204	20	right	female	3	395	0	####	@@@@	$$$$		107	6510S.JPG	700	D	H	F	S	DHFS	600	4	1	1	1	2	0	?	1	3	3	80	120	100	100	D	H	B	F
Experiment 1	10204	20	right	female	2	795	0	####	@@@@	$$$$	7491M.JPG	108	9810.JPG	300	R	H	J	N	RHJN	1000	4	1	1	0	?	0	?	0	?	1	80	120	100	100	R	P	Z	L
Experiment 1	10204	20	right	female	3	795	0	####	@@@@	$$$$		109	3030S.JPG	300	X	H	J	N	XHJN	1000	4	1	1	1	2	0	?	0	?	2	81	119	100	100	X	H	B	Q
Experiment 1	10204	20	right	female	3	395	0	####	@@@@	$$$$		110	7050S.JPG	700	F	H	J	N	FHJN	600	4	1	1	0	?	0	?	0	?	1	80	120	100	100	F	K	G	Z
Experiment 1	10204	20	right	female	1	795	0	####	@@@@	$$$$	7233M.JPG	111	2020.JPG	300	J	N	H	Z	JNHZ	1000	4	1	1	1	2	1	4	0	?	3	80	120	100	100	J	N	Z	X
Experiment 1	10204	20	right	female	3	795	0	####	@@@@	$$$$		112	2830S.JPG	300	K	P	N	R	KPNR	1000	4	1	1	1	2	0	?	1	4	3	80	120	100	100	K	P	B	R
Experiment 1	10204	20	right	female	3	95	0	####	@@@@	$$$$		113	6230S.JPG	1000	H	C	N	R	HCNR	300	4	1	1	0	?	0	?	1	2	2	90	120	100	100	H	X	V	C
Experiment 1	10204	20	right	female	1	795	0	####	@@@@	$$$$	7185M.JPG	114	2206.JPG	300	T	C	F	R	TCFR	1000	4	1	1	1	2	1	3	1	4	4	80	120	100	100	T	C	F	R
Experiment 1	10204	20	right	female	3	795	0	####	@@@@	$$$$		115	2271S.JPG	300	H	B	R	J	HBRJ	1000	4	1	1	1	2	1	4	1	3	4	90	120	100	100	H	B	J	R
Experiment 1	10204	20	right	female	3	395	0	####	@@@@	$$$$		116	2518S.JPG	700	F	H	C	R	FHCR	600	4	1	1	1	2	0	?	1	3	3	80	120	100	100	F	H	B	C
Experiment 1	10204	20	right	female	3	795	0	####	@@@@	$$$$		117	6313S.JPG	300	P	C	H	R	PCHR	1000	4	1	1	0	?	0	?	0	?	1	90	120	100	100	P	Z	K	G
Experiment 1	10204	20	right	female	1	95	0	####	@@@@	$$$$	7235M.JPG	118	2383.JPG	1000	V	H	C	R	VHCR	300	4	1	1	1	3	1	4	0	?	3	80	120	100	100	V	C	R	Q
Experiment 1	10204	20	right	female	3	795	0	####	@@@@	$$$$		119	2440S.JPG	300	G	H	C	R	GHCR	1000	4	1	1	0	?	1	3	0	?	2	80	120	100	100	G	F	C	N
Experiment 1	10204	20	right	female	3	795	0	####	@@@@	$$$$		120	3080S.JPG	300	Z	C	R	N	ZCRN	1000	4	1	1	0	?	0	?	1	4	2	80	120	100	100	Z	P	K	N
Experiment 1	10204	20	right	female	2	395	0	####	@@@@	$$$$	7700M.JPG	121	6510.JPG	700	V	Q	N	L	VQNL	600	4	1	1	1	2	0	?	1	4	3	80	120	100	100	V	Q	P	L
Experiment 1	10204	20	right	female	1	95	0	####	@@@@	$$$$	7205M.JPG	122	2493.JPG	1000	J	V	N	L	JVNL	300	4	1	1	0	?	1	2	0	?	2	90	120	100	100	J	K	V	S
Experiment 1	10204	20	right	female	3	795	0	####	@@@@	$$$$		123	2745.1S.JPG	300	S	H	Q	N	SHQN	1000	4	1	1	0	?	1	3	1	2	3	90	120	100	100	S	R	Q	H
Experiment 1	10204	20	right	female	3	395	0	####	@@@@	$$$$		124	2200S.JPG	700	N	H	Q	J	NHQJ	600	4	1	1	0	?	0	?	1	4	2	80	120	100	100	N	G	Z	J
Experiment 1	10204	20	right	female	1	95	0	####	@@@@	$$$$	2512M.JPG	125	2499.JPG	1000	V	H	Q	T	VHQT	300	4	1	1	0	?	1	4	0	?	2	80	120	100	100	V	F	T	Z
Experiment 1	10204	20	right	female	1	95	0	####	@@@@	$$$$	7491M.JPG	126	7595.JPG	1000	H	L	Q	T	HLQT	300	4	1	1	1	2	0	?	0	?	2	80	120	100	100	H	L	X	C
Experiment 1	10204	20	right	female	3	795	0	####	@@@@	$$$$		127	2495S.JPG	300	T	H	Q	T	THQT	1000	4	1	4	0	?	0	?	1	2	2	80	120	100	100	T	J	S	H
Experiment 1	10204	20	right	female	3	395	0	####	@@@@	$$$$		128	2491S.JPG	700	C	B	T	R	CBTR	600	4	1	1	0	?	1	2	0	?	2	80	120	100	100	C	P	B	Z
Experiment 1	10204	20	right	female	3	95	0	####	@@@@	$$$$		129	6570.2S.JPG	1000	J	S	F	R	JSFR	300	4	1	1	0	?	1	2	1	3	3	80	120	100	100	J	C	S	F
Experiment 1	10204	20	right	female	3	95	0	####	@@@@	$$$$		130	6570S.JPG	1000	C	F	N	R	CFNR	300	4	1	1	1	3	0	?	0	?	2	80	120	100	100	C	N	K	V
Experiment 1	10204	20	right	female	2	795	0	####	@@@@	$$$$	7217M.JPG	131	3030.JPG	300	T	C	R	N	TCRN	1000	4	1	1	1	2	0	?	0	?	2	80	120	100	100	T	C	J	V
Experiment 1	10204	20	right	female	3	95	0	####	@@@@	$$$$		132	6315S.JPG	1000	S	X	N	L	SXNL	300	4	1	1	1	2	0	?	0	?	2	90	119	100	100	S	X	G	P
Experiment 1	10204	20	right	female	3	395	0	####	@@@@	$$$$		133	2221S.JPG	700	N	G	J	T	NGJT	600	4	1	1	1	2	1	3	1	4	4	80	120	100	100	N	G	J	T
Experiment 1	10204	20	right	female	2	395	0	####	@@@@	$$$$	7187M.JPG	134	9635.1.JPG	700	C	N	J	T	CNJT	600	4	1	1	0	?	0	?	0	?	1	80	120	110	100	C	L	V	H
Experiment 1	10204	20	right	female	1	795	0	####	@@@@	$$$$	7490M.JPG	135	2441.JPG	300	Z	H	B	G	ZHBG	1000	4	1	1	1	2	1	3	1	4	4	80	120	100	100	Z	H	B	G
Experiment 1	10204	20	right	female	3	395	0	####	@@@@	$$$$		136	9410S.JPG	700	B	G	D	T	BGDT	600	4	1	1	1	2	0	?	1	3	3	80	120	100	100	B	G	V	D
Experiment 1	10204	20	right	female	3	795	0	####	@@@@	$$$$		137	2441S.JPG	300	R	G	H	S	RGHS	1000	4	1	1	1	2	1	3	1	4	4	80	120	100	100	R	G	H	S
Experiment 1	10204	20	right	female	3	95	0	####	@@@@	$$$$		138	3060S.JPG	1000	J	V	H	S	JVHS	300	4	1	1	0	?	1	2	1	3	3	80	120	100	100	J	P	V	H
Experiment 1	10204	20	right	female	1	95	0	####	@@@@	$$$$	7234M.JPG	139	2038.JPG	1000	N	B	K	D	NBKD	300	4	1	1	1	2	1	3	1	4	4	80	120	100	100	N	B	K	D
Experiment 1	10204	20	right	female	2	795	0	####	@@@@	$$$$	7224M.JPG	140	3140.JPG	300	P	J	H	S	PJHS	1000	4	1	1	1	2	1	4	0	?	3	80	120	100	100	P	J	S	G
Experiment 1	10204	20	right	female	3	95	0	####	@@@@	$$$$		141	7059S.JPG	1000	X	H	S	T	XHST	300	4	1	1	0	?	0	?	1	4	2	90	120	100	100	X	F	G	T
Experiment 1	10204	20	right	female	2	395	0	####	@@@@	$$$$	2215M.JPG	142	3500.JPG	700	B	K	P	T	BKPT	600	4	1	1	1	2	0	?	1	3	3	80	120	100	100	B	K	H	P
Experiment 1	10204	20	right	female	2	795	0	####	@@@@	$$$$	7233M.JPG	143	6260.JPG	300	V	T	C	R	VTCR	1000	4	1	1	1	2	1	3	0	?	3	90	120	100	100	V	T	C	D
Experiment 1	10204	20	right	female	1	395	0	####	@@@@	$$$$	2513M.JPG	144	2235.JPG	700	B	R	D	T	BRDT	600	4	1	2	1	1	0	?	1	3	3	80	120	100	100	R	B	V	D
Experiment 1	10204	20	right	female	3	795	0	####	@@@@	$$$$		145	2811S.JPG	300	H	G	C	P	HGCP	1000	4	1	1	1	2	0	?	1	4	3	90	120	100	100	H	G	X	P
Experiment 1	10204	20	right	female	2	795	0	####	@@@@	$$$$	2215M.JPG	146	2352.2.JPG	300	C	P	S	R	CPSR	1000	4	1	1	1	3	0	?	0	?	2	80	120	100	100	C	S	K	V
Experiment 1	10204	20	right	female	1	95	0	####	@@@@	$$$$	7205M.JPG	147	2210.JPG	1000	Q	R	S	H	QRSH	300	4	1	1	1	2	0	?	1	4	3	90	120	100	100	Q	R	C	H
Experiment 1	10204	20	right	female	1	95	0	####	@@@@	$$$$	7224M.JPG	148	4500.JPG	1000	H	K	J	P	HKJP	300	4	1	1	1	2	1	3	0	?	3	80	120	100	100	H	K	J	D
Experiment 1	10204	20	right	female	3	395	0	####	@@@@	$$$$		149	2720S.JPG	700	C	P	D	T	CPDT	600	4	1	1	1	3	0	?	0	?	2	80	120	100	100	C	D	F	J
Experiment 1	10204	20	right	female	2	95	0	####	@@@@	$$$$	7217M.JPG	150	3010.JPG	1000	N	G	K	R	NGKR	300	4	1	1	1	2	1	3	1	4	4	80	120	100	100	N	G	K	R
Experiment 1	10204	20	right	female	1	795	0	####	@@@@	$$$$	2512M.JPG	151	2890.JPG	300	R	B	N	F	RBNF	1000	4	1	1	1	3	1	2	1	4	4	80	120	100	100	R	N	B	F
Experiment 1	10204	20	right	female	2	795	0	####	@@@@	$$$$	7491M.JPG	152	6313.JPG	300	B	K	D	N	BKDN	1000	4	1	1	1	2	1	3	1	4	4	80	120	100	100	B	K	D	N
Experiment 1	10204	20	right	female	2	95	0	####	@@@@	$$$$	7234M.JPG	153	2730.JPG	1000	G	R	L	N	GRLN	300	4	1	1	1	2	1	3	1	4	4	80	120	100	100	G	R	L	N
Experiment 1	10204	20	right	female	2	395	0	####	@@@@	$$$$	7490M.JPG	154	3100.JPG	700	K	B	L	N	KBLN	600	4	1	1	1	2	1	3	0	?	3	80	120	100	100	K	B	L	H
Experiment 1	10204	20	right	female	2	795	0	####	@@@@	$$$$	7185M.JPG	155	3080.JPG	300	X	P	N	J	XPNJ	1000	4	1	1	0	?	1	2	1	4	3	90	120	100	100	X	K	P	J
Experiment 1	10204	20	right	female	3	395	0	####	@@@@	$$$$		156	9635.1S.JPG	700	C	N	L	V	CNLV	600	4	1	1	0	?	1	4	1	3	3	81	119	100	100	C	K	V	L
Experiment 1	10204	20	right	female	1	95	0	####	@@@@	$$$$	7235M.JPG	157	2850.JPG	1000	K	B	J	C	KBJC	300	4	1	1	0	?	1	4	1	2	3	80	120	100	100	K	Z	C	B
Experiment 1	10204	20	right	female	1	795	0	####	@@@@	$$$$	7233M.JPG	158	2357.JPG	300	C	K	R	Z	CKRZ	1000	4	1	1	1	2	1	3	1	4	4	81	119	100	100	C	K	R	Z
Experiment 1	10204	20	right	female	3	795	0	####	@@@@	$$$$		159	7053S.JPG	300	J	F	L	Z	JFLZ	1000	4	1	1	1	3	1	4	1	2	4	80	120	100	100	J	L	Z	F
Experiment 1	10204	20	right	female	2	95	0	####	@@@@	$$$$	7700M.JPG	160	3000.JPG	1000	F	S	B	Y	FSBY	300	4	1	1	1	2	0	?	1	3	3	81	119	100	100	F	S	Z	B
Experiment 1	10204	20	right	female	2	395	0	####	@@@@	$$$$	7187M.JPG	161	3068.JPG	700	V	G	B	L	VGBL	600	4	1	1	1	3	1	2	1	4	4	80	120	100	100	V	B	G	L
Experiment 1	10204	20	right	female	2	795	0	####	@@@@	$$$$	2513M.JPG	162	6540.JPG	300	X	S	F	N	XSFN	1000	4	1	1	1	2	1	3	1	4	4	80	120	100	100	X	S	F	N
Experiment 1	10204	20	right	female	3	395	0	####	@@@@	$$$$		163	2683S.JPG	700	G	B	L	N	GBLN	600	4	1	1	1	3	0	?	1	2	3	80	120	100	100	G	L	Q	B
Experiment 1	10204	20	right	female	3	795	0	####	@@@@	$$$$		164	2214S.JPG	300	T	F	R	J	TFRJ	1000	4	1	1	1	2	1	3	1	4	4	80	120	100	100	T	F	R	J
Experiment 1	10204	20	right	female	1	795	0	####	@@@@	$$$$	7224M.JPG	165	2440.JPG	300	C	F	K	N	CFKN	1000	4	1	1	1	4	1	3	0	?	3	80	120	100	100	C	N	K	S
Experiment 1	10204	20	right	female	1	95	0	####	@@@@	$$$$	7187M.JPG	166	2385.JPG	1000	X	B	R	G	XBRG	300	4	1	1	0	?	1	2	1	4	3	79	120	101	100	X	J	B	G
Experiment 1	10204	20	right	female	3	395	0	####	@@@@	$$$$		167	2506S.JPG	700	J	B	R	G	JBRG	600	4	1	1	0	?	0	?	0	?	1	80	120	100	100	J	F	Q	C
Experiment 1	10204	20	right	female	2	95	0	####	@@@@	$$$$	7490M.JPG	168	8485.JPG	1000	X	H	L	D	XHLD	300	4	1	1	1	2	1	3	1	4	4	80	120	100	100	X	H	L	D
Experiment 1	10204	20	right	female	3	795	0	####	@@@@	$$$$		169	2580S.JPG	300	H	B	N	T	HBNT	1000	4	1	1	1	2	1	3	1	4	4	80	120	100	100	H	B	N	T
Experiment 1	10204	20	right	female	3	95	0	####	@@@@	$$$$		170	6210S.JPG	1000	F	J	H	S	FJHS	300	4	1	1	0	?	0	?	0	?	1	80	120	100	100	F	C	V	D
Experiment 1	10204	20	right	female	3	795	0	####	@@@@	$$$$		171	6540S.JPG	300	P	R	J	H	PRJH	1000	4	1	1	1	2	0	?	1	3	3	80	120	100	100	P	R	Q	J
Experiment 1	10204	20	right	female	3	795	0	####	@@@@	$$$$		172	3064S.JPG	300	B	R	D	F	BRDF	1000	4	1	1	1	3	0	?	1	4	3	80	120	100	100	B	D	X	F
Experiment 1	10204	20	right	female	3	95	0	####	@@@@	$$$$		173	2593S.JPG	1000	V	C	T	F	VCTF	300	4	1	1	1	3	1	2	0	?	3	80	120	100	100	V	T	C	Z
Experiment 1	10204	20	right	female	2	795	0	####	@@@@	$$$$	7185M.JPG	174	6350.JPG	300	B	C	T	F	BCTF	1000	4	1	1	1	2	0	?	0	?	2	80	120	100	100	B	C	K	S
Experiment 1	10204	20	right	female	1	395	0	####	@@@@	$$$$	7205M.JPG	175	2506.JPG	700	J	F	D	N	JFDN	600	4	1	1	1	3	0	?	0	?	2	80	120	100	100	J	D	Z	C
Experiment 1	10204	20	right	female	3	95	0	####	@@@@	$$$$		176	2038S.JPG	1000	T	V	C	N	TVCN	300	4	1	1	1	2	0	?	1	3	3	80	120	100	100	T	V	S	C
Experiment 1	10204	20	right	female	3	95	0	####	@@@@	$$$$		177	2493S.JPG	1000	D	K	R	N	DKRN	300	4	1	1	0	?	1	2	1	3	3	80	120	100	100	D	V	K	R
Experiment 1	10204	20	right	female	3	395	0	####	@@@@	$$$$		178	9050S.JPG	700	T	P	R	J	TPRJ	600	4	1	1	1	2	0	?	1	4	3	80	120	100	100	T	P	G	J
Experiment 1	10204	20	right	female	2	395	0	####	@@@@	$$$$	7700M.JPG	179	6200.JPG	700	K	R	J	X	KRJX	600	4	1	1	0	?	0	?	0	?	1	79	120	100	100	K	V	Z	G
Experiment 1	10204	20	right	female	1	95	0	####	@@@@	$$$$	7491M.JPG	180	2480.JPG	1000	T	L	G	R	TLGR	300	4	1	1	1	2	1	3	1	4	4	80	120	100	100	T	L	G	R
Experiment 1	10204	20	right	female	2	95	0	####	@@@@	$$$$	2512M.JPG	181	6360.JPG	1000	F	S	J	R	FSJR	300	4	1	1	0	?	1	2	1	3	3	80	120	100	100	F	G	S	J
Experiment 1	10204	20	right	female	2	395	0	####	@@@@	$$$$	2215M.JPG	182	9050.JPG	700	K	R	Y	C	KRYC	600	4	1	1	0	?	0	?	0	?	1	80	120	100	100	K	X	Z	J
Experiment 1	10204	20	right	female	3	395	0	####	@@@@	$$$$		183	3068S.JPG	700	D	X	L	R	DXLR	600	4	1	1	1	2	1	4	0	?	3	90	120	100	100	D	X	R	C
Experiment 1	10204	20	right	female	3	395	0	####	@@@@	$$$$		184	3130S.JPG	700	S	L	H	Q	SLHQ	600	4	1	1	1	2	1	3	1	4	4	80	120	100	100	S	L	H	Q
Experiment 1	10204	20	right	female	1	395	0	####	@@@@	$$$$	7217M.JPG	185	9070.JPG	700	F	T	K	H	FTKH	600	4	1	1	1	2	1	3	0	?	3	90	120	100	100	F	T	K	G
Experiment 1	10204	20	right	female	2	395	0	####	@@@@	$$$$	7235M.JPG	186	6300.JPG	700	T	R	Z	N	TRZN	600	4	1	1	1	2	1	3	1	4	4	80	120	100	100	T	R	Z	N
Experiment 1	10204	20	right	female	2	95	0	####	@@@@	$$$$	7234M.JPG	187	3170.JPG	1000	B	Z	R	N	BZRN	300	4	1	1	0	?	0	?	0	?	1	90	120	100	100	B	X	V	J
Experiment 1	10204	20	right	female	2	395	0	####	@@@@	$$$$	7233M.JPG	188	6250.JPG	700	G	P	R	S	GPRS	600	4	1	1	1	2	0	?	1	4	3	80	120	100	100	G	P	Q	S
Experiment 1	10204	20	right	female	3	95	0	####	@@@@	$$$$		189	2385S.JPG	1000	P	K	F	N	PKFN	300	4	1	1	1	2	0	?	1	3	3	80	120	100	100	P	K	G	F
Experiment 1	10204	20	right	female	2	95	0	####	@@@@	$$$$	2513M.JPG	190	6230.JPG	1000	C	P	R	N	CPRN	300	4	1	1	1	2	0	?	1	4	3	80	120	100	100	C	P	Q	N
Experiment 1	10204	20	right	female	3	795	0	####	@@@@	$$$$		191	9810S.JPG	300	J	P	R	N	JPRN	1000	4	1	1	0	?	0	?	0	?	1	80	120	100	100	J	Q	K	Z
Experiment 1	10204	20	right	female	1	395	0	####	@@@@	$$$$	2215M.JPG	192	2102.JPG	700	Z	Q	N	R	ZQNR	600	4	1	1	1	2	0	?	1	3	3	80	120	100	100	Z	Q	C	N
Experiment 1	10204	20	right	female	3	95	0	####	@@@@	$$$$		193	4500S.JPG	1000	D	K	T	R	DKTR	300	4	1	1	1	3	1	2	0	?	3	80	120	100	100	D	T	K	H
Experiment 1	10204	20	right	female	1	395	0	####	@@@@	$$$$	7233M.JPG	194	2381.JPG	700	N	B	L	K	NBLK	600	4	1	1	1	2	1	3	1	4	4	80	120	100	100	N	B	L	K
Experiment 1	10204	20	right	female	2	95	0	####	@@@@	$$$$	7490M.JPG	195	9252.JPG	1000	J	B	F	N	JBFN	300	4	1	1	1	2	0	?	1	3	3	80	120	100	100	J	B	V	F
Experiment 1	10204	20	right	female	2	95	0	####	@@@@	$$$$	7217M.JPG	196	6570.JPG	1000	T	G	K	N	TGKN	300	4	1	1	1	2	0	?	0	?	2	80	120	100	100	T	G	H	J
Experiment 1	10204	20	right	female	3	395	0	####	@@@@	$$$$		197	2305S.JPG	700	Z	G	K	N	ZGKN	600	4	1	1	0	?	0	?	0	?	1	80	120	100	100	Z	F	X	C
Experiment 1	10204	20	right	female	3	395	0	####	@@@@	$$$$		198	3150S.JPG	700	Z	Y	F	N	ZYFN	600	4	0	?	1	1	0	?	0	?	1	80	120	100	100	X	Z	V	R
Experiment 1	10204	20	right	female	3	395	0	####	@@@@	$$$$		199	7080S.JPG	700	J	B	N	L	JBNL	600	4	1	1	0	?	1	2	1	4	3	80	120	100	100	J	P	B	L
Experiment 1	10204	20	right	female	3	95	0	####	@@@@	$$$$		200	2485S.JPG	1000	L	Q	N	D	LQND	300	4	1	1	1	2	1	4	1	3	4	80	120	100	100	L	Q	D	N
Experiment 1	10204	20	right	female	2	795	0	####	@@@@	$$$$	7224M.JPG	201	2811.JPG	300	G	Q	D	L	GQDL	1000	4	1	1	1	2	0	?	0	?	2	81	119	100	100	G	Q	V	N
Experiment 1	10204	20	right	female	1	395	0	####	@@@@	$$$$	2513M.JPG	202	2272.JPG	700	T	B	D	L	TBDL	600	4	1	1	1	2	0	?	0	?	2	80	120	100	100	T	B	F	J
Experiment 1	10204	20	right	female	3	795	0	####	@@@@	$$$$		203	3063S.JPG	300	F	D	L	T	FDLT	1000	4	1	1	1	3	1	4	0	?	3	80	120	100	100	F	L	T	R
Experiment 1	10204	20	right	female	3	95	0	####	@@@@	$$$$		204	8485S.JPG	1000	H	P	V	T	HPVT	300	4	1	1	0	?	1	3	1	2	3	90	120	100	100	H	J	V	P
Experiment 1	10204	20	right	female	1	795	0	####	@@@@	$$$$	7205M.JPG	205	2214.JPG	300	L	C	Q	R	LCQR	1000	4	1	1	1	2	1	3	0	?	3	80	120	100	100	L	C	Q	T
Experiment 1	10204	20	right	female	2	95	0	####	@@@@	$$$$	7187M.JPG	206	6210.JPG	1000	K	P	F	L	KPFL	300	4	1	1	1	2	1	3	0	?	3	80	120	100	100	K	P	F	J
Experiment 1	10204	20	right	female	3	395	0	####	@@@@	$$$$		207	9921S.JPG	700	T	G	K	R	TGKR	600	4	1	1	1	4	0	?	1	2	3	81	119	100	100	T	R	X	G
Experiment 1	10204	20	right	female	1	95	0	####	@@@@	$$$$	7235M.JPG	208	2593.JPG	1000	Z	P	L	N	ZPLN	300	4	1	1	0	?	1	2	1	3	3	80	120	100	100	Z	J	P	L
Experiment 1	10204	20	right	female	3	795	0	####	@@@@	$$$$		209	3530S.JPG	300	Z	B	N	R	ZBNR	1000	4	1	1	1	2	0	?	0	?	2	80	120	100	100	Z	B	C	F
Experiment 1	10204	20	right	female	1	395	0	####	@@@@	$$$$	7185M.JPG	210	2221.JPG	700	Q	F	L	N	QFLN	600	4	1	1	0	?	0	?	0	?	1	80	120	100	100	Q	P	J	B
Experiment 1	10204	20	right	female	3	395	0	####	@@@@	$$$$		211	2620S.JPG	700	L	F	D	N	LFDN	600	4	1	1	0	?	1	3	0	?	2	90	120	100	100	L	P	D	H
Experiment 1	10204	20	right	female	2	795	0	####	@@@@	$$$$	7234M.JPG	212	3266.JPG	300	H	C	L	R	HCLR	1000	4	1	1	1	3	1	2	0	?	3	80	120	100	100	H	L	C	K
Experiment 1	10204	20	right	female	3	95	0	####	@@@@	$$$$		213	2730S.JPG	1000	J	D	R	S	JDRS	300	4	1	1	1	2	1	3	1	4	4	80	120	100	100	J	D	R	S
Experiment 1	10204	20	right	female	2	395	0	####	@@@@	$$$$	2512M.JPG	214	6312.JPG	700	Z	D	V	R	ZDVR	600	4	1	1	0	?	1	3	1	4	3	80	120	100	100	Z	H	V	R
Experiment 1	10204	20	right	female	3	795	0	####	@@@@	$$$$		215	3266S.JPG	300	L	D	V	R	LDVR	1000	4	1	1	0	?	0	?	1	3	2	81	119	100	100	L	Z	G	V
Experiment 1	10204	20	right	female	3	395	0	####	@@@@	$$$$		216	6550S.JPG	700	D	G	V	R	DGVR	600	4	1	1	1	2	1	3	0	?	3	80	120	100	100	D	G	V	L
Experiment 1	10204	20	right	female	3	795	0	####	@@@@	$$$$		217	2393S.JPG	300	D	J	B	N	DJBN	1000	4	1	1	1	2	1	3	0	?	3	90	120	100	100	D	J	B	R
Experiment 1	10204	20	right	female	3	95	0	####	@@@@	$$$$		218	9250S.JPG	1000	Q	R	L	N	QRLN	300	4	1	1	1	2	0	?	0	?	2	80	120	100	100	Q	R	V	B
Experiment 1	10204	20	right	female	3	795	0	####	@@@@	$$$$		219	3053S.JPG	300	X	C	L	T	XCLT	1000	4	1	1	1	3	1	4	0	?	3	81	119	100	100	X	L	T	G
Experiment 1	10204	20	right	female	3	395	0	####	@@@@	$$$$		220	2102S.JPG	700	F	D	L	R	FDLR	600	4	1	1	0	?	0	?	0	?	1	80	120	100	100	F	Z	G	J
Experiment 1	10204	20	right	female	3	95	0	####	@@@@	$$$$		221	3102S.JPG	1000	G	H	V	N	GHVN	300	4	1	1	1	2	1	3	0	?	3	81	119	100	100	G	H	V	Z
Experiment 1	10204	20	right	female	1	95	0	####	@@@@	$$$$	7700M.JPG	222	2104.JPG	1000	S	N	P	R	SNPR	300	4	1	1	1	2	1	3	0	?	3	80	120	100	100	S	N	P	G
Experiment 1	10204	20	right	female	3	795	0	####	@@@@	$$$$		223	2749S.JPG	300	F	N	T	R	FNTR	1000	4	1	1	1	3	1	4	0	?	3	80	120	100	100	F	T	R	S
Experiment 1	10204	20	right	female	3	395	0	####	@@@@	$$$$		224	3069S.JPG	700	S	P	R	D	SPRD	600	4	1	1	1	2	0	?	1	4	3	80	120	100	100	S	P	Q	D
Experiment 1	10204	20	right	female	1	395	0	####	@@@@	$$$$	7491M.JPG	225	7050.JPG	700	N	B	K	T	NBKT	600	4	1	1	1	3	1	2	1	4	4	80	120	100	100	N	K	B	T
Experiment 1	10204	20	right	female	2	795	0	####	@@@@	$$$$	7233M.JPG	226	3053.JPG	300	S	Q	J	N	SQJN	1000	4	1	1	1	2	1	3	1	4	4	80	120	100	100	S	Q	J	N
Experiment 1	10204	20	right	female	2	95	0	####	@@@@	$$$$	2513M.JPG	227	6830.JPG	1000	N	T	Q	Z	NTQZ	300	4	1	1	1	2	0	?	1	4	3	80	120	100	100	N	T	C	Z
Experiment 1	10204	20	right	female	3	95	0	####	@@@@	$$$$		228	2595S.JPG	1000	Z	V	L	D	ZVLD	300	4	1	1	1	2	1	3	1	4	4	80	120	100	100	Z	V	L	D
Experiment 1	10307	18	right	female	3	395	0	####	@@@@	$$$$		1	2393S.JPG	700	F	L	Z	H	FLZH	600	5	1	1	1	3	1	2	1	4	4	90	120	100	100	F	Z	L	H
Experiment 1	10307	18	right	female	3	95	0	####	@@@@	$$$$		2	2383S.JPG	1000	K	N	P	R	KNPR	300	5	1	1	1	2	1	3	0	?	3	80	120	100	100	K	N	P	H
Experiment 1	10307	18	right	female	2	95	0	####	@@@@	$$$$	7205M.JPG	3	6570.JPG	1000	F	N	D	H	FNDH	300	5	1	1	0	?	1	3	0	?	2	80	120	100	100	F	X	D	B
Experiment 1	10307	18	right	female	2	395	0	####	@@@@	$$$$	7185M.JPG	4	3071.JPG	700	Q	N	C	R	QNCR	600	5	1	1	0	?	0	?	1	3	2	80	120	100	100	Q	X	H	C
Experiment 1	10307	18	right	female	3	95	0	####	@@@@	$$$$		5	3170S.JPG	1000	T	J	C	L	TJCL	300	5	1	1	0	?	1	2	1	4	3	80	120	100	100	T	Z	J	L
Experiment 1	10307	18	right	female	1	395	0	####	@@@@	$$$$	7217M.JPG	6	2440.JPG	700	C	N	B	G	CNBG	600	5	1	1	1	3	0	?	1	4	3	80	120	100	100	C	B	D	G
Experiment 1	10307	18	right	female	3	795	0	####	@@@@	$$$$		7	2683S.JPG	300	X	N	F	R	XNFR	1000	5	1	1	1	3	0	?	0	?	2	80	119	100	100	X	F	V	P
Experiment 1	10307	18	right	female	3	795	0	####	@@@@	$$$$		8	3130S.JPG	300	O	Q	T	R	OQTR	1000	5	1	2	0	?	1	3	0	?	2	80	120	100	100	Q	G	T	C
Experiment 1	10307	18	right	female	3	795	0	####	@@@@	$$$$		9	2518S.JPG	300	L	F	Q	R	LFQR	1000	5	1	1	1	2	0	?	1	4	3	80	120	100	100	L	F	X	R
Experiment 1	10307	18	right	female	3	395	0	####	@@@@	$$$$		10	2749S.JPG	700	H	N	Q	R	HNQR	600	5	1	1	0	?	1	4	0	?	2	80	120	100	100	H	X	R	J
Experiment 1	10307	18	right	female	2	395	0	####	@@@@	$$$$	7491M.JPG	11	3064.JPG	700	Q	N	R	S	QNRS	600	5	1	1	0	?	0	?	1	4	2	80	120	100	100	Q	D	Z	S
Experiment 1	10307	18	right	female	1	95	0	####	@@@@	$$$$	2513M.JPG	12	2485.JPG	1000	D	L	R		DLR	300	5	1	1	1	2	0	?	0	?	2	81	119	100	100	D	L	J	X
Experiment 1	10307	18	right	female	3	395	0	####	@@@@	$$$$		13	8311S.JPG	700	J	L	N	Q	JLNQ	600	5	1	1	1	2	1	3	1	4	4	80	120	100	100	J	L	N	Q
Experiment 1	10307	18	right	female	3	395	0	####	@@@@	$$$$		14	7493S.JPG	700	V	R	C	T	VRCT	600	5	1	1	1	2	1	3	1	4	4	90	120	100	100	V	R	C	T
Experiment 1	10307	18	right	female	3	395	0	####	@@@@	$$$$		15	2020S.JPG	700	T	C	Q	R	TCQR	600	5	1	1	1	2	0	?	0	?	2	80	120	100	100	T	C	X	B
Experiment 1	10307	18	right	female	2	395	0	####	@@@@	$$$$	2215M.JPG	16	3063.JPG	700	X	Z	L	T	XZLT	600	5	1	1	1	2	0	?	1	3	3	80	120	100	100	X	Z	Q	L
Experiment 1	10307	18	right	female	3	795	0	####	@@@@	$$$$		17	6250S.JPG	300	D	H	B	S	DHBS	1000	5	1	1	1	2	1	3	1	4	4	80	120	100	100	D	H	B	S
Experiment 1	10307	18	right	female	3	95	0	####	@@@@	$$$$		18	2493S.JPG	1000	G	P	C	N	GPCN	300	5	1	1	1	2	1	3	1	4	4	80	120	100	100	G	P	C	N
Experiment 1	10307	18	right	female	3	795	0	####	@@@@	$$$$		19	7050S.JPG	300	G	H	J		GHJ	1000	5	1	1	1	2	0	?	1	3	3	80	119	100	100	G	H	Q	J
Experiment 1	10307	18	right	female	1	795	0	####	@@@@	$$$$	7490M.JPG	20	7080.JPG	300	N	K	J	P	NKJP	1000	5	1	1	1	2	1	3	1	4	4	80	120	100	100	N	K	J	P
Experiment 1	10307	18	right	female	1	95	0	####	@@@@	$$$$	7700M.JPG	21	2870.JPG	1000	H	T	L	P	HTLP	300	5	1	1	1	2	0	?	1	3	3	80	120	100	100	H	T	R	L
Experiment 1	10307	18	right	female	3	95	0	####	@@@@	$$$$		22	9600S.JPG	1000	S	J	N	P	SJNP	300	5	1	1	1	2	1	3	0	?	3	80	120	100	100	S	J	N	G
Experiment 1	10307	18	right	female	3	795	0	####	@@@@	$$$$		23	9050S.JPG	300	H	X			HX	1000	5	1	1	1	2	0	?	0	?	2	80	120	100	100	H	X	S	Q
Experiment 1	10307	18	right	female	1	795	0	####	@@@@	$$$$	7235M.JPG	24	2235.JPG	300	O	J	C	N	OJCN	1000	5	1	3	0	?	1	2	0	?	2	79	120	100	100	C	H	J	Q
Experiment 1	10307	18	right	female	2	395	0	####	@@@@	$$$$	7233M.JPG	25	9810.JPG	700	P	J	Z	N	PJZN	600	5	1	1	1	3	1	2	0	?	3	80	120	100	100	P	Z	J	S
Experiment 1	10307	18	right	female	2	795	0	####	@@@@	$$$$	7224M.JPG	26	3150.JPG	300	X	Q	R	P	XQRP	1000	5	1	1	0	?	0	?	1	4	2	80	120	100	100	X	G	F	P
Experiment 1	10307	18	right	female	2	795	0	####	@@@@	$$$$	7234M.JPG	27	6510.JPG	300	J	N	D	P	JNDP	1000	5	1	1	0	?	1	3	0	?	2	80	120	100	100	J	K	D	X
Experiment 1	10307	18	right	female	3	795	0	####	@@@@	$$$$		28	2235S.JPG	300	H	R	Q	T	HRQT	1000	5	1	1	1	2	0	?	1	3	3	79	120	100	100	H	R	N	Q
Experiment 1	10307	18	right	female	3	95	0	####	@@@@	$$$$		29	6570S.JPG	1000	K	T			KT	300	5	1	1	1	2	0	?	0	?	2	80	120	100	100	K	T	R	X
Experiment 1	10307	18	right	female	3	95	0	####	@@@@	$$$$		30	6210S.JPG	1000	S	P	T	F	SPTF	300	5	1	1	1	2	1	3	1	4	4	80	120	100	100	S	P	T	F
Experiment 1	10307	18	right	female	3	795	0	####	@@@@	$$$$		31	2272S.JPG	300	T	E	V	D	TEVD	1000	5	1	1	1	3	0	?	1	4	3	80	120	100	100	T	V	Z	D
Experiment 1	10307	18	right	female	2	395	0	####	@@@@	$$$$	2512M.JPG	32	3266.JPG	700	J	V	E	D	JVED	600	5	1	1	1	2	0	?	0	?	2	80	120	100	100	J	V	T	F
Experiment 1	10307	18	right	female	3	395	0	####	@@@@	$$$$		33	3063S.JPG	700	B	L	C	J	BLCJ	600	5	1	1	1	2	1	3	1	4	4	81	119	100	100	B	L	C	J
Experiment 1	10307	18	right	female	2	395	0	####	@@@@	$$$$	7187M.JPG	34	6540.JPG	700	R	H	J	Z	RHJZ	600	5	1	1	1	2	0	?	1	4	3	80	120	100	100	R	H	K	Z
Experiment 1	10307	18	right	female	3	95	0	####	@@@@	$$$$		35	7043S.JPG	1000	F	L	D	P	FLDP	300	5	1	1	1	2	0	?	0	?	2	80	120	100	100	F	L	B	G
Experiment 1	10307	18	right	female	3	795	0	####	@@@@	$$$$		36	3150S.JPG	300	K	V	Q	T	KVQT	1000	5	1	1	1	2	0	?	1	3	3	90	120	100	100	K	V	X	Q
Experiment 1	10307	18	right	female	1	795	0	####	@@@@	$$$$	7235M.JPG	37	2305.JPG	300	J	Q	R	V	JQRV	1000	5	1	1	1	2	1	3	1	4	4	80	120	100	100	J	Q	R	V
Experiment 1	10307	18	right	female	2	795	0	####	@@@@	$$$$	7233M.JPG	38	9050.JPG	300	N	Z	E	P	NZEP	1000	5	1	1	1	2	0	?	1	4	3	80	120	100	100	N	Z	F	P
Experiment 1	10307	18	right	female	2	395	0	####	@@@@	$$$$	7187M.JPG	39	3030.JPG	700	V	D	K	R	VDKR	600	5	1	1	1	2	1	4	1	3	4	80	120	100	100	V	D	R	K
Experiment 1	10307	18	right	female	3	95	0	####	@@@@	$$$$		40	3102S.JPG	1000	K	Q	R	P	KQRP	300	5	1	1	1	2	1	3	0	?	3	80	120	100	100	K	Q	R	X
Experiment 1	10307	18	right	female	2	795	0	####	@@@@	$$$$	2512M.JPG	41	3068.JPG	300	D	R	E	V	DREV	1000	5	1	1	1	2	0	?	1	4	3	80	120	100	100	D	R	X	V
Experiment 1	10307	18	right	female	2	95	0	####	@@@@	$$$$	7491M.JPG	42	6821.JPG	1000	L	E	J	S	LEJS	300	5	1	1	1	4	0	?	1	3	3	80	120	100	100	L	S	K	J
Experiment 1	10307	18	right	female	2	395	0	####	@@@@	$$$$	2215M.JPG	43	2811.JPG	700	Q	X	B	H	QXBH	600	5	1	1	1	2	1	3	1	4	4	80	120	100	100	Q	X	B	H
Experiment 1	10307	18	right	female	3	95	0	####	@@@@	$$$$		44	2038S.JPG	1000	B	T	J	N	BTJN	300	5	1	1	1	2	1	3	1	4	4	80	120	100	100	B	T	J	N
Experiment 1	10307	18	right	female	3	395	0	####	@@@@	$$$$		45	2890S.JPG	700	X	N	H	V	XNHV	600	5	1	1	1	3	1	2	1	4	4	81	119	100	100	X	H	N	V
Experiment 1	10307	18	right	female	1	795	0	####	@@@@	$$$$	7205M.JPG	46	2102.JPG	300	K	B	T	F	KBTF	1000	5	1	1	1	2	1	3	1	4	4	80	120	100	100	K	B	T	F
Experiment 1	10307	18	right	female	2	795	0	####	@@@@	$$$$	7234M.JPG	47	3100.JPG	300	Z	P	Q	N	ZPQN	1000	5	1	1	1	2	1	3	0	?	3	81	119	100	99	Z	P	Q	V
Experiment 1	10307	18	right	female	1	795	0	####	@@@@	$$$$	7217M.JPG	48	2381.JPG	300	H	L	F	C	HLFC	1000	5	1	1	1	2	1	3	1	4	4	80	120	100	100	H	L	F	C
Experiment 1	10307	18	right	female	1	95	0	####	@@@@	$$$$	7224M.JPG	49	2385.JPG	1000	S	N	T	L	SNTL	300	5	1	1	1	2	1	3	1	4	4	80	120	100	100	S	N	T	L
Experiment 1	10307	18	right	female	3	95	0	####	@@@@	$$$$		50	3120S.JPG	1000	Q	R	J	N	QRJN	300	5	1	1	1	2	1	3	1	4	4	81	119	100	100	Q	R	J	N
Experiment 1	10307	18	right	female	3	795	0	####	@@@@	$$$$		51	3068S.JPG	300	L	V	B	N	LVBN	1000	5	1	1	1	2	0	?	1	3	3	80	120	100	100	L	V	R	B
Experiment 1	10307	18	right	female	2	95	0	####	@@@@	$$$$	2513M.JPG	52	3120.JPG	1000	N	G	S	V	NGSV	300	5	1	1	1	2	1	3	1	4	4	80	120	100	100	N	G	S	V
Experiment 1	10307	18	right	female	2	795	0	####	@@@@	$$$$	7700M.JPG	53	9410.JPG	300	D	S	R	V	DSRV	1000	5	1	1	1	2	1	3	1	4	4	80	120	100	100	D	S	R	V
Experiment 1	10307	18	right	female	1	395	0	####	@@@@	$$$$	7490M.JPG	54	2514.JPG	700	C	B	N	P	CBNP	600	5	1	1	1	2	0	?	1	4	3	90	120	100	100	C	B	R	P
Experiment 1	10307	18	right	female	1	795	0	####	@@@@	$$$$	7185M.JPG	55	2720.JPG	300	Q	R	F	N	QRFN	1000	5	1	1	1	2	1	3	0	?	3	80	120	100	100	Q	R	F	H
Experiment 1	10307	18	right	female	1	395	0	####	@@@@	$$$$	2215M.JPG	56	2206.JPG	700	Z	Q	R	F	ZQRF	600	5	0	?	1	3	0	?	1	2	2	90	120	100	100	X	R	V	Q
Experiment 1	10307	18	right	female	3	795	0	####	@@@@	$$$$		57	2620S.JPG	300	F	P	R	S	FPRS	1000	5	1	1	1	2	1	4	0	?	3	80	120	100	100	F	P	S	H
Experiment 1	10307	18	right	female	1	395	0	####	@@@@	$$$$	7185M.JPG	58	4000.JPG	700	L	B	D	F	LBDF	600	5	1	1	1	2	1	3	1	4	4	90	120	100	100	L	B	D	F
Experiment 1	10307	18	right	female	1	795	0	####	@@@@	$$$$	7205M.JPG	59	2518.JPG	300	T	R	C	H	TRCH	1000	5	1	1	1	2	0	?	1	3	3	80	120	100	100	T	R	K	C
Experiment 1	10307	18	right	female	3	395	0	####	@@@@	$$$$		60	7053S.JPG	700	Z	S	Q	F	ZSQF	600	5	1	1	1	2	1	3	1	4	4	90	120	100	100	Z	S	Q	F
Experiment 1	10307	18	right	female	3	95	0	####	@@@@	$$$$		61	3060S.JPG	1000	P	V	T	N	PVTN	300	5	1	1	1	2	1	3	1	4	4	80	120	100	100	P	V	T	N
Experiment 1	10307	18	right	female	3	95	0	####	@@@@	$$$$		62	6360S.JPG	1000	P	D	K	R	PDKR	300	5	1	1	1	2	1	3	1	4	4	80	119	100	100	P	D	K	R
Experiment 1	10307	18	right	female	3	395	0	####	@@@@	$$$$		63	3530S.JPG	700	D	Q	J	N	DQJN	600	5	1	1	1	2	1	3	0	?	3	80	120	100	100	D	Q	J	R
Experiment 1	10307	18	right	female	2	395	0	####	@@@@	$$$$	7700M.JPG	64	6313.JPG	700	G	B	Q	S	GBQS	600	5	1	1	1	2	1	3	1	4	4	90	120	100	99	G	B	Q	S
Experiment 1	10307	18	right	female	2	95	0	####	@@@@	$$$$	7187M.JPG	65	8485.JPG	1000	Q	F	N	Z	QFNZ	300	5	1	1	1	2	0	?	1	4	3	80	120	100	100	Q	F	V	Z
Experiment 1	10307	18	right	female	3	95	0	####	@@@@	$$$$		66	2385S.JPG	1000	J	F	G	K	JFGK	300	5	1	1	1	2	1	3	1	4	4	81	119	100	100	J	F	G	K
Experiment 1	10307	18	right	female	3	795	0	####	@@@@	$$$$		67	2880S.JPG	300	G	V	N	R	GVNR	1000	5	1	1	1	2	1	4	0	?	3	80	120	100	100	G	V	R	J
Experiment 1	10307	18	right	female	3	395	0	####	@@@@	$$$$		68	4000S.JPG	700	T	Q	F	J	TQFJ	600	5	1	1	1	2	1	3	1	4	4	80	120	100	100	T	Q	F	J
Experiment 1	10307	18	right	female	3	395	0	####	@@@@	$$$$		69	6560S.JPG	700	R	H	F	V	RHFV	600	5	1	1	1	2	1	3	1	4	4	80	120	100	100	R	H	F	V
Experiment 1	10307	18	right	female	2	795	0	####	@@@@	$$$$	7234M.JPG	70	6300.JPG	300	T	Z	S	N	TZSN	1000	5	1	1	1	2	1	3	1	4	4	80	120	100	100	T	Z	S	N
Experiment 1	10307	18	right	female	3	795	0	####	@@@@	$$$$		71	7080S.JPG	300	Q	L	P	N	QLPN	1000	5	1	1	1	2	1	3	0	?	3	80	120	100	100	Q	L	P	X
Experiment 1	10307	18	right	female	2	795	0	####	@@@@	$$$$	2512M.JPG	72	6312.JPG	300	D	T	N	P	DTNP	1000	5	1	1	1	2	1	3	1	4	4	90	120	100	100	D	T	N	P
Experiment 1	10307	18	right	female	3	795	0	####	@@@@	$$$$		73	9921S.JPG	300	B	Z	T	Q	BZTQ	1000	5	1	1	1	2	1	3	1	4	4	80	120	100	100	B	Z	T	Q
Experiment 1	10307	18	right	female	3	95	0	####	@@@@	$$$$		74	2480S.JPG	1000	X	B	E	C	XBEC	300	5	1	1	1	2	0	?	1	4	3	80	120	100	100	X	B	G	C
Experiment 1	10307	18	right	female	3	395	0	####	@@@@	$$$$		75	2811S.JPG	700	D	T	K	U	DTKU	600	5	1	1	1	2	1	3	0	?	3	80	120	100	100	D	T	K	X
Experiment 1	10307	18	right	female	1	795	0	####	@@@@	$$$$	7224M.JPG	76	2506.JPG	300	J	C	V	D	JCVD	1000	5	1	1	1	2	1	3	1	4	4	90	120	100	100	J	C	V	D
Experiment 1	10307	18	right	female	1	395	0	####	@@@@	$$$$	7217M.JPG	77	2745.1.JPG	700	K	V	G	R	KVGR	600	5	1	1	0	?	1	3	1	4	3	80	120	100	100	K	F	G	R
Experiment 1	10307	18	right	female	1	795	0	####	@@@@	$$$$	7233M.JPG	78	2221.JPG	300	V	L	E	P	VLEP	1000	5	1	1	1	4	1	2	0	?	3	80	120	100	100	V	P	L	K
Experiment 1	10307	18	right	female	1	395	0	####	@@@@	$$$$	7490M.JPG	79	2580.JPG	700	T	K	R	P	TKRP	600	5	1	1	1	2	1	4	0	?	3	80	120	100	100	T	K	P	J
Experiment 1	10307	18	right	female	3	95	0	####	@@@@	$$$$		80	6830S.JPG	1000	K	P	E	J	KPEJ	300	5	1	1	1	2	0	?	1	4	3	80	120	100	100	K	P	F	J
Experiment 1	10307	18	right	female	3	95	0	####	@@@@	$$$$		81	7059S.JPG	1000	N	T	Q	R	NTQR	300	5	1	1	1	2	1	3	1	4	4	80	120	100	100	N	T	Q	R
Experiment 1	10307	18	right	female	3	95	0	####	@@@@	$$$$		82	2104S.JPG	1000	G	D	L	O	GDLO	300	5	1	1	1	2	1	3	0	?	3	80	120	100	100	G	D	L	Q
Experiment 1	10307	18	right	female	3	795	0	####	@@@@	$$$$		83	6300S.JPG	300	D	H	E	S	DHES	1000	5	1	1	1	2	0	?	1	4	3	80	120	100	100	D	H	X	S
Experiment 1	10307	18	right	female	1	395	0	####	@@@@	$$$$	7235M.JPG	84	2890.JPG	700	B	G	F	Q	BGFQ	600	5	1	1	1	2	1	3	1	4	4	90	120	100	100	B	G	F	Q
Experiment 1	10307	18	right	female	3	95	0	####	@@@@	$$$$		85	6230S.JPG	1000	D	J	K	P	DJKP	300	5	1	1	1	2	1	3	1	4	4	80	120	100	100	D	J	K	P
Experiment 1	10307	18	right	female	2	395	0	####	@@@@	$$$$	2513M.JPG	86	6834.JPG	700	R	K	V	C	RKVC	600	5	1	1	1	2	1	3	1	4	4	80	120	100	100	R	K	V	C
Experiment 1	10307	18	right	female	1	95	0	####	@@@@	$$$$	7491M.JPG	87	2383.JPG	1000	V	F	E	P	VFEP	300	5	1	1	1	2	0	?	1	4	3	90	120	100	100	V	F	B	P
Experiment 1	10307	18	right	female	1	395	0	####	@@@@	$$$$	7234M.JPG	88	2393.JPG	700	Z	B	J	N	ZBJN	600	5	1	1	1	2	1	3	1	4	4	80	120	100	100	Z	B	J	N
Experiment 1	10307	18	right	female	3	795	0	####	@@@@	$$$$		89	2221S.JPG	300	T	N	E	L	TNEL	1000	5	1	1	1	2	0	?	1	4	3	90	120	100	100	T	N	K	L
Experiment 1	10307	18	right	female	3	95	0	####	@@@@	$$$$		90	2870S.JPG	1000	F	T	B	Q	FTBQ	300	5	1	1	1	2	1	3	1	4	4	80	120	100	100	F	T	B	Q
Experiment 1	10307	18	right	female	3	395	0	####	@@@@	$$$$		91	3071S.JPG	700	P	J	H	D	PJHD	600	5	1	1	1	2	1	3	1	4	4	80	120	100	100	P	J	H	D
Experiment 1	10307	18	right	female	1	95	0	####	@@@@	$$$$	7490M.JPG	92	2593.JPG	1000	X	Q	R	E	XQRE	300	5	1	1	0	?	0	?	0	?	1	81	119	100	100	X	G	P	J
Experiment 1	10307	18	right	female	2	95	0	####	@@@@	$$$$	7205M.JPG	93	6360.JPG	1000	P	R	Q	T	PRQT	300	5	1	1	1	2	0	?	1	4	3	80	120	100	100	P	R	X	T
Experiment 1	10307	18	right	female	1	95	0	####	@@@@	$$$$	7491M.JPG	94	7043.JPG	1000	L	K	R	S	LKRS	300	5	1	1	1	2	0	?	1	4	3	80	120	100	100	L	K	P	S
Experiment 1	10307	18	right	female	3	95	0	####	@@@@	$$$$		95	9250S.JPG	1000	F	K	V	D	FKVD	300	5	1	1	1	2	1	3	1	4	4	80	120	100	100	F	K	V	D
Experiment 1	10307	18	right	female	3	95	0	####	@@@@	$$$$		96	2485S.JPG	1000	N	Z	E	V	NZEV	300	5	1	1	1	2	0	?	1	4	3	81	119	100	100	N	Z	X	V
Experiment 1	10307	18	right	female	2	795	0	####	@@@@	$$$$	7233M.JPG	97	9635.1.JPG	300	R	C	D	H	RCDH	1000	5	1	1	1	2	1	3	1	4	4	80	120	100	100	R	C	D	H
Experiment 1	10307	18	right	female	3	395	0	####	@@@@	$$$$		98	2352.2S.JPG	700	P	N	H	Z	PNHZ	600	5	1	1	1	2	1	3	1	4	4	90	120	100	100	P	N	H	Z
Experiment 1	10307	18	right	female	3	95	0	####	@@@@	$$$$		99	6821S.JPG	1000	B	T	G	H	BTGH	300	5	1	1	1	2	0	?	1	3	3	80	120	100	100	B	T	X	G
Experiment 1	10307	18	right	female	3	395	0	####	@@@@	$$$$		100	2214S.JPG	700	R	F	P	H	RFPH	600	5	1	1	1	3	0	?	1	2	3	79	120	100	100	R	P	G	F
Experiment 1	10307	18	right	female	2	395	0	####	@@@@	$$$$	2513M.JPG	101	3053.JPG	700	D	J	N	P	DJNP	600	5	1	1	1	2	1	3	1	4	4	80	120	100	100	D	J	N	P
Experiment 1	10307	18	right	female	2	795	0	####	@@@@	$$$$	7217M.JPG	102	6200.JPG	300	G	C	T	H	GCTH	1000	5	1	1	1	2	1	3	1	4	4	81	119	100	100	G	C	T	H
Experiment 1	10307	18	right	female	3	95	0	####	@@@@	$$$$		103	6315S.JPG	1000	T	S	H	J	TSHJ	300	5	1	1	1	2	0	?	1	4	3	80	120	100	100	T	S	V	J
Experiment 1	10307	18	right	female	2	795	0	####	@@@@	$$$$	7700M.JPG	104	2683.JPG	300	S	P	G	K	SPGK	1000	5	1	1	1	2	1	3	1	4	4	81	119	100	99	S	P	G	K
Experiment 1	10307	18	right	female	1	795	0	####	@@@@	$$$$	2512M.JPG	105	2445.JPG	300	N	R	J	E	NRJE	1000	5	1	1	1	2	1	3	0	?	3	80	120	100	100	N	R	J	Q
Experiment 1	10307	18	right	female	2	95	0	####	@@@@	$$$$	7187M.JPG	106	3102.JPG	1000	J	F	N	K	JFNK	300	5	1	1	1	2	0	?	1	3	3	80	120	100	100	J	F	G	N
Experiment 1	10307	18	right	female	3	395	0	####	@@@@	$$$$		107	2357S.JPG	700	Z	C	N	P	ZCNP	600	5	1	1	1	2	0	?	0	?	2	80	120	100	100	Z	C	X	Q
Experiment 1	10307	18	right	female	3	95	0	####	@@@@	$$$$		108	2850S.JPG	1000	T	N	H	S	TNHS	300	5	1	1	1	2	1	3	1	4	4	80	120	100	100	T	N	H	S
Experiment 1	10307	18	right	female	2	795	0	####	@@@@	$$$$	7235M.JPG	109	6250.JPG	300	R	X	T	C	RXTC	1000	5	1	1	1	2	1	3	0	?	3	81	119	100	100	R	X	T	Z
Experiment 1	10307	18	right	female	1	395	0	####	@@@@	$$$$	7224M.JPG	110	2441.JPG	700	B	Q	V	R	BQVR	600	5	1	1	1	2	1	3	0	?	3	80	120	100	100	B	Q	V	P
Experiment 1	10307	18	right	female	3	395	0	####	@@@@	$$$$		111	6540S.JPG	700	K	Q	T	R	KQTR	600	5	1	1	1	2	1	3	0	?	3	81	119	100	100	K	Q	T	B
Experiment 1	10307	18	right	female	3	795	0	####	@@@@	$$$$		112	2305S.JPG	300	R	D	J	L	RDJL	1000	5	1	1	1	3	1	4	0	?	3	80	120	100	100	R	J	L	P
Experiment 1	10307	18	right	female	1	395	0	####	@@@@	$$$$	2215M.JPG	113	7493.JPG	700	G	C	B	R	GCBR	600	5	1	1	1	2	1	3	1	4	4	80	120	100	100	G	C	B	R
Experiment 1	10307	18	right	female	1	395	0	####	@@@@	$$$$	7185M.JPG	114	8311.JPG	700	X	L	C	D	XLCD	600	5	1	1	1	2	0	?	1	4	3	80	120	100	100	X	L	Z	D
Experiment 1	10307	18	right	female	3	95	0	####	@@@@	$$$$		115	4500S.JPG	1000	R	Q	D	V	RQDV	300	5	1	1	1	2	1	3	1	4	4	80	120	100	100	R	Q	D	V
Experiment 1	10307	18	right	female	3	395	0	####	@@@@	$$$$		116	6260S.JPG	700	S	K	D	V	SKDV	600	5	1	1	1	2	1	3	0	?	3	90	120	100	99	S	K	D	X
Experiment 1	10307	18	right	female	3	395	0	####	@@@@	$$$$		117	2495S.JPG	700	G	P	C	V	GPCV	600	5	1	1	1	2	1	3	1	4	4	90	120	100	100	G	P	C	V
Experiment 1	10307	18	right	female	1	795	0	####	@@@@	$$$$	7700M.JPG	118	2620.JPG	300	H	N	T	G	HNTG	1000	5	1	1	1	2	1	3	1	4	4	80	120	100	100	H	N	T	G
Experiment 1	10307	18	right	female	3	795	0	####	@@@@	$$$$		119	6370S.JPG	300	L	K	C	H	LKCH	1000	5	1	1	1	2	1	3	1	4	4	80	120	100	100	L	K	C	H
Experiment 1	10307	18	right	female	3	395	0	####	@@@@	$$$$		120	3140S.JPG	700	K	L	S	D	KLSD	600	5	1	1	1	2	1	3	1	4	4	90	120	100	100	K	L	S	D
Experiment 1	10307	18	right	female	3	95	0	####	@@@@	$$$$		121	6570.2S.JPG	1000	K	Y	L	D	KYLD	300	5	1	1	0	?	0	?	0	?	1	80	120	100	100	K	Z	B	S
Experiment 1	10307	18	right	female	3	95	0	####	@@@@	$$$$		122	3010S.JPG	1000	S	Q	Q	C	SQQC	300	5	1	1	0	?	1	4	1	3	3	90	120	100	100	S	G	C	Q
Experiment 1	10307	18	right	female	3	795	0	####	@@@@	$$$$		123	9635.1S.JPG	300	P	N	L	H	PNLH	1000	5	1	1	1	2	1	3	1	4	4	80	120	100	100	P	N	L	H
Experiment 1	10307	18	right	female	2	395	0	####	@@@@	$$$$	7185M.JPG	124	6260.JPG	700	V	H	J	P	VHJP	600	5	1	1	1	2	1	3	1	4	4	80	120	100	100	V	H	J	P
Experiment 1	10307	18	right	female	3	795	0	####	@@@@	$$$$		125	6312S.JPG	300	P	J	L	P	PJLP	1000	5	1	4	1	2	1	3	0	?	3	80	120	100	100	P	J	L	K
Experiment 1	10307	18	right	female	3	95	0	####	@@@@	$$$$		126	9252S.JPG	1000	T	S	C	F	TSCF	300	5	1	1	1	2	1	3	1	4	4	90	120	100	100	T	S	C	F
Experiment 1	10307	18	right	female	3	395	0	####	@@@@	$$$$		127	6834S.JPG	700	P	H	Z	K	PHZK	600	5	1	1	1	2	1	3	1	4	4	80	120	100	100	P	H	Z	K
Experiment 1	10307	18	right	female	2	795	0	####	@@@@	$$$$	7224M.JPG	128	9921.JPG	300	X	D	L	T	XDLT	1000	5	1	1	1	2	1	3	1	4	4	90	120	100	100	X	D	L	T
Experiment 1	10307	18	right	female	1	795	0	####	@@@@	$$$$	7205M.JPG	129	2397.JPG	300	B	G	D	T	BGDT	1000	5	1	1	1	2	1	3	1	4	4	80	120	100	100	B	G	D	T
Experiment 1	10307	18	right	female	1	395	0	####	@@@@	$$$$	7491M.JPG	130	2749.JPG	700	R	X	V	G	RXVG	600	5	1	1	1	2	1	3	1	4	4	90	120	100	100	R	X	V	G
Experiment 1	10307	18	right	female	3	795	0	####	@@@@	$$$$		131	3110S.JPG	300	X	J	D	T	XJDT	1000	5	0	?	1	2	1	3	0	?	2	80	120	100	100	C	J	D	B
Experiment 1	10307	18	right	female	3	795	0	####	@@@@	$$$$		132	2200S.JPG	300	V	D	G	P	VDGP	1000	5	1	1	0	?	1	2	1	4	3	80	120	100	100	V	B	D	P
Experiment 1	10307	18	right	female	2	395	0	####	@@@@	$$$$	7235M.JPG	133	3530.JPG	700	K	T	F	L	KTFL	600	5	1	1	1	2	1	3	0	?	3	80	120	100	100	K	T	F	X
Experiment 1	10307	18	right	female	3	395	0	####	@@@@	$$$$		134	2745.1S.JPG	700	L	C	D	H	LCDH	600	5	1	1	1	2	1	3	1	4	4	80	120	100	100	L	C	D	H
Experiment 1	10307	18	right	female	3	395	0	####	@@@@	$$$$		135	3030S.JPG	700	R	X	T	P	RXTP	600	5	1	1	1	2	1	3	1	4	4	90	120	100	100	R	X	T	P
Experiment 1	10307	18	right	female	3	395	0	####	@@@@	$$$$		136	6313S.JPG	700	C	V	N	R	CVNR	600	5	1	1	1	2	1	4	1	3	4	80	120	100	100	C	V	R	N
Experiment 1	10307	18	right	female	3	395	0	####	@@@@	$$$$		137	2441S.JPG	700	R	V	Z	N	RVZN	600	5	1	1	1	2	1	3	1	4	4	81	119	100	100	R	V	Z	N
Experiment 1	10307	18	right	female	1	395	0	####	@@@@	$$$$	7234M.JPG	138	2020.JPG	700	N	X	T	P	NXTP	600	5	1	1	1	2	1	3	1	4	4	80	120	100	100	N	X	T	P
Experiment 1	10307	18	right	female	3	795	0	####	@@@@	$$$$		139	2491S.JPG	300	F	J	N	R	FJNR	1000	5	1	1	1	2	0	?	1	4	3	81	119	100	100	F	J	K	R
Experiment 1	10307	18	right	female	3	795	0	####	@@@@	$$$$		140	2397S.JPG	300	Z	K	N	J	ZKNJ	1000	5	1	1	1	2	0	?	1	4	3	80	120	100	100	Z	K	V	J
Experiment 1	10307	18	right	female	2	95	0	####	@@@@	$$$$	2215M.JPG	141	3550.1.JPG	1000	D	K	L	P	DKLP	300	5	1	1	1	2	1	3	1	4	4	80	120	100	100	D	K	L	P
Experiment 1	10307	18	right	female	3	395	0	####	@@@@	$$$$		142	3400S.JPG	700	T	H	I	J	THIJ	600	5	1	1	1	2	0	?	1	4	3	80	120	100	100	T	H	R	J
Experiment 1	10307	18	right	female	3	395	0	####	@@@@	$$$$		143	3064S.JPG	700	R	P	Z	N	RPZN	600	5	1	1	1	2	1	3	0	?	3	80	120	100	100	R	P	Z	H
Experiment 1	10307	18	right	female	1	395	0	####	@@@@	$$$$	2513M.JPG	144	2271.JPG	700	F	C	D	N	FCDN	600	5	1	1	1	2	1	3	0	?	3	90	120	100	100	F	C	D	X
Experiment 1	10307	18	right	female	2	95	0	####	@@@@	$$$$	2512M.JPG	145	3000.JPG	1000	Q	N	P	R	QNPR	300	5	1	1	1	2	1	3	0	?	3	80	120	100	100	Q	N	P	D
Experiment 1	10307	18	right	female	1	395	0	####	@@@@	$$$$	7233M.JPG	146	2830.JPG	700	P	K	F	C	PKFC	600	5	1	1	1	2	1	3	1	4	4	80	120	99	100	P	K	F	C
Experiment 1	10307	18	right	female	2	95	0	####	@@@@	$$$$	7490M.JPG	147	9252.JPG	1000	P	Q	S	V	PQSV	300	5	1	1	1	2	1	3	1	4	4	90	120	100	100	P	Q	S	V
Experiment 1	10307	18	right	female	1	395	0	####	@@@@	$$$$	7217M.JPG	148	7053.JPG	700	L	C	E	F	LCEF	600	5	1	1	1	2	0	?	1	4	3	80	120	100	100	L	C	Z	F
Experiment 1	10307	18	right	female	1	95	0	####	@@@@	$$$$	7187M.JPG	149	7059.JPG	1000	Z	V	N	P	ZVNP	300	5	1	1	1	2	0	?	0	?	2	80	120	99	100	Z	V	R	K
Experiment 1	10307	18	right	female	3	95	0	####	@@@@	$$$$		150	7595S.JPG	1000	B	H	D	Z	BHDZ	300	5	1	1	1	2	1	3	1	4	4	80	120	100	100	B	H	D	Z
Experiment 1	10307	18	right	female	3	95	0	####	@@@@	$$$$		151	2499S.JPG	1000	S	G	Q	R	SGQR	300	5	1	1	0	?	1	4	1	3	3	90	120	100	100	S	B	R	Q
Experiment 1	10307	18	right	female	2	795	0	####	@@@@	$$$$	7224M.JPG	152	3110.JPG	300	N	Q	D	P	NQDP	1000	5	1	1	1	2	1	3	0	?	3	80	120	100	100	N	Q	D	B
Experiment 1	10307	18	right	female	2	95	0	####	@@@@	$$$$	7491M.JPG	153	9250.JPG	1000	L	D	N	S	LDNS	300	5	1	1	1	2	1	3	1	4	4	80	119	100	100	L	D	N	S
Experiment 1	10307	18	right	female	3	795	0	####	@@@@	$$$$		154	2506S.JPG	300	L	J	C	V	LJCV	1000	5	1	1	1	2	1	3	1	4	4	80	120	100	100	L	J	C	V
Experiment 1	10307	18	right	female	2	795	0	####	@@@@	$$$$	7235M.JPG	155	6370.JPG	300	G	X	K	V	GXKV	1000	5	1	1	1	2	1	3	0	?	3	80	120	100	99	G	X	K	Q
Experiment 1	10307	18	right	female	2	95	0	####	@@@@	$$$$	7700M.JPG	156	6315.JPG	1000	X	H	J	C	XHJC	300	5	1	1	1	3	1	4	0	?	3	80	120	100	100	X	J	C	L
Experiment 1	10307	18	right	female	2	95	0	####	@@@@	$$$$	2513M.JPG	157	2730.JPG	1000	P	K	G	C	PKGC	300	5	1	1	1	2	1	4	1	3	4	80	120	100	100	P	K	C	G
Experiment 1	10307	18	right	female	1	795	0	####	@@@@	$$$$	7205M.JPG	158	2272.JPG	300	L	S	Z	E	LSZE	1000	5	1	1	1	2	1	3	0	?	3	90	120	100	100	L	S	Z	C
Experiment 1	10307	18	right	female	3	95	0	####	@@@@	$$$$		159	2730S.JPG	1000	J	K	S	Q	JKSQ	300	5	1	1	1	2	1	3	1	4	4	80	120	100	100	J	K	S	Q
Experiment 1	10307	18	right	female	3	795	0	####	@@@@	$$$$		160	3500S.JPG	300	L	H	C	T	LHCT	1000	5	1	1	1	2	1	3	1	4	4	90	120	99	100	L	H	C	T
Experiment 1	10307	18	right	female	2	795	0	####	@@@@	$$$$	7233M.JPG	161	3500.JPG	300	D	X	Q	N	DXQN	1000	5	1	1	1	2	1	3	1	4	4	80	120	100	100	D	X	Q	N
Experiment 1	10307	18	right	female	3	95	0	####	@@@@	$$$$		162	2210S.JPG	1000	D	B	G	J	DBGJ	300	5	1	1	1	2	1	3	1	4	4	90	120	100	100	D	B	G	J
Experiment 1	10307	18	right	female	2	95	0	####	@@@@	$$$$	2512M.JPG	163	9600.JPG	1000	J	L	E	P	JLEP	300	5	1	1	1	2	0	?	1	4	3	80	120	100	100	J	L	K	P
Experiment 1	10307	18	right	female	3	395	0	####	@@@@	$$$$		164	3266S.JPG	700	G	K	T	C	GKTC	600	5	1	1	1	2	1	3	1	4	4	80	120	100	100	G	K	T	C
Experiment 1	10307	18	right	female	3	395	0	####	@@@@	$$$$		165	3080S.JPG	700	P	V	D	L	PVDL	600	5	1	1	1	2	1	3	1	4	4	80	120	100	100	P	V	D	L
Experiment 1	10307	18	right	female	3	95	0	####	@@@@	$$$$		166	3550.1S.JPG	1000	R	K	Z	D	RKZD	300	5	1	1	1	2	1	3	1	4	4	90	120	100	100	R	K	Z	D
Experiment 1	10307	18	right	female	1	95	0	####	@@@@	$$$$	7217M.JPG	167	2104.JPG	1000	H	K	Z	B	HKZB	300	5	1	1	1	2	0	?	1	4	3	80	120	100	100	H	K	C	B
Experiment 1	10307	18	right	female	3	395	0	####	@@@@	$$$$		168	2580S.JPG	700	T	J	F	L	TJFL	600	5	1	1	1	2	1	3	1	4	4	90	120	100	100	T	J	F	L
Experiment 1	10307	18	right	female	3	395	0	####	@@@@	$$$$		169	2271S.JPG	700	Z	J	N	V	ZJNV	600	5	1	1	1	2	1	3	1	4	4	80	120	100	100	Z	J	N	V
Experiment 1	10307	18	right	female	1	95	0	####	@@@@	$$$$	7234M.JPG	170	2210.JPG	1000	X	J	N	V	XJNV	300	5	1	1	1	2	1	4	0	?	3	80	120	100	100	X	J	V	P
Experiment 1	10307	18	right	female	3	795	0	####	@@@@	$$$$		171	3100S.JPG	300	C	G	T	V	CGTV	1000	5	1	1	0	?	1	3	1	4	3	81	119	100	100	C	X	T	V
Experiment 1	10307	18	right	female	2	395	0	####	@@@@	$$$$	7185M.JPG	172	6350.JPG	700	L	J	Q	N	LJQN	600	5	1	1	1	2	1	3	1	4	4	80	120	100	100	L	J	Q	N
Experiment 1	10307	18	right	female	1	395	0	####	@@@@	$$$$	7187M.JPG	173	2357.JPG	700	F	H	D	G	FHDG	600	5	1	1	1	2	1	3	1	4	4	80	120	100	100	F	H	D	G
Experiment 1	10307	18	right	female	1	395	0	####	@@@@	$$$$	2215M.JPG	174	2214.JPG	700	P	K	J	H	PKJH	600	5	1	1	1	2	1	3	1	4	4	80	120	100	100	P	K	J	H
Experiment 1	10307	18	right	female	1	795	0	####	@@@@	$$$$	7490M.JPG	175	9070.JPG	300	B	S	R	D	BSRD	1000	5	1	1	1	2	1	3	1	4	4	90	120	100	100	B	S	R	D
Experiment 1	10307	18	right	female	1	795	0	####	@@@@	$$$$	7224M.JPG	176	2200.JPG	300	J	C	P	D	JCPD	1000	5	1	1	1	2	1	3	1	4	4	80	120	100	100	J	C	P	D
Experiment 1	10307	18	right	female	2	95	0	####	@@@@	$$$$	7234M.JPG	177	6210.JPG	1000	X	V	N	R	XVNR	300	5	1	1	1	2	0	?	0	?	2	80	120	100	100	X	V	B	F
Experiment 1	10307	18	right	female	3	795	0	####	@@@@	$$$$		178	3069S.JPG	300	G	T	K	Z	GTKZ	1000	5	1	1	1	2	1	3	1	4	4	90	120	100	100	G	T	K	Z
Experiment 1	10307	18	right	female	1	95	0	####	@@@@	$$$$	7490M.JPG	179	2595.JPG	1000	F	V	C	N	FVCN	300	5	1	1	1	2	1	3	1	4	4	80	120	100	100	F	V	C	N
Experiment 1	10307	18	right	female	2	95	0	####	@@@@	$$$$	7185M.JPG	180	3170.JPG	1000	G	D	V	J	GDVJ	300	5	1	1	1	2	1	3	1	4	4	90	120	100	100	G	D	V	J
Experiment 1	10307	18	right	female	3	395	0	####	@@@@	$$$$		181	2830S.JPG	700	Z	G	D	L	ZGDL	600	5	1	1	1	3	0	?	1	4	3	90	120	100	100	Z	D	Q	L
Experiment 1	10307	18	right	female	2	395	0	####	@@@@	$$$$	7205M.JPG	182	3400.JPG	700	H	F	D	B	HFDB	600	5	1	1	1	2	1	4	1	3	4	80	120	100	100	H	F	B	D
Experiment 1	10307	18	right	female	1	95	0	####	@@@@	$$$$	7233M.JPG	183	4500.JPG	1000	G	R	Q	S	GRQS	300	5	1	1	1	2	1	3	0	?	3	90	120	100	100	G	R	Q	Z
Experiment 1	10307	18	right	female	1	795	0	####	@@@@	$$$$	7491M.JPG	184	7050.JPG	300	B	K	J	B	BKJB	1000	5	1	4	1	2	1	3	0	?	3	80	120	100	100	B	K	J	P
Experiment 1	10307	18	right	female	1	95	0	####	@@@@	$$$$	7187M.JPG	185	2396.JPG	1000	C	V	N	Z	CVNZ	300	5	1	1	1	2	0	?	1	4	3	90	120	100	100	C	V	B	Z
Experiment 1	10307	18	right	female	2	395	0	####	@@@@	$$$$	7235M.JPG	186	6560.JPG	700	G	Q	T	C	GQTC	600	5	1	2	0	?	1	3	1	1	3	80	120	100	100	Q	J	T	G
Experiment 1	10307	18	right	female	1	95	0	####	@@@@	$$$$	7700M.JPG	187	2038.JPG	1000	P	Z	N	S	PZNS	300	5	1	1	1	2	1	3	1	4	4	80	120	100	100	P	Z	N	S
Experiment 1	10307	18	right	female	3	795	0	####	@@@@	$$$$		188	2445S.JPG	300	T	P	G	S	TPGS	1000	5	1	1	1	2	1	3	0	?	3	90	120	100	100	T	P	G	Z
Experiment 1	10307	18	right	female	2	395	0	####	@@@@	$$$$	2215M.JPG	189	2352.2.JPG	700	T	N	G	Q	TNGQ	600	5	1	1	1	2	0	?	1	3	3	80	120	100	100	T	N	X	G
Experiment 1	10307	18	right	female	3	795	0	####	@@@@	$$$$		190	2191S.JPG	300	Y	S	J	V	YSJV	1000	5	0	?	1	2	1	3	0	?	2	90	120	100	100	Z	S	J	X
Experiment 1	10307	18	right	female	3	395	0	####	@@@@	$$$$		191	2206S.JPG	700	D	L	H	Z	DLHZ	600	5	1	1	1	2	1	3	1	4	4	80	120	100	100	D	L	H	Z
Experiment 1	10307	18	right	female	1	795	0	####	@@@@	$$$$	7217M.JPG	192	2191.JPG	300	Q	V	D	T	QVDT	1000	5	1	1	1	2	1	3	1	4	4	80	120	100	100	Q	V	D	T
Experiment 1	10307	18	right	female	3	95	0	####	@@@@	$$$$		193	3000S.JPG	1000	L	G	Z	K	LGZK	300	5	1	1	1	2	1	3	1	4	4	81	119	100	100	L	G	Z	K
Experiment 1	10307	18	right	female	3	95	0	####	@@@@	$$$$		194	2593S.JPG	1000	C	R	S	T	CRST	300	5	1	1	1	2	1	3	0	?	3	80	120	100	100	C	R	S	L
Experiment 1	10307	18	right	female	3	795	0	####	@@@@	$$$$		195	6510S.JPG	300	X	N	H	P	XNHP	1000	5	1	1	1	3	1	2	1	4	4	80	120	100	100	X	H	N	P
Experiment 1	10307	18	right	female	3	95	0	####	@@@@	$$$$		196	2595S.JPG	1000	T	J	C	H	TJCH	300	5	1	1	1	2	0	?	1	4	3	90	120	100	100	T	J	Q	H
Experiment 1	10307	18	right	female	2	795	0	####	@@@@	$$$$	2513M.JPG	197	3069.JPG	300	C	J	H	P	CJHP	1000	5	1	1	1	2	0	?	1	4	3	81	119	100	100	C	J	S	P
Experiment 1	10307	18	right	female	1	95	0	####	@@@@	$$$$	2512M.JPG	198	6570.2.JPG	1000	S	F	H	Q	SFHQ	300	5	1	1	1	2	1	3	0	?	3	80	120	100	100	S	F	H	G
Experiment 1	10307	18	right	female	3	795	0	####	@@@@	$$$$		199	6550S.JPG	300	P	C	T	L	PCTL	1000	5	1	1	1	2	1	3	1	4	4	80	120	100	100	P	C	T	L
Experiment 1	10307	18	right	female	3	795	0	####	@@@@	$$$$		200	6200S.JPG	300	Z	B	Q	R	ZBQR	1000	5	1	1	1	2	0	?	1	4	3	81	119	100	100	Z	B	G	R
Experiment 1	10307	18	right	female	2	395	0	####	@@@@	$$$$	2215M.JPG	201	3080.JPG	700	P	L	Z	T	PLZT	600	5	1	1	1	2	1	3	1	4	4	80	120	100	100	P	L	Z	T
Experiment 1	10307	18	right	female	1	395	0	####	@@@@	$$$$	7224M.JPG	202	2495.JPG	700	T	K	N	V	TKNV	600	5	1	1	1	2	1	3	1	4	4	80	120	100	100	T	K	N	V
Experiment 1	10307	18	right	female	1	95	0	####	@@@@	$$$$	7187M.JPG	203	2480.JPG	1000	F	J	N	S	FJNS	300	5	1	1	1	2	0	?	1	4	3	80	120	100	100	F	J	R	S
Experiment 1	10307	18	right	female	2	795	0	####	@@@@	$$$$	7205M.JPG	204	6550.JPG	300	S	P	G	N	SPGN	1000	5	1	1	1	2	1	3	1	4	4	90	119	100	100	S	P	G	N
Experiment 1	10307	18	right	female	3	795	0	####	@@@@	$$$$		205	2720S.JPG	300	Z	K	S	P	ZKSP	1000	5	1	1	1	2	1	3	1	4	4	80	120	100	100	Z	K	S	P
Experiment 1	10307	18	right	female	3	395	0	####	@@@@	$$$$		206	2440S.JPG	700	P	F	C	R	PFCR	600	5	1	1	1	2	1	3	1	4	4	80	120	100	100	P	F	C	R
Experiment 1	10307	18	right	female	1	795	0	####	@@@@	$$$$	7490M.JPG	207	2880.JPG	300	D	H	S	B	DHSB	1000	5	1	1	1	3	1	2	1	4	4	80	120	100	100	D	S	H	B
Experiment 1	10307	18	right	female	3	795	0	####	@@@@	$$$$		208	9410S.JPG	300	C	H	B	S	CHBS	1000	5	1	1	1	2	1	4	0	?	3	80	120	100	100	C	H	S	J
Experiment 1	10307	18	right	female	2	795	0	####	@@@@	$$$$	7235M.JPG	209	3130.JPG	300	G	F	C	R	GFCR	1000	5	1	1	1	2	1	3	1	4	4	80	120	100	100	G	F	C	R
Experiment 1	10307	18	right	female	3	95	0	####	@@@@	$$$$		210	2396S.JPG	1000	C	H	R	J	CHRJ	300	5	1	1	1	3	1	2	1	4	4	80	120	100	100	C	R	H	J
Experiment 1	10307	18	right	female	2	395	0	####	@@@@	$$$$	7185M.JPG	211	3140.JPG	700	J	K	F	Z	JKFZ	600	5	1	1	0	?	1	4	1	3	3	80	120	100	100	J	Q	Z	F
Experiment 1	10307	18	right	female	2	95	0	####	@@@@	$$$$	7700M.JPG	212	3010.JPG	1000	K	G	B	T	KGBT	300	5	1	1	1	3	1	4	1	2	4	80	120	100	100	K	B	T	G
Experiment 1	10307	18	right	female	1	795	0	####	@@@@	$$$$	7234M.JPG	213	2491.JPG	300	K	J	T	S	KJTS	1000	5	1	1	1	2	1	3	1	4	4	80	120	100	100	K	J	T	S
Experiment 1	10307	18	right	female	1	95	0	####	@@@@	$$$$	2513M.JPG	214	2499.JPG	1000	B	Z	H	L	BZHL	300	5	1	1	1	2	1	3	1	4	4	90	120	100	100	B	Z	H	L
Experiment 1	10307	18	right	female	3	395	0	####	@@@@	$$$$		215	3053S.JPG	700	V	K	C	N	VKCN	600	5	1	1	1	2	1	3	0	?	3	80	120	100	100	V	K	C	H
Experiment 1	10307	18	right	female	3	795	0	####	@@@@	$$$$		216	2381S.JPG	300	B	N	C	V	BNCV	1000	5	1	1	1	2	1	4	0	?	3	80	120	100	100	B	N	V	X
Experiment 1	10307	18	right	female	3	395	0	####	@@@@	$$$$		217	2514S.JPG	700	R	Z	H	L	RZHL	600	5	1	1	0	?	1	2	1	4	3	80	120	100	100	R	S	Z	L
Experiment 1	10307	18	right	female	3	395	0	####	@@@@	$$$$		218	9810S.JPG	700	B	K	F	P	BKFP	600	5	1	1	1	2	1	4	1	3	4	81	119	100	100	B	K	P	F
Experiment 1	10307	18	right	female	2	95	0	####	@@@@	$$$$	7217M.JPG	219	6230.JPG	1000	K	F	G	S	KFGS	300	5	1	1	1	2	1	3	1	4	4	80	120	100	100	K	F	G	S
Experiment 1	10307	18	right	female	3	95	0	####	@@@@	$$$$		220	8485S.JPG	1000	R	N	C	G	RNCG	300	5	1	1	1	2	1	3	1	4	4	90	120	100	100	R	N	C	G
Experiment 1	10307	18	right	female	3	395	0	####	@@@@	$$$$		221	6350S.JPG	700	B	N	C	G	BNCG	600	5	1	1	1	2	1	3	0	?	3	80	120	100	100	B	N	C	X
Experiment 1	10307	18	right	female	2	95	0	####	@@@@	$$$$	7233M.JPG	222	3060.JPG	1000	S	X	C	D	SXCD	300	5	1	1	1	2	1	3	1	4	4	81	119	100	100	S	X	C	D
Experiment 1	10307	18	right	female	1	95	0	####	@@@@	$$$$	7491M.JPG	223	7595.JPG	1000	V	J	R	K	VJRK	300	5	1	1	1	2	1	3	0	?	3	80	120	100	100	V	J	R	C
Experiment 1	10307	18	right	female	3	795	0	####	@@@@	$$$$		224	2102S.JPG	300	R	N	T	L	RNTL	1000	5	1	1	1	2	1	3	1	4	4	90	120	100	100	R	N	T	L
Experiment 1	10307	18	right	female	1	95	0	####	@@@@	$$$$	2512M.JPG	225	2493.JPG	1000	C	N	P	G	CNPG	300	5	1	1	1	2	1	3	1	4	4	80	120	100	100	C	N	P	G
Experiment 1	10307	18	right	female	3	795	0	####	@@@@	$$$$		226	9070S.JPG	300	F	D	Z	L	FDZL	1000	5	1	1	1	2	1	3	0	?	3	80	120	100	100	F	D	Z	C
Experiment 1	10307	18	right	female	2	95	0	####	@@@@	$$$$	7234M.JPG	227	6830.JPG	1000	L	P	C	R	LPCR	300	5	1	1	1	2	1	3	1	4	4	80	120	100	100	L	P	C	R
Experiment 1	10307	18	right	female	1	95	0	####	@@@@	$$$$	7185M.JPG	228	2850.JPG	1000	V	D	L	P	VDLP	300	5	1	1	1	3	1	2	1	4	4	90	120	100	100	V	L	D	P
Experiment 1	10408	21	left	female	3	795	0	####	@@@@	$$$$		1	6350S.JPG	300	Z	Q	R	S	ZQRS	1000	4	1	1	0	?	1	2	1	3	3	90	120	100	100	Z	P	Q	R
Experiment 1	10408	21	left	female	2	395	0	####	@@@@	$$$$	2512M.JPG	2	6200.JPG	700	Z	Q	K	F	ZQKF	600	4	0	?	0	?	0	?	1	3	1	80	120	100	100	X	V	B	K
Experiment 1	10408	21	left	female	1	95	0	####	@@@@	$$$$	7205M.JPG	3	2850.JPG	1000	L	P	Z	T	LPZT	300	4	1	1	1	2	1	3	1	4	4	81	119	100	99	L	P	Z	T
Experiment 1	10408	21	left	female	3	95	0	####	@@@@	$$$$		4	3170S.JPG	1000	B	N	T	X	BNTX	300	4	1	1	1	2	0	?	1	4	3	80	120	100	100	B	N	F	X
Experiment 1	10408	21	left	female	1	795	0	####	@@@@	$$$$	7217M.JPG	5	2206.JPG	300	Q	T	K	X	QTKX	1000	4	1	1	0	?	1	4	1	3	3	80	120	100	100	Q	F	X	K
Experiment 1	10408	21	left	female	3	795	0	####	@@@@	$$$$		6	2514S.JPG	300	P	N	K	T	PNKT	1000	4	1	1	1	2	1	3	0	?	3	80	120	100	100	P	N	K	B
Experiment 1	10408	21	left	female	3	95	0	####	@@@@	$$$$		7	2104S.JPG	1000	F	Q	R	T	FQRT	300	4	1	1	0	?	0	?	0	?	1	80	119	100	100	F	J	P	K
Experiment 1	10408	21	left	female	2	95	0	####	@@@@	$$$$	7235M.JPG	8	3010.JPG	1000	Q	K	T	D	QKTD	300	4	1	1	0	?	1	2	0	?	2	80	120	100	100	Q	X	K	B
Experiment 1	10408	21	left	female	3	95	0	####	@@@@	$$$$		9	9252S.JPG	1000	F	C	G	D	FCGD	300	4	1	1	1	2	1	3	1	4	4	89	120	100	100	F	C	G	D
Experiment 1	10408	21	left	female	3	395	0	####	@@@@	$$$$		10	6370S.JPG	700	Z	C	R	G	ZCRG	600	4	1	1	0	?	0	?	1	2	2	80	120	100	100	Z	F	B	C
Experiment 1	10408	21	left	female	3	395	0	####	@@@@	$$$$		11	6200S.JPG	700	G	K	V	D	GKVD	600	4	1	1	0	?	0	?	1	3	2	90	120	100	100	G	X	L	V
Experiment 1	10408	21	left	female	2	95	0	####	@@@@	$$$$	2215M.JPG	12	6830.JPG	1000	Z	Q	E	R	ZQER	300	4	1	1	1	2	0	?	0	?	2	80	120	100	100	Z	Q	J	G
Experiment 1	10408	21	left	female	2	795	0	####	@@@@	$$$$	7234M.JPG	13	6313.JPG	300	T	B	L	C	TBLC	1000	4	1	1	1	2	1	3	1	4	4	80	119	100	100	T	B	L	C
Experiment 1	10408	21	left	female	2	795	0	####	@@@@	$$$$	7233M.JPG	14	3063.JPG	300	P	C	L	Z	PCLZ	1000	4	1	1	1	2	0	?	1	4	3	80	120	100	100	P	C	F	Z
Experiment 1	10408	21	left	female	1	395	0	####	@@@@	$$$$	7700M.JPG	15	2272.JPG	700	J	Q	L	Z	JQLZ	600	4	1	1	1	3	1	2	1	4	4	90	120	100	100	J	L	Q	Z
Experiment 1	10408	21	left	female	2	395	4000	####	@@@@	$$$$	7491M.JPG	16	6370.JPG	700						600	4	0	?	0	?	0	?	0	?	0	80	120	100	100	J	B	L	Q
Experiment 1	10408	21	left	female	1	395	0	####	@@@@	$$$$	7224M.JPG	17	2305.JPG	700	N	X	P	C	NXPC	600	4	1	1	1	2	1	3	1	4	4	80	120	100	100	N	X	P	C
Experiment 1	10408	21	left	female	3	795	0	####	@@@@	$$$$		18	3064S.JPG	300	P	F	D	N	PFDN	1000	4	1	1	1	2	1	3	1	4	4	80	120	100	100	P	F	D	N
Experiment 1	10408	21	left	female	2	795	0	####	@@@@	$$$$	7185M.JPG	19	2352.2.JPG	300	S	N	Z	Q	SNZQ	1000	4	1	1	0	?	0	?	0	?	1	81	119	100	100	S	X	C	J
Experiment 1	10408	21	left	female	1	795	0	####	@@@@	$$$$	7187M.JPG	20	2271.JPG	300	R	D	H	Q	RDHQ	1000	4	1	1	0	?	1	3	1	4	3	80	120	100	100	R	F	H	Q
Experiment 1	10408	21	left	female	3	795	0	####	@@@@	$$$$		21	3530S.JPG	300	R	X	Y	D	RXYD	1000	4	1	1	1	2	0	?	1	4	3	90	120	100	100	R	X	Z	D
Experiment 1	10408	21	left	female	3	795	0	####	@@@@	$$$$		22	2495S.JPG	300	R	S	C	K	RSCK	1000	4	1	1	1	2	1	3	1	4	4	80	120	100	100	R	S	C	K
Experiment 1	10408	21	left	female	1	95	0	####	@@@@	$$$$	2513M.JPG	23	2485.JPG	1000	P	C	B	Q	PCBQ	300	4	1	1	1	3	1	4	0	?	3	80	120	100	100	P	B	Q	D
Experiment 1	10408	21	left	female	2	95	0	####	@@@@	$$$$	7490M.JPG	24	8485.JPG	1000	N	C	T	J	NCTJ	300	4	1	1	1	2	1	3	1	4	4	80	120	100	100	N	C	T	J
Experiment 1	10408	21	left	female	2	795	0	####	@@@@	$$$$	2215M.JPG	25	3071.JPG	300	S	C	R	T	SCRT	1000	4	1	1	0	?	0	?	1	3	2	80	120	100	100	S	Q	F	R
Experiment 1	10408	21	left	female	3	795	0	####	@@@@	$$$$		26	2745.1S.JPG	300	F	J	T	J	FJTJ	1000	4	1	1	1	4	1	3	0	?	3	80	120	100	100	F	J	T	Q
Experiment 1	10408	21	left	female	3	395	0	####	@@@@	$$$$		27	3069S.JPG	700	J	Z	D	S	JZDS	600	4	1	1	1	2	1	3	1	4	4	90	120	100	100	J	Z	D	S
Experiment 1	10408	21	left	female	3	795	0	####	@@@@	$$$$		28	3400S.JPG	300	J	D	T	H	JDTH	1000	4	1	1	1	3	1	2	1	4	4	80	120	100	100	J	T	D	H
Experiment 1	10408	21	left	female	3	795	0	####	@@@@	$$$$		29	3030S.JPG	300	C	H	I	J	CHIJ	1000	4	1	1	1	2	0	?	1	4	3	90	120	100	100	C	H	V	J
Experiment 1	10408	21	left	female	2	395	0	####	@@@@	$$$$	7700M.JPG	30	3110.JPG	700	S	D	X	T	SDXT	600	4	1	1	1	2	1	3	1	4	4	80	120	100	100	S	D	X	T
Experiment 1	10408	21	left	female	3	795	0	####	@@@@	$$$$		31	6260S.JPG	300	H	Q	D	F	HQDF	1000	4	1	1	1	2	1	3	1	4	4	80	120	100	100	H	Q	D	F
Experiment 1	10408	21	left	female	3	95	0	####	@@@@	$$$$		32	6830S.JPG	1000	C	X	S	T	CXST	300	4	1	1	0	?	1	2	1	3	3	80	120	100	100	C	Z	X	S
Experiment 1	10408	21	left	female	3	395	0	####	@@@@	$$$$		33	2191S.JPG	700	Q	Z	D	V	QZDV	600	4	1	1	1	2	1	3	1	4	4	80	120	100	100	Q	Z	D	V
Experiment 1	10408	21	left	female	2	395	0	####	@@@@	$$$$	7490M.JPG	34	6250.JPG	700	C	K	R	D	CKRD	600	4	1	1	1	2	1	4	1	3	4	80	120	100	100	C	K	D	R
Experiment 1	10408	21	left	female	3	95	0	####	@@@@	$$$$		35	4500S.JPG	1000	B	L	D	X	BLDX	300	4	1	1	1	2	1	3	1	4	4	80	120	100	100	B	L	D	X
Experiment 1	10408	21	left	female	1	795	0	####	@@@@	$$$$	7224M.JPG	36	7493.JPG	300	F	Q	H	V	FQHV	1000	4	1	1	1	2	1	3	1	4	4	80	120	100	100	F	Q	H	V
Experiment 1	10408	21	left	female	3	795	0	####	@@@@	$$$$		37	3071S.JPG	300	G	Q	D	T	GQDT	1000	4	1	2	1	3	1	1	1	4	4	80	120	100	100	Q	D	G	T
Experiment 1	10408	21	left	female	1	95	0	####	@@@@	$$$$	7235M.JPG	38	2499.JPG	1000	C	X	T	V	CXTV	300	4	1	2	0	?	1	4	1	1	3	80	120	100	100	X	Z	V	C
Experiment 1	10408	21	left	female	3	95	0	####	@@@@	$$$$		39	7059S.JPG	1000	S	X	C	C	SXCC	300	4	1	1	1	2	1	4	0	?	3	80	120	100	99	S	X	C	G
Experiment 1	10408	21	left	female	1	395	0	####	@@@@	$$$$	7491M.JPG	40	2620.JPG	700	T	X	V	H	TXVH	600	4	1	1	0	?	1	3	1	4	3	81	119	100	100	T	C	V	H
Experiment 1	10408	21	left	female	3	95	0	####	@@@@	$$$$		41	3000S.JPG	1000	V	Q	H	T	VQHT	300	4	1	1	1	2	0	?	1	4	3	80	120	100	100	V	Q	P	T
Experiment 1	10408	21	left	female	1	395	0	####	@@@@	$$$$	2513M.JPG	42	2518.JPG	700	R	C	S	N	RCSN	600	4	1	1	1	2	1	3	1	4	4	80	120	100	100	R	C	S	N
Experiment 1	10408	21	left	female	1	95	0	####	@@@@	$$$$	7234M.JPG	43	2870.JPG	1000	K	Q	T	H	KQTH	300	4	1	1	1	2	0	?	1	4	3	90	120	100	100	K	Q	X	H
Experiment 1	10408	21	left	female	3	395	0	####	@@@@	$$$$		44	3500S.JPG	700	P	C	B	T	PCBT	600	4	1	1	0	?	1	3	1	4	3	80	120	100	100	P	Z	B	T
Experiment 1	10408	21	left	female	2	795	0	####	@@@@	$$$$	7205M.JPG	45	6834.JPG	300	R	C	T	K	RCTK	1000	4	1	1	1	2	0	?	1	4	3	90	120	100	100	R	C	P	K
Experiment 1	10408	21	left	female	1	395	0	####	@@@@	$$$$	7217M.JPG	46	2397.JPG	700	L	C	B	F	LCBF	600	4	1	1	0	?	1	3	1	4	3	80	120	100	100	L	K	B	F
Experiment 1	10408	21	left	female	3	95	0	####	@@@@	$$$$		47	2850S.JPG	1000	N	K	H	P	NKHP	300	4	1	1	1	2	1	3	1	4	4	90	120	100	100	N	K	H	P
Experiment 1	10408	21	left	female	2	95	0	####	@@@@	$$$$	7185M.JPG	48	3550.1.JPG	1000	G	D	H	P	GDHP	300	4	1	1	1	2	1	4	0	?	3	80	120	100	100	G	D	P	S
Experiment 1	10408	21	left	female	2	795	0	####	@@@@	$$$$	7187M.JPG	49	9810.JPG	300	P	T	T	B	PTTB	1000	4	1	1	1	3	0	?	1	4	3	90	120	100	100	P	T	F	B
Experiment 1	10408	21	left	female	1	95	0	####	@@@@	$$$$	7233M.JPG	50	7595.JPG	1000	F	S	K	T	FSKT	300	4	1	1	1	2	1	3	1	4	4	80	120	100	100	F	S	K	T
Experiment 1	10408	21	left	female	3	795	0	####	@@@@	$$$$		51	7493S.JPG	300	L	N	S	H	LNSH	1000	4	1	1	1	2	1	3	1	4	4	80	120	100	100	L	N	S	H
Experiment 1	10408	21	left	female	3	795	0	####	@@@@	$$$$		52	2393S.JPG	300	C	T	G	P	CTGP	1000	4	1	1	1	2	1	4	1	3	4	80	120	100	100	C	T	P	G
Experiment 1	10408	21	left	female	2	95	0	####	@@@@	$$$$	2512M.JPG	53	6821.JPG	1000	V	N	L	T	VNLT	300	4	1	1	1	2	1	3	1	4	4	80	120	100	100	V	N	L	T
Experiment 1	10408	21	left	female	3	95	0	####	@@@@	$$$$		54	8485S.JPG	1000	H	N	L	R	HNLR	300	4	1	1	1	2	1	3	1	4	4	80	120	100	100	H	N	L	R
Experiment 1	10408	21	left	female	2	95	0	####	@@@@	$$$$	7700M.JPG	55	6360.JPG	1000	G	D	Z	S	GDZS	300	4	1	2	1	1	1	3	1	4	4	80	120	100	100	D	G	Z	S
Experiment 1	10408	21	left	female	3	395	0	####	@@@@	$$$$		56	3100S.JPG	700	H	X	C	K	HXCK	600	4	1	1	1	4	1	2	1	3	4	80	120	100	100	H	K	X	C
Experiment 1	10408	21	left	female	2	395	0	####	@@@@	$$$$	7205M.JPG	57	9050.JPG	700	K	D	L	Z	KDLZ	600	4	1	1	1	2	1	3	1	4	4	80	120	100	100	K	D	L	Z
Experiment 1	10408	21	left	female	1	395	0	####	@@@@	$$$$	7217M.JPG	58	9070.JPG	700	B	V	Z	E	BVZE	600	4	1	1	1	2	1	3	0	?	3	80	120	100	100	B	V	Z	C
Experiment 1	10408	21	left	female	3	795	0	####	@@@@	$$$$		59	6540S.JPG	300	K	X	L	C	KXLC	1000	4	1	1	0	?	1	2	1	4	3	79	120	100	100	K	Z	X	C
Experiment 1	10408	21	left	female	3	95	0	####	@@@@	$$$$		60	6821S.JPG	1000	B	L	Z	Q	BLZQ	300	4	0	?	1	3	1	2	1	4	3	80	120	100	100	P	Z	L	Q
Experiment 1	10408	21	left	female	2	395	0	####	@@@@	$$$$	7235M.JPG	61	3068.JPG	700	C	V	P	C	CVPC	600	4	1	4	1	2	1	3	0	?	3	81	119	100	100	C	V	P	G
Experiment 1	10408	21	left	female	3	95	0	####	@@@@	$$$$		62	2730S.JPG	1000	R	T	D	L	RTDL	300	4	1	1	1	2	1	3	1	4	4	80	120	100	100	R	T	D	L
Experiment 1	10408	21	left	female	1	795	0	####	@@@@	$$$$	2215M.JPG	63	2745.1.JPG	300	C	B	Q	D	CBQD	1000	4	1	1	1	2	1	3	0	?	3	81	119	100	100	C	B	Q	G
Experiment 1	10408	21	left	female	3	395	0	####	@@@@	$$$$		64	2235S.JPG	700	L	K	D	Q	LKDQ	600	4	1	1	0	?	1	2	1	4	3	80	120	100	100	L	F	K	Q
Experiment 1	10408	21	left	female	1	395	0	####	@@@@	$$$$	2512M.JPG	65	2506.JPG	700	J	V	S	G	JVSG	600	4	1	1	0	?	1	3	1	4	3	81	119	100	100	J	Z	S	G
Experiment 1	10408	21	left	female	3	395	0	####	@@@@	$$$$		66	9635.1S.JPG	700	C	V	N	J	CVNJ	600	4	1	1	1	2	1	3	1	4	4	80	120	100	100	C	V	N	J
Experiment 1	10408	21	left	female	3	395	0	####	@@@@	$$$$		67	6510S.JPG	700	J	V	S	N	JVSN	600	4	1	1	0	?	1	3	1	4	3	90	120	100	100	J	X	S	N
Experiment 1	10408	21	left	female	3	95	0	####	@@@@	$$$$		68	6570.2S.JPG	1000	L	S	K	N	LSKN	300	4	1	1	0	?	1	2	0	?	2	80	120	100	100	L	Z	S	J
Experiment 1	10408	21	left	female	3	95	0	####	@@@@	$$$$		69	3550.1S.JPG	1000	D	K	V	J	DKVJ	300	4	1	1	1	2	1	3	0	?	3	80	120	100	100	D	K	V	C
Experiment 1	10408	21	left	female	2	95	0	####	@@@@	$$$$	7185M.JPG	70	9250.JPG	1000	T	R	S	Q	TRSQ	300	4	1	1	1	2	0	?	1	4	3	80	120	100	100	T	R	G	Q
Experiment 1	10408	21	left	female	3	95	0	####	@@@@	$$$$		71	2383S.JPG	1000	P	J	N	T	PJNT	300	4	1	1	1	2	1	3	1	4	4	80	120	100	100	P	J	N	T
Experiment 1	10408	21	left	female	3	395	0	####	@@@@	$$$$		72	3130S.JPG	700	B	J	Q	A	BJQA	600	4	1	1	0	?	1	3	1	2	3	80	120	100	100	B	K	Q	J
Experiment 1	10408	21	left	female	2	95	0	####	@@@@	$$$$	7234M.JPG	73	6230.JPG	1000	X	Q	J	N	XQJN	300	4	1	1	0	?	1	2	0	?	2	80	120	100	100	X	R	Q	H
Experiment 1	10408	21	left	female	2	95	0	####	@@@@	$$$$	7224M.JPG	74	9600.JPG	1000	P	H	I	L	PHIL	300	4	1	1	1	2	0	?	1	4	3	90	120	100	100	P	H	T	L
Experiment 1	10408	21	left	female	2	795	0	####	@@@@	$$$$	7491M.JPG	75	6350.JPG	300	J	P	D	G	JPDG	1000	4	1	1	0	?	1	2	1	3	3	80	120	100	100	J	T	P	D
Experiment 1	10408	21	left	female	1	795	0	####	@@@@	$$$$	2513M.JPG	76	2214.JPG	300	C	G	S	X	CGSX	1000	4	1	1	0	?	1	3	1	4	3	80	120	100	100	C	F	S	X
Experiment 1	10408	21	left	female	3	95	0	####	@@@@	$$$$		77	6315S.JPG	1000	Z	V	G	D	ZVGD	300	4	1	1	1	2	0	?	0	?	2	80	120	100	100	Z	V	J	B
Experiment 1	10408	21	left	female	1	95	0	####	@@@@	$$$$	7490M.JPG	78	2396.JPG	1000	L	B	Q	Z	LBQZ	300	4	1	1	1	2	0	?	1	4	3	80	120	100	100	L	B	G	Z
Experiment 1	10408	21	left	female	3	795	0	####	@@@@	$$$$		79	2830S.JPG	300	D	G	H	R	DGHR	1000	4	1	1	1	2	1	3	1	4	4	80	120	100	100	D	G	H	R
Experiment 1	10408	21	left	female	2	395	0	####	@@@@	$$$$	7233M.JPG	80	6312.JPG	700	B	R	K	Q	BRKQ	600	4	1	1	0	?	1	3	0	?	2	90	120	100	100	B	F	K	G
Experiment 1	10408	21	left	female	1	95	0	####	@@@@	$$$$	7187M.JPG	81	6570.2.JPG	1000	S	C	I	L	SCIL	300	4	1	1	1	2	0	?	1	4	3	80	120	100	100	S	C	V	L
Experiment 1	10408	21	left	female	2	795	0	####	@@@@	$$$$	2215M.JPG	82	3140.JPG	300	X	H	G	D	XHGD	1000	4	1	1	0	?	0	?	0	?	1	80	120	100	100	X	R	S	P
Experiment 1	10408	21	left	female	3	395	0	####	@@@@	$$$$		83	2880S.JPG	700	R	J	S	F	RJSF	600	4	1	1	1	2	1	3	1	4	4	81	119	100	100	R	J	S	F
Experiment 1	10408	21	left	female	3	795	0	####	@@@@	$$$$		84	3080S.JPG	300	G	J	N	C	GJNC	1000	4	1	1	1	2	1	3	1	4	4	80	120	100	100	G	J	N	C
Experiment 1	10408	21	left	female	3	95	0	####	@@@@	$$$$		85	2480S.JPG	1000	S	K	N	Z	SKNZ	300	4	1	1	1	2	1	4	1	3	4	80	120	100	100	S	K	Z	N
Experiment 1	10408	21	left	female	1	795	0	####	@@@@	$$$$	7187M.JPG	86	2830.JPG	300	L	R	N	Q	LRNQ	1000	4	1	1	0	?	1	2	0	?	2	80	120	100	100	L	P	R	X
Experiment 1	10408	21	left	female	1	795	0	####	@@@@	$$$$	7185M.JPG	87	2749.JPG	300	L	N	R	Q	LNRQ	1000	4	0	?	1	1	0	?	1	4	2	80	120	100	100	J	L	C	Q
Experiment 1	10408	21	left	female	3	95	0	####	@@@@	$$$$		88	6360S.JPG	1000	P	R	X	S	PRXS	300	4	1	2	1	1	1	3	1	4	4	80	120	100	100	R	P	X	S
Experiment 1	10408	21	left	female	3	395	0	####	@@@@	$$$$		89	2506S.JPG	700	L	S	D	H	LSDH	600	4	1	1	1	2	1	3	1	4	4	81	119	100	100	L	S	D	H
Experiment 1	10408	21	left	female	2	95	0	####	@@@@	$$$$	2513M.JPG	90	2730.JPG	1000	Q	S	L	G	QSLG	300	4	1	1	1	2	1	3	1	4	4	80	120	100	100	Q	S	L	G
Experiment 1	10408	21	left	female	1	395	0	####	@@@@	$$$$	7224M.JPG	91	2102.JPG	700	D	J	G	S	DJGS	600	4	1	1	1	2	1	3	1	4	4	80	120	100	100	D	J	G	S
Experiment 1	10408	21	left	female	2	95	0	####	@@@@	$$$$	7491M.JPG	92	9252.JPG	1000	T	R	Q	J	TRQJ	300	4	1	1	0	?	0	?	1	4	2	80	120	100	100	T	P	C	J
Experiment 1	10408	21	left	female	3	795	0	####	@@@@	$$$$		93	3053S.JPG	300	D	Q	V	G	DQVG	1000	4	1	1	1	2	1	3	0	?	3	80	120	100	100	D	Q	V	H
Experiment 1	10408	21	left	female	3	795	0	####	@@@@	$$$$		94	2441S.JPG	300	D	Q	V	Z	DQVZ	1000	4	1	1	1	2	0	?	1	4	3	80	120	100	100	D	Q	C	Z
Experiment 1	10408	21	left	female	1	795	0	####	@@@@	$$$$	7700M.JPG	95	2580.JPG	300	F	B	J	S	FBJS	1000	4	1	1	1	2	1	3	1	4	4	80	120	100	100	F	B	J	S
Experiment 1	10408	21	left	female	2	395	0	####	@@@@	$$$$	7490M.JPG	96	6510.JPG	700	L	Q	G	H	LQGH	600	4	1	1	1	3	1	2	1	4	4	89	120	100	100	L	G	Q	H
Experiment 1	10408	21	left	female	2	95	0	####	@@@@	$$$$	7205M.JPG	97	6570.JPG	1000	K	P	L	X	KPLX	300	4	1	1	1	2	0	?	1	4	3	80	120	100	100	K	P	J	X
Experiment 1	10408	21	left	female	1	395	0	####	@@@@	$$$$	2512M.JPG	98	2235.JPG	700	B	R	L	Z	BRLZ	600	4	1	1	1	2	0	?	1	4	3	90	120	100	100	B	R	K	Z
Experiment 1	10408	21	left	female	3	395	0	####	@@@@	$$$$		99	2221S.JPG	700	R	N	J	V	RNJV	600	4	1	2	1	1	1	3	1	4	4	80	120	100	100	N	R	J	V
Experiment 1	10408	21	left	female	1	795	0	####	@@@@	$$$$	7217M.JPG	100	2890.JPG	300	N	X	Z	Q	NXZQ	1000	4	1	1	0	?	1	2	1	4	3	80	120	100	99	N	H	X	Q
Experiment 1	10408	21	left	female	2	95	0	####	@@@@	$$$$	7235M.JPG	101	3170.JPG	1000	L	D	Z	T	LDZT	300	4	1	1	1	2	1	3	1	4	4	80	120	100	100	L	D	Z	T
Experiment 1	10408	21	left	female	3	395	0	####	@@@@	$$$$		102	6550S.JPG	700	X	D	N	B	XDNB	600	4	1	1	0	?	1	3	1	4	3	80	120	100	100	X	C	N	B
Experiment 1	10408	21	left	female	3	95	0	####	@@@@	$$$$		103	3060S.JPG	1000	C	S	Q	R	CSQR	300	4	1	1	1	2	0	?	1	4	3	80	120	100	100	C	S	G	R
Experiment 1	10408	21	left	female	3	395	0	####	@@@@	$$$$		104	2683S.JPG	700	X	D	P	T	XDPT	600	4	1	1	1	2	1	3	1	4	4	80	120	100	100	X	D	P	T
Experiment 1	10408	21	left	female	3	795	0	####	@@@@	$$$$		105	3266S.JPG	300	R	W	X	R	RWXR	1000	4	1	4	0	?	1	3	0	?	2	80	120	100	100	R	G	X	B
Experiment 1	10408	21	left	female	3	395	0	####	@@@@	$$$$		106	3068S.JPG	700	K	V	H	P	KVHP	600	4	1	1	1	2	1	3	1	4	4	80	120	100	100	K	V	H	P
Experiment 1	10408	21	left	female	3	95	0	####	@@@@	$$$$		107	2385S.JPG	1000	K	Z	P	T	KZPT	300	4	1	1	1	2	1	3	0	?	3	80	120	100	100	K	Z	P	J
Experiment 1	10408	21	left	female	3	795	0	####	@@@@	$$$$		108	2580S.JPG	300	V	J	N	T	VJNT	1000	4	1	1	1	2	1	3	1	4	4	80	120	100	100	V	J	N	T
Experiment 1	10408	21	left	female	3	95	0	####	@@@@	$$$$		109	3102S.JPG	1000	R	J	V	J	RJVJ	300	4	1	1	0	?	1	4	1	3	3	80	120	100	100	R	L	J	V
Experiment 1	10408	21	left	female	1	795	0	####	@@@@	$$$$	7234M.JPG	110	8311.JPG	300	B	J	I	S	BJIS	1000	4	1	1	0	?	0	?	1	4	2	90	120	100	100	B	L	F	S
Experiment 1	10408	21	left	female	1	395	0	####	@@@@	$$$$	7233M.JPG	111	2720.JPG	700	K	P	S	V	KPSV	600	4	1	1	1	2	1	3	1	4	4	80	120	100	100	K	P	S	V
Experiment 1	10408	21	left	female	2	95	0	####	@@@@	$$$$	7700M.JPG	112	6210.JPG	1000	Q	S	N	K	QSNK	300	4	1	1	1	2	1	3	1	4	4	80	120	100	100	Q	S	N	K
Experiment 1	10408	21	left	female	3	395	0	####	@@@@	$$$$		113	3150S.JPG	700	C	F	T	G	CFTG	600	4	1	1	1	2	1	3	1	4	4	80	120	100	100	C	F	T	G
Experiment 1	10408	21	left	female	3	95	0	####	@@@@	$$$$		114	9250S.JPG	1000	S	R	H	X	SRHX	300	4	1	1	1	2	1	3	1	4	4	80	120	100	100	S	R	H	X
Experiment 1	10408	21	left	female	1	95	0	####	@@@@	$$$$	7233M.JPG	115	2104.JPG	1000	V	L	Q	G	VLQG	300	4	1	1	0	?	1	2	0	?	2	80	120	100	100	V	F	L	X
Experiment 1	10408	21	left	female	3	95	0	####	@@@@	$$$$		116	2485S.JPG	1000	F	R	S	C	FRSC	300	4	1	1	1	2	1	3	1	4	4	80	120	100	100	F	R	S	C
Experiment 1	10408	21	left	female	1	95	0	####	@@@@	$$$$	7234M.JPG	117	2038.JPG	1000	B	L	C	Q	BLCQ	300	4	1	1	1	2	1	4	0	?	3	80	120	100	100	B	L	Q	G
Experiment 1	10408	21	left	female	2	795	0	####	@@@@	$$$$	7224M.JPG	118	3530.JPG	300	C	Z	V	G	CZVG	1000	4	1	1	1	2	1	3	0	?	3	80	120	100	100	C	Z	V	N
Experiment 1	10408	21	left	female	2	795	0	####	@@@@	$$$$	7185M.JPG	119	3030.JPG	300	P	B	V	Z	PBVZ	1000	4	1	1	1	2	1	3	0	?	3	81	119	100	100	P	B	V	F
Experiment 1	10408	21	left	female	1	395	0	####	@@@@	$$$$	7490M.JPG	120	7080.JPG	700	N	C	L	H	NCLH	600	4	1	1	1	2	1	3	1	4	4	80	120	100	100	N	C	L	H
Experiment 1	10408	21	left	female	2	795	0	####	@@@@	$$$$	2513M.JPG	121	3400.JPG	300	K	G	X	S	KGXS	1000	4	1	1	1	2	0	?	1	4	3	80	120	100	100	K	G	Z	S
Experiment 1	10408	21	left	female	2	395	0	####	@@@@	$$$$	7217M.JPG	122	6300.JPG	700	P	C	G	Q	PCGQ	600	4	1	1	1	3	1	2	1	4	4	80	120	100	100	P	G	C	Q
Experiment 1	10408	21	left	female	3	795	0	####	@@@@	$$$$		123	2749S.JPG	300	G	R	H	L	GRHL	1000	4	1	1	1	2	1	3	1	4	4	90	119	100	100	G	R	H	L
Experiment 1	10408	21	left	female	3	95	0	####	@@@@	$$$$		124	9600S.JPG	1000	N	S	J	F	NSJF	300	4	1	1	1	2	1	3	1	4	4	80	120	100	100	N	S	J	F
Experiment 1	10408	21	left	female	1	95	0	####	@@@@	$$$$	7205M.JPG	125	7043.JPG	1000	Q	L	I	J	QLIJ	300	4	1	1	0	?	1	4	1	2	3	80	119	100	100	Q	H	J	L
Experiment 1	10408	21	left	female	2	395	4000	####	@@@@	$$$$	7491M.JPG	126	3500.JPG	700		N	G	J	NGJ	600	4	0	?	0	?	0	?	0	?	0	80	120	100	100	Z	Q	B	R
Experiment 1	10408	21	left	female	3	795	0	####	@@@@	$$$$		127	3140S.JPG	300	Q	X	J	F	QXJF	1000	4	0	?	1	4	0	?	1	3	2	80	120	100	100	C	F	Z	J
Experiment 1	10408	21	left	female	1	795	0	####	@@@@	$$$$	2215M.JPG	128	2393.JPG	300	P	J	X	D	PJXD	1000	4	1	1	1	2	1	3	1	4	4	80	119	100	100	P	J	X	D
Experiment 1	10408	21	left	female	3	795	0	####	@@@@	$$$$		129	2271S.JPG	300	G	X	Q	H	GXQH	1000	4	1	1	1	2	1	3	0	?	3	80	120	100	100	G	X	Q	C
Experiment 1	10408	21	left	female	2	795	0	####	@@@@	$$$$	7187M.JPG	130	3266.JPG	300	R	X	P	H	RXPH	1000	4	1	1	0	?	1	3	1	4	3	80	120	100	99	R	Z	P	H
Experiment 1	10408	21	left	female	3	395	0	####	@@@@	$$$$		131	2200S.JPG	700	F	J	N	V	FJNV	600	4	1	1	1	2	1	3	1	4	4	81	119	100	100	F	J	N	V
Experiment 1	10408	21	left	female	3	395	0	####	@@@@	$$$$		132	2445S.JPG	700	S	C	G	X	SCGX	600	4	1	1	1	3	1	2	0	?	3	80	120	100	100	S	G	C	K
Experiment 1	10408	21	left	female	1	395	0	####	@@@@	$$$$	7235M.JPG	133	2221.JPG	700	S	L	H	X	SLHX	600	4	0	?	1	2	1	3	1	4	3	90	120	100	100	Z	L	H	X
Experiment 1	10408	21	left	female	3	95	0	####	@@@@	$$$$		134	7595S.JPG	1000	K	G	N	T	KGNT	300	4	1	1	1	2	1	3	1	4	4	80	120	100	100	K	G	N	T
Experiment 1	10408	21	left	female	2	395	0	####	@@@@	$$$$	2512M.JPG	135	3130.JPG	700	S	T	C	X	STCX	600	4	1	1	1	2	1	3	1	4	4	80	120	100	100	S	T	C	X
Experiment 1	10408	21	left	female	1	795	0	####	@@@@	$$$$	7235M.JPG	136	4000.JPG	300	C	D	H	Q	CDHQ	1000	4	0	?	1	2	1	3	1	4	3	80	120	100	100	Z	D	H	Q
Experiment 1	10408	21	left	female	2	795	0	####	@@@@	$$$$	7700M.JPG	137	6560.JPG	300	D	L	H	S	DLHS	1000	4	1	1	1	2	0	?	1	4	3	80	120	100	100	D	L	Z	S
Experiment 1	10408	21	left	female	2	795	0	####	@@@@	$$$$	7224M.JPG	138	2811.JPG	300	X	P	D	L	XPDL	1000	4	1	1	1	2	0	?	1	4	3	80	120	100	100	X	P	K	L
Experiment 1	10408	21	left	female	3	95	0	####	@@@@	$$$$		139	3010S.JPG	1000	K	X	D	L	KXDL	300	4	0	?	1	2	1	3	0	?	2	90	120	100	100	H	X	D	B
Experiment 1	10408	21	left	female	3	95	0	####	@@@@	$$$$		140	2210S.JPG	1000	G	F	N	B	GFNB	300	4	1	1	1	2	1	3	1	4	4	80	120	100	100	G	F	N	B
Experiment 1	10408	21	left	female	3	395	0	####	@@@@	$$$$		141	2305S.JPG	700	H	G	P	X	HGPX	600	4	1	1	1	2	1	3	1	4	4	80	120	100	100	H	G	P	X
Experiment 1	10408	21	left	female	1	795	0	####	@@@@	$$$$	7490M.JPG	142	2495.JPG	300	D	L	N	X	DLNX	1000	4	1	1	1	2	1	4	0	?	3	80	120	100	100	D	L	X	K
Experiment 1	10408	21	left	female	3	795	0	####	@@@@	$$$$		143	6313S.JPG	300	K	N	P	V	KNPV	1000	4	1	1	1	4	1	3	0	?	3	80	120	100	100	K	V	P	J
Experiment 1	10408	21	left	female	2	395	0	####	@@@@	$$$$	2513M.JPG	144	9410.JPG	700	P	C	Q	R	PCQR	600	4	1	1	1	3	0	?	1	4	3	80	120	100	100	P	Q	G	R
Experiment 1	10408	21	left	female	1	95	0	####	@@@@	$$$$	2512M.JPG	145	2593.JPG	1000	P	R	J	B	PRJB	300	4	1	1	1	3	1	4	1	2	4	81	119	100	100	P	J	B	R
Experiment 1	10408	21	left	female	1	95	0	####	@@@@	$$$$	7491M.JPG	146	2385.JPG	1000	D	T	N	Q	DTNQ	300	4	1	1	1	2	1	3	1	4	4	80	120	100	100	D	T	N	Q
Experiment 1	10408	21	left	female	2	95	0	####	@@@@	$$$$	7234M.JPG	147	6315.JPG	1000	D	L	J	X	DLJX	300	4	1	1	1	2	1	3	1	4	4	90	120	100	99	D	L	J	X
Experiment 1	10408	21	left	female	3	95	0	####	@@@@	$$$$		148	6210S.JPG	1000	N	V	J	K	NVJK	300	4	1	1	1	2	0	?	1	4	3	80	120	100	100	N	V	X	K
Experiment 1	10408	21	left	female	3	795	0	####	@@@@	$$$$		149	3063S.JPG	300	N	X	H	J	NXHJ	1000	4	1	2	0	?	1	3	1	4	3	90	120	100	100	X	Z	H	J
Experiment 1	10408	21	left	female	3	795	0	####	@@@@	$$$$		150	8311S.JPG	300	Z	N	L	X	ZNLX	1000	4	1	1	1	3	0	?	0	?	2	80	120	100	100	Z	L	C	B
Experiment 1	10408	21	left	female	2	795	0	####	@@@@	$$$$	7217M.JPG	151	3064.JPG	300	V	T	Q	F	VTQF	1000	4	1	1	1	2	1	3	1	4	4	80	120	100	100	V	T	Q	F
Experiment 1	10408	21	left	female	2	795	0	####	@@@@	$$$$	7185M.JPG	152	6540.JPG	300	K	V	T	L	KVTL	1000	4	1	1	1	2	1	3	1	4	4	90	120	100	100	K	V	T	L
Experiment 1	10408	21	left	female	3	795	0	####	@@@@	$$$$		153	2214S.JPG	300	Q	P	T	X	QPTX	1000	4	1	1	1	2	1	4	1	3	4	80	120	100	100	Q	P	X	T
Experiment 1	10408	21	left	female	3	395	0	####	@@@@	$$$$		154	2491S.JPG	700	P	R	H	T	PRHT	600	4	1	1	1	2	1	3	0	?	3	80	120	100	100	P	R	H	K
Experiment 1	10408	21	left	female	1	795	0	####	@@@@	$$$$	7233M.JPG	155	2514.JPG	300	Z	S	T	D	ZSTD	1000	4	1	1	1	2	1	3	1	4	4	80	120	100	100	Z	S	T	D
Experiment 1	10408	21	left	female	3	395	0	####	@@@@	$$$$		156	6312S.JPG	700	C	D	D	K	CDDK	600	4	0	?	0	?	1	3	1	4	2	80	120	100	100	T	P	D	K
Experiment 1	10408	21	left	female	3	795	0	####	@@@@	$$$$		157	2440S.JPG	300	H	G	D	F	HGDF	1000	4	1	1	1	2	0	?	1	4	3	80	120	100	100	H	G	K	F
Experiment 1	10408	21	left	female	1	95	0	####	@@@@	$$$$	7205M.JPG	158	2383.JPG	1000	L	K	D	F	LKDF	300	4	1	1	1	2	0	?	1	4	3	81	119	100	100	L	K	P	F
Experiment 1	10408	21	left	female	3	95	0	####	@@@@	$$$$		159	3120S.JPG	1000	N	D	Q	B	NDQB	300	4	1	1	1	2	1	3	1	4	4	80	120	100	100	N	D	Q	B
Experiment 1	10408	21	left	female	3	795	0	####	@@@@	$$$$		160	2206S.JPG	300	Q	R	T	B	QRTB	1000	4	1	1	1	2	0	?	1	4	3	80	120	100	100	Q	R	P	B
Experiment 1	10408	21	left	female	3	395	0	####	@@@@	$$$$		161	9410S.JPG	700	T	B	S	Q	TBSQ	600	4	1	1	1	2	1	3	1	4	4	80	120	100	100	T	B	S	Q
Experiment 1	10408	21	left	female	2	395	0	####	@@@@	$$$$	2215M.JPG	162	9635.1.JPG	700	H	I	R	X	HIRX	600	4	1	1	0	?	1	3	1	4	3	80	120	100	100	H	L	R	X
Experiment 1	10408	21	left	female	1	395	0	####	@@@@	$$$$	7187M.JPG	163	2491.JPG	700	H	R	T	V	HRTV	600	4	1	1	1	3	0	?	1	4	3	80	120	100	100	H	T	J	V
Experiment 1	10408	21	left	female	1	395	0	####	@@@@	$$$$	7491M.JPG	164	2200.JPG	700	Q	R	T	K	QRTK	600	4	1	1	0	?	0	?	1	4	2	80	120	100	100	Q	H	Z	K
Experiment 1	10408	21	left	female	1	795	0	####	@@@@	$$$$	7490M.JPG	165	2020.JPG	300	D	J	N	L	DJNL	1000	4	1	1	1	2	1	3	1	4	4	80	120	100	100	D	J	N	L
Experiment 1	10408	21	left	female	2	395	0	####	@@@@	$$$$	7233M.JPG	166	9921.JPG	700	T	X	H	V	TXHV	600	4	1	1	1	4	0	?	1	3	3	80	120	100	100	T	V	N	H
Experiment 1	10408	21	left	female	2	95	0	####	@@@@	$$$$	2513M.JPG	167	3120.JPG	1000	Q	R	N	X	QRNX	300	4	1	1	0	?	1	3	0	?	2	80	120	100	100	Q	P	N	K
Experiment 1	10408	21	left	female	3	395	0	####	@@@@	$$$$		168	2518S.JPG	700	Y	G	V	N	YGVN	600	4	0	?	1	2	0	?	1	4	2	80	120	100	100	Z	G	K	N
Experiment 1	10408	21	left	female	1	95	0	####	@@@@	$$$$	7217M.JPG	169	2480.JPG	1000	T	N	F	S	TNFS	300	4	1	1	1	2	1	3	1	4	4	80	120	100	100	T	N	F	S
Experiment 1	10408	21	left	female	2	795	0	####	@@@@	$$$$	7205M.JPG	170	3053.JPG	300	K	A	S	F	KASFN	1000	4	1	1	0	?	1	4	0	?	2	80	120	100	100	K	Z	F	N
Experiment 1	10408	21	left	female	3	795	0	####	@@@@	$$$$		171	7053S.JPG	300	G	D	B	N	GDBN	1000	4	1	2	1	3	0	?	1	1	3	80	120	100	100	D	B	F	G
Experiment 1	10408	21	left	female	2	795	0	####	@@@@	$$$$	7187M.JPG	172	6260.JPG	300	C	S	G	T	CSGT	1000	4	1	1	1	2	1	3	1	4	4	80	120	100	100	C	S	G	T
Experiment 1	10408	21	left	female	3	395	0	####	@@@@	$$$$		173	7050S.JPG	700	H	J	X	S	HJXS	600	4	0	?	1	2	1	3	0	?	2	80	120	100	100	N	J	X	B
Experiment 1	10408	21	left	female	3	395	0	####	@@@@	$$$$		174	6300S.JPG	700	J	G	T	N	JGTN	600	4	1	1	0	?	1	3	1	4	3	81	119	100	100	J	F	T	N
Experiment 1	10408	21	left	female	3	95	0	####	@@@@	$$$$		175	2038S.JPG	1000	K	H	J	G	KHJG	300	4	1	1	1	2	0	?	1	4	3	80	120	100	100	K	H	V	G
Experiment 1	10408	21	left	female	3	395	0	####	@@@@	$$$$		176	9050S.JPG	700	J	R	G	L	JRGL	600	4	1	1	1	2	1	3	1	4	4	80	119	100	100	J	R	G	L
Experiment 1	10408	21	left	female	2	395	0	####	@@@@	$$$$	7185M.JPG	177	3150.JPG	700	C	V	S	N	CVSN	600	4	1	1	1	2	1	3	1	4	4	80	120	100	100	C	V	S	N
Experiment 1	10408	21	left	female	3	395	0	####	@@@@	$$$$		178	7080S.JPG	700	Q	R	T	R	QRTR	600	4	1	1	0	?	1	3	1	4	3	80	120	100	100	Q	X	T	R
Experiment 1	10408	21	left	female	3	395	0	####	@@@@	$$$$		179	2720S.JPG	700	N	R	T	V	NRTV	600	4	1	1	1	2	0	?	1	4	3	80	120	100	100	N	R	P	V
Experiment 1	10408	21	left	female	1	795	0	####	@@@@	$$$$	2512M.JPG	180	2440.JPG	300	K	D	H	V	KDHV	1000	4	1	1	0	?	1	3	1	4	3	80	120	100	100	K	S	H	V
Experiment 1	10408	21	left	female	3	95	0	####	@@@@	$$$$		181	7043S.JPG	1000	K	N	S	H	KNSH	300	4	1	1	1	4	0	?	0	?	2	79	120	100	100	K	H	D	T
Experiment 1	10408	21	left	female	1	95	0	####	@@@@	$$$$	7700M.JPG	182	7059.JPG	1000	H	S	S	K	HSSK	300	4	1	1	1	3	0	?	1	4	3	80	120	100	100	H	S	J	K
Experiment 1	10408	21	left	female	3	395	0	####	@@@@	$$$$		183	2272S.JPG	700	H	B	P	J	HBPJ	600	4	1	1	1	2	1	3	1	4	4	80	120	100	100	H	B	P	J
Experiment 1	10408	21	left	female	2	95	0	####	@@@@	$$$$	7224M.JPG	184	3000.JPG	1000	L	N	X	P	LNXP	300	4	1	1	1	2	1	3	0	?	3	80	120	100	100	L	N	X	C
Experiment 1	10408	21	left	female	3	395	0	####	@@@@	$$$$		185	9921S.JPG	700	N	L	Q	S	NLQS	600	4	1	1	1	2	1	3	1	4	4	80	120	100	100	N	L	Q	S
Experiment 1	10408	21	left	female	1	395	0	####	@@@@	$$$$	2215M.JPG	186	2191.JPG	700	Z	B	L	N	ZBLN	600	4	1	1	1	2	0	?	1	4	3	90	120	100	100	Z	B	X	N
Experiment 1	10408	21	left	female	3	795	0	####	@@@@	$$$$		187	9810S.JPG	300	Z	B	V	H	ZBVH	1000	4	0	?	0	?	1	3	1	4	2	80	120	100	100	T	P	V	H
Experiment 1	10408	21	left	female	2	395	0	####	@@@@	$$$$	7235M.JPG	188	2683.JPG	700	B	E	R	H	BERH	600	4	1	1	0	?	1	3	1	4	3	80	119	100	100	B	F	R	H
Experiment 1	10408	21	left	female	3	95	0	####	@@@@	$$$$		189	2499S.JPG	1000	C	H	V	P	CHVP	300	4	1	1	0	?	0	?	1	4	2	80	120	100	100	C	K	D	P
Experiment 1	10408	21	left	female	1	395	0	####	@@@@	$$$$	7234M.JPG	190	2445.JPG	700	P	N	J	K	PNJK	600	4	1	1	1	2	1	3	1	4	4	80	120	100	100	P	N	J	K
Experiment 1	10408	21	left	female	3	395	0	####	@@@@	$$$$		191	9070S.JPG	700	P	X	J	G	PXJG	600	4	1	1	1	2	0	?	1	4	3	80	120	100	100	P	X	Z	G
Experiment 1	10408	21	left	female	3	95	0	####	@@@@	$$$$		192	2595S.JPG	1000	V	S	L	J	VSLJ	300	4	1	1	1	2	0	?	1	3	3	80	120	100	100	V	S	T	L
Experiment 1	10408	21	left	female	3	795	0	####	@@@@	$$$$		193	2357S.JPG	300	N	H	Q	S	NHQS	1000	4	1	1	1	2	1	3	1	4	4	90	120	100	100	N	H	Q	S
Experiment 1	10408	21	left	female	2	95	0	####	@@@@	$$$$	7217M.JPG	194	3102.JPG	1000	X	Q	L	S	XQLS	300	4	1	1	0	?	0	?	0	?	1	80	120	100	100	X	C	V	J
Experiment 1	10408	21	left	female	1	95	0	####	@@@@	$$$$	7491M.JPG	195	2493.JPG	1000	C	J	H	S	CJHS	300	4	1	1	1	2	0	?	0	?	2	90	120	100	100	C	J	Q	B
Experiment 1	10408	21	left	female	3	795	0	####	@@@@	$$$$		196	2811S.JPG	300	C	K	H	J	CKHJ	1000	4	1	1	0	?	0	?	1	2	2	80	120	100	100	C	X	F	K
Experiment 1	10408	21	left	female	3	395	0	####	@@@@	$$$$		197	2102S.JPG	700	Q	X	S	V	QXSV	600	4	1	1	1	2	0	?	1	4	3	80	120	100	100	Q	X	C	V
Experiment 1	10408	21	left	female	3	95	0	####	@@@@	$$$$		198	2593S.JPG	1000	Z	B	N	V	ZBNV	300	4	1	1	1	2	0	?	1	3	3	80	120	100	100	Z	B	X	N
Experiment 1	10408	21	left	female	3	95	0	####	@@@@	$$$$		199	2870S.JPG	1000	F	D	J	V	FDJV	300	4	1	1	1	2	1	3	0	?	3	80	120	100	100	F	D	J	C
Experiment 1	10408	21	left	female	2	395	0	####	@@@@	$$$$	7187M.JPG	200	3100.JPG	700	F	D	Q	X	FDQX	600	4	1	1	0	?	1	3	1	4	3	80	120	100	100	F	G	Q	X
Experiment 1	10408	21	left	female	2	95	0	####	@@@@	$$$$	7490M.JPG	201	3060.JPG	1000	G	J	D	V	GJDV	300	4	1	1	1	2	0	?	0	?	2	80	120	100	100	G	J	Q	F
Experiment 1	10408	21	left	female	1	95	0	####	@@@@	$$$$	7700M.JPG	202	2210.JPG	1000	C	B	T	H	CBTH	300	4	1	1	1	2	1	3	1	4	4	80	120	100	100	C	B	T	H
Experiment 1	10408	21	left	female	1	795	0	####	@@@@	$$$$	2512M.JPG	203	7053.JPG	300	X	B	J	S	XBJS	1000	4	1	1	1	2	1	3	1	4	4	80	120	100	100	X	B	J	S
Experiment 1	10408	21	left	female	3	795	0	####	@@@@	$$$$		204	4000S.JPG	300	P	F	R	N	PFRN	1000	4	1	1	1	2	1	3	1	4	4	80	120	100	100	P	F	R	N
Experiment 1	10408	21	left	female	3	395	0	####	@@@@	$$$$		205	2620S.JPG	700	S	G	L	V	SGLV	600	4	1	1	1	2	1	3	1	4	4	80	120	100	100	S	G	L	V
Experiment 1	10408	21	left	female	1	95	0	####	@@@@	$$$$	2215M.JPG	206	4500.JPG	1000	S	Q	L	X	SQLX	300	4	1	1	1	2	0	?	1	4	3	80	120	100	100	S	Q	P	X
Experiment 1	10408	21	left	female	3	795	0	####	@@@@	$$$$		207	6560S.JPG	300	X	G	T	V	XGTV	1000	4	1	1	0	?	1	3	1	2	3	80	120	100	100	X	F	T	G
Experiment 1	10408	21	left	female	2	395	0	####	@@@@	$$$$	7205M.JPG	208	3069.JPG	700	B	R	J	G	BRJG	600	4	1	1	1	2	1	3	1	4	4	81	119	100	99	B	R	J	G
Experiment 1	10408	21	left	female	3	795	0	####	@@@@	$$$$		209	2890S.JPG	300	P	V	Q	G	PVQG	1000	4	1	1	1	2	1	3	0	?	3	80	120	100	100	P	V	Q	B
Experiment 1	10408	21	left	female	2	395	0	####	@@@@	$$$$	7224M.JPG	210	6550.JPG	700	H	Q	D	Z	HQDZ	600	4	1	1	1	2	1	3	1	4	4	80	120	100	100	H	Q	D	Z
Experiment 1	10408	21	left	female	3	95	0	####	@@@@	$$$$		211	6230S.JPG	1000	L	D	H	R	LDHR	300	4	1	1	1	2	1	3	1	4	4	80	120	100	100	L	D	H	R
Experiment 1	10408	21	left	female	3	95	0	####	@@@@	$$$$		212	2493S.JPG	1000	F	T	S	Z	FTSZ	300	4	1	1	1	2	1	3	1	4	4	80	120	100	99	F	T	S	Z
Experiment 1	10408	21	left	female	3	395	0	####	@@@@	$$$$		213	2381S.JPG	700	S	F	L	Z	SFLZ	600	4	1	1	1	2	1	3	0	?	3	80	120	100	100	S	F	L	X
Experiment 1	10408	21	left	female	1	395	0	####	@@@@	$$$$	2513M.JPG	214	7050.JPG	700	T	F	P	S	TFPS	600	4	1	1	1	2	1	3	1	4	4	80	120	100	100	T	F	P	S
Experiment 1	10408	21	left	female	1	395	0	####	@@@@	$$$$	7234M.JPG	215	2880.JPG	700	J	R	J	P	JRJP	600	4	1	3	1	2	0	?	1	4	3	80	120	100	100	J	R	L	P
Experiment 1	10408	21	left	female	1	395	0	####	@@@@	$$$$	7235M.JPG	216	2381.JPG	700	N	Q	B	V	NQBV	600	4	1	1	1	2	1	3	1	4	4	80	120	100	100	N	Q	B	V
Experiment 1	10408	21	left	female	3	95	0	####	@@@@	$$$$		217	2396S.JPG	1000	N	S	H	Z	NSHZ	300	4	1	1	1	2	1	3	1	4	4	80	120	100	100	N	S	H	Z
Experiment 1	10408	21	left	female	3	395	0	####	@@@@	$$$$		218	3110S.JPG	700	L	Q	L	Z	LQLZ	600	4	1	3	1	2	0	?	1	4	3	80	120	100	100	L	Q	J	Z
Experiment 1	10408	21	left	female	1	95	0	####	@@@@	$$$$	7233M.JPG	219	2595.JPG	1000	Z	H	L	F	ZHLF	300	4	1	1	1	2	1	3	1	4	4	80	120	100	100	Z	H	L	F
Experiment 1	10408	21	left	female	1	795	0	####	@@@@	$$$$	7185M.JPG	220	2357.JPG	300	T	R	B	F	TRBF	1000	4	1	1	1	2	1	3	1	4	4	80	120	100	100	T	R	B	F
Experiment 1	10408	21	left	female	3	795	0	####	@@@@	$$$$		221	6834S.JPG	300	C	B	D	C	CBDC	1000	4	1	4	1	2	1	3	0	?	3	80	120	100	100	C	B	D	Z
Experiment 1	10408	21	left	female	2	795	0	####	@@@@	$$$$	7235M.JPG	222	3080.JPG	300	Q	N	Z	B	QNZB	1000	4	1	1	1	2	0	?	1	4	3	81	119	100	100	Q	N	P	B
Experiment 1	10408	21	left	female	1	795	0	####	@@@@	$$$$	7205M.JPG	223	2441.JPG	300	T	L	G	B	TLGB	1000	4	1	1	1	2	0	?	0	?	2	80	120	100	100	T	L	N	Z
Experiment 1	10408	21	left	female	3	395	0	####	@@@@	$$$$		224	6250S.JPG	700	R	N	D	X	RNDX	600	4	1	1	1	3	0	?	1	4	3	80	120	100	100	R	D	P	X
Experiment 1	10408	21	left	female	3	795	0	####	@@@@	$$$$		225	2020S.JPG	300	D	Z	N	C	DZNC	1000	4	1	1	1	2	1	3	1	4	4	80	120	100	100	D	Z	N	C
Experiment 1	10408	21	left	female	3	795	0	####	@@@@	$$$$		226	2352.2S.JPG	300	F	C	B	N	FCBN	1000	4	1	1	1	2	1	3	1	4	4	80	120	100	100	F	C	B	N
Experiment 1	10408	21	left	female	3	95	0	####	@@@@	$$$$		227	6570S.JPG	1000	Z	B	N	R	ZBNR	300	4	1	1	1	2	0	?	1	4	3	80	120	100	100	Z	B	V	R
Experiment 1	10408	21	left	female	3	395	0	####	@@@@	$$$$		228	2397S.JPG	700	J	N	L	N	JNLN	600	4	1	1	1	4	0	?	1	3	3	80	120	100	100	J	N	H	L
Experiment 1	10510	21	right	female	2	395	0	####	@@@@	$$$$	7233M.JPG	1	3110.JPG	700	G	V	S	N	GVSN	600	4	1	1	1	4	1	3	1	2	4	80	120	100	100	G	N	S	V
Experiment 1	10510	21	right	female	3	95	0	####	@@@@	$$$$		2	3120S.JPG	1000	T	S	F	L	TSFL	300	4	1	1	0	?	0	?	0	?	1	80	120	100	100	T	Z	P	N
Experiment 1	10510	21	right	female	1	395	0	####	@@@@	$$$$	7491M.JPG	3	2102.JPG	700	Q	S	F	X	QSFX	600	4	1	1	0	?	1	4	0	?	2	80	120	100	100	Q	R	X	C
Experiment 1	10510	21	right	female	3	95	0	####	@@@@	$$$$		4	6360S.JPG	1000	K	F	C	L	KFCL	300	4	1	1	0	?	0	?	0	?	1	80	120	100	100	K	R	V	D
Experiment 1	10510	21	right	female	3	795	0	####	@@@@	$$$$		5	3064S.JPG	300	P	T	C	X	PTCX	1000	4	1	1	1	2	0	?	1	4	3	80	120	100	100	P	T	J	X
Experiment 1	10510	21	right	female	1	795	0	####	@@@@	$$$$	7187M.JPG	6	7053.JPG	300	G	C	T	S	GCTS	1000	4	1	1	0	?	1	2	1	3	3	80	120	100	100	G	P	C	T
Experiment 1	10510	21	right	female	3	395	0	####	@@@@	$$$$		7	2102S.JPG	700	P	K	C	C	PKCC	600	4	1	1	1	2	1	4	0	?	3	80	120	100	100	P	K	C	G
Experiment 1	10510	21	right	female	3	395	0	####	@@@@	$$$$		8	6250S.JPG	700	T	C	K	L	TCKL	600	4	1	1	0	?	0	?	1	3	2	80	120	100	100	T	F	V	K
Experiment 1	10510	21	right	female	3	95	0	####	@@@@	$$$$		9	3000S.JPG	1000	F	Q	K	C	FQKC	300	4	1	1	1	2	1	3	0	?	3	90	120	100	100	F	Q	K	Z
Experiment 1	10510	21	right	female	3	395	0	####	@@@@	$$$$		10	3068S.JPG	700	L	H	K	K	LHKK	600	4	1	1	1	2	1	4	0	?	3	80	120	100	100	L	H	K	X
Experiment 1	10510	21	right	female	2	795	0	####	@@@@	$$$$	7205M.JPG	11	6313.JPG	300	R	J	K	L	RJKL	1000	4	1	1	1	2	0	?	1	3	3	90	120	100	99	R	J	B	K
Experiment 1	10510	21	right	female	3	95	0	####	@@@@	$$$$		12	6830S.JPG	1000	R	Q	K	L	RQKL	300	4	1	1	1	2	0	?	0	?	2	80	120	100	100	R	Q	X	N
Experiment 1	10510	21	right	female	3	95	0	####	@@@@	$$$$		13	7059S.JPG	1000	N	C	K	S	NCKS	300	4	1	1	0	?	1	3	1	2	3	80	120	100	100	N	B	K	C
Experiment 1	10510	21	right	female	1	795	0	####	@@@@	$$$$	2512M.JPG	14	7493.JPG	300	T	Q	K	F	TQKF	1000	4	1	1	1	2	0	?	1	4	3	80	120	100	100	T	Q	X	F
Experiment 1	10510	21	right	female	3	795	0	####	@@@@	$$$$		15	3063S.JPG	300	D	Z	G	U	DZGU	1000	4	1	1	1	2	0	?	0	?	2	80	120	100	100	D	Z	J	N
Experiment 1	10510	21	right	female	2	95	0	####	@@@@	$$$$	7234M.JPG	16	3170.JPG	1000	L	T	Y	G	LTYG	300	4	1	1	1	2	0	?	0	?	2	80	120	100	100	L	T	J	S
Experiment 1	10510	21	right	female	3	795	0	####	@@@@	$$$$		17	3053S.JPG	300	S	T	L	U	STLU	1000	4	1	1	1	2	0	?	1	3	3	80	120	100	100	S	T	D	L
Experiment 1	10510	21	right	female	3	95	0	####	@@@@	$$$$		18	2485S.JPG	1000	S	T	G	K	STGK	300	4	1	1	1	2	1	3	1	4	4	80	120	100	100	S	T	G	K
Experiment 1	10510	21	right	female	3	395	0	####	@@@@	$$$$		19	2397S.JPG	700	Z	G	J	N	ZGJN	600	4	1	1	0	?	0	?	0	?	1	90	120	100	100	Z	H	R	V
Experiment 1	10510	21	right	female	3	395	0	####	@@@@	$$$$		20	2200S.JPG	700	G	P	V	Y	GPVY	600	4	1	1	0	?	1	2	1	3	3	80	120	100	100	G	R	P	V
Experiment 1	10510	21	right	female	3	395	0	####	@@@@	$$$$		21	2620S.JPG	700	Z	C	Y	T	ZCYT	600	4	1	1	1	2	1	4	0	?	3	80	120	100	100	Z	C	T	X
Experiment 1	10510	21	right	female	3	95	0	####	@@@@	$$$$		22	2499S.JPG	1000	P	H	Z	L	PHZL	300	4	1	1	1	2	0	?	1	3	3	80	120	100	100	P	H	G	Z
Experiment 1	10510	21	right	female	1	395	0	####	@@@@	$$$$	7700M.JPG	23	2720.JPG	700	B	L	I	Z	BLIZ	600	4	1	1	1	2	0	?	0	?	2	80	120	100	100	B	L	S	X
Experiment 1	10510	21	right	female	3	795	0	####	@@@@	$$$$		24	2830S.JPG	300	G	H	K	L	GHKL	1000	4	1	1	1	2	0	?	1	4	3	80	120	100	100	G	H	F	L
Experiment 1	10510	21	right	female	1	395	0	####	@@@@	$$$$	2215M.JPG	25	2272.JPG	700	Q	K	L	V	QKLV	600	4	1	1	0	?	0	?	1	4	2	80	120	100	100	Q	X	D	V
Experiment 1	10510	21	right	female	3	395	0	####	@@@@	$$$$		26	2445S.JPG	700	G	H	L	F	GHLF	600	4	1	1	1	3	1	2	1	4	4	80	120	100	100	G	L	H	F
Experiment 1	10510	21	right	female	1	95	0	####	@@@@	$$$$	7235M.JPG	27	2593.JPG	1000	S	Z	K	L	SZKL	300	4	1	1	1	2	1	3	0	?	3	80	120	100	100	S	Z	K	F
Experiment 1	10510	21	right	female	3	795	0	####	@@@@	$$$$		28	2393S.JPG	300	V	Q	X	F	VQXF	1000	4	1	1	0	?	1	2	0	?	2	80	120	100	100	V	B	Q	Z
Experiment 1	10510	21	right	female	3	395	0	####	@@@@	$$$$		29	2491S.JPG	700	N	Q	Z	D	NQZD	600	4	1	1	1	2	1	3	0	?	3	80	120	100	100	N	Q	Z	J
Experiment 1	10510	21	right	female	3	395	0	####	@@@@	$$$$		30	2272S.JPG	700	C	P	I	O	CPIO	600	4	1	1	0	?	0	?	1	2	2	80	120	100	100	C	S	R	P
Experiment 1	10510	21	right	female	1	95	0	####	@@@@	$$$$	7217M.JPG	31	7595.JPG	1000	L	Q	D	F	LQDF	300	4	1	1	0	?	1	2	0	?	2	80	120	100	100	L	P	Q	S
Experiment 1	10510	21	right	female	3	795	0	####	@@@@	$$$$		32	2271S.JPG	300	Z	G	F	L	ZGFL	1000	4	1	1	0	?	0	?	0	?	1	80	120	100	99	Z	D	J	V
Experiment 1	10510	21	right	female	3	395	0	####	@@@@	$$$$		33	6550S.JPG	700	S	D	F	L	SDFL	600	4	1	1	1	2	0	?	1	3	3	80	120	100	100	S	D	J	F
Experiment 1	10510	21	right	female	1	795	0	####	@@@@	$$$$	7185M.JPG	34	2495.JPG	300	F	K	L	S	FKLS	1000	4	1	1	1	3	1	2	0	?	3	80	120	100	100	F	L	K	R
Experiment 1	10510	21	right	female	3	395	0	####	@@@@	$$$$		35	3069S.JPG	700	H	G	Q	X	HGQX	600	4	1	1	1	4	0	?	0	?	2	80	120	100	100	H	X	C	L
Experiment 1	10510	21	right	female	3	95	0	####	@@@@	$$$$		36	2730S.JPG	1000	T	Z	S	Q	TZSQ	300	4	1	1	1	2	1	3	1	4	4	80	120	100	100	T	Z	S	Q
Experiment 1	10510	21	right	female	3	795	0	####	@@@@	$$$$		37	6350S.JPG	300	F	H	L	Z	FHLZ	1000	4	1	1	0	?	1	2	1	4	3	80	120	100	100	F	D	H	Z
Experiment 1	10510	21	right	female	2	95	0	####	@@@@	$$$$	2513M.JPG	38	3120.JPG	1000	X	H	L	Y	XHLY	300	4	1	1	1	2	0	?	0	?	2	90	120	100	100	X	H	N	G
Experiment 1	10510	21	right	female	3	395	0	####	@@@@	$$$$		39	2720S.JPG	700	R	Z	D	F	RZDF	600	4	1	1	0	?	1	2	0	?	2	80	120	100	100	R	K	Z	B
Experiment 1	10510	21	right	female	3	395	0	####	@@@@	$$$$		40	3150S.JPG	700	T	V	L	R	TVLR	600	4	1	1	1	2	1	3	1	4	4	80	120	100	100	T	V	L	R
Experiment 1	10510	21	right	female	1	795	0	####	@@@@	$$$$	7490M.JPG	41	2580.JPG	300	D	P	S	L	DPSL	1000	4	1	1	1	3	0	?	1	2	3	80	120	100	100	D	S	Q	P
Experiment 1	10510	21	right	female	3	795	0	####	@@@@	$$$$		42	2206S.JPG	300	R	H	V	G	RHVG	1000	4	1	1	1	2	1	3	0	?	3	80	120	100	100	R	H	V	P
Experiment 1	10510	21	right	female	2	95	0	####	@@@@	$$$$	7224M.JPG	43	6821.JPG	1000	V	L	P	F	VLPF	300	4	1	1	1	2	0	?	0	?	2	80	120	100	100	V	L	D	B
Experiment 1	10510	21	right	female	1	95	0	####	@@@@	$$$$	2215M.JPG	44	2396.JPG	1000	K	H	D	T	KHDT	300	4	1	1	1	2	1	3	1	4	4	80	120	100	100	K	H	D	T
Experiment 1	10510	21	right	female	3	95	0	####	@@@@	$$$$		45	9250S.JPG	1000	J	L	T	Y	JLTY	300	4	1	1	1	2	0	?	0	?	2	80	120	100	100	J	L	G	K
Experiment 1	10510	21	right	female	2	395	0	####	@@@@	$$$$	7700M.JPG	46	3500.JPG	700	G	J	K	I	GJKI	600	4	1	1	1	2	0	?	0	?	2	80	120	100	100	G	J	V	Z
Experiment 1	10510	21	right	female	3	395	0	####	@@@@	$$$$		47	9921S.JPG	700	H	Z	S	L	HZSL	600	4	1	1	1	2	0	?	0	?	2	80	120	100	100	H	Z	P	J
Experiment 1	10510	21	right	female	3	395	0	####	@@@@	$$$$		48	3500S.JPG	700	T	D	S	K	TDSK	600	4	1	1	0	?	1	2	1	4	3	80	120	100	100	T	V	D	K
Experiment 1	10510	21	right	female	1	95	0	####	@@@@	$$$$	7205M.JPG	49	6570.2.JPG	1000	B	H	Z	L	BHZL	300	4	1	1	0	?	0	?	1	3	2	80	120	100	100	B	N	X	Z
Experiment 1	10510	21	right	female	3	395	0	####	@@@@	$$$$		50	3110S.JPG	700	B	J	D	H	BJDH	600	4	1	3	0	?	0	?	1	4	2	80	119	100	100	D	S	F	H
Experiment 1	10510	21	right	female	3	795	0	####	@@@@	$$$$		51	2352.2S.JPG	300	J	Y	U	H	JYUH	1000	4	1	1	0	?	1	4	0	?	2	80	120	100	100	J	F	H	N
Experiment 1	10510	21	right	female	1	95	0	####	@@@@	$$$$	7217M.JPG	52	7043.JPG	1000	N	T	H	F	NTHF	300	4	1	1	1	2	1	4	0	?	3	80	120	100	100	N	T	F	B
Experiment 1	10510	21	right	female	1	795	0	####	@@@@	$$$$	7235M.JPG	53	4000.JPG	300	G	Z	R	S	GZRS	1000	4	1	1	1	2	0	?	1	3	3	80	120	100	100	G	Z	P	R
Experiment 1	10510	21	right	female	1	95	0	####	@@@@	$$$$	7233M.JPG	54	2385.JPG	1000	R	J	S	D	RJSD	300	4	1	1	1	2	0	?	1	4	3	80	120	100	100	R	J	H	D
Experiment 1	10510	21	right	female	3	795	0	####	@@@@	$$$$		55	3266S.JPG	300	S	H	Q	R	SHQR	1000	4	0	?	0	?	1	3	1	1	2	80	120	100	100	C	N	Q	S
Experiment 1	10510	21	right	female	2	95	0	####	@@@@	$$$$	7185M.JPG	56	3102.JPG	1000	C	Q	R	T	CQRT	300	4	1	1	1	2	1	4	0	?	3	80	120	100	100	C	Q	T	F
Experiment 1	10510	21	right	female	1	795	0	####	@@@@	$$$$	7224M.JPG	57	2271.JPG	300	T	C	P	G	TCPG	1000	4	1	1	1	2	0	?	1	3	3	81	119	100	100	T	C	N	P
Experiment 1	10510	21	right	female	2	95	0	####	@@@@	$$$$	7187M.JPG	58	9252.JPG	1000	C	B	S	V	CBSV	300	4	0	?	1	2	1	1	1	4	3	80	120	100	100	Q	B	C	V
Experiment 1	10510	21	right	female	3	795	0	####	@@@@	$$$$		59	6260S.JPG	300	R	B	H	V	RBHV	1000	4	1	1	1	2	0	?	1	3	3	80	120	100	100	R	B	X	H
Experiment 1	10510	21	right	female	1	395	0	####	@@@@	$$$$	2513M.JPG	60	2880.JPG	700	G	P	S	Z	GPSZ	600	4	1	1	1	2	0	?	1	4	3	80	120	100	100	G	P	N	Z
Experiment 1	10510	21	right	female	2	795	0	####	@@@@	$$$$	2512M.JPG	61	6540.JPG	300	G	H	N	Z	GHNZ	1000	4	0	?	1	3	0	?	0	?	1	80	120	100	100	Q	N	S	V
Experiment 1	10510	21	right	female	3	395	0	####	@@@@	$$$$		62	2235S.JPG	700	T	B	R	N	TBRN	600	4	1	1	1	2	1	4	1	3	4	80	120	100	100	T	B	N	R
Experiment 1	10510	21	right	female	1	395	0	####	@@@@	$$$$	7234M.JPG	63	2397.JPG	700	L	B	N	Z	LBNZ	600	4	1	1	0	?	1	4	1	3	3	80	120	100	100	L	K	Z	N
Experiment 1	10510	21	right	female	3	395	0	####	@@@@	$$$$		64	9410S.JPG	700	Q	X	N	Y	QXNY	600	4	1	1	1	2	0	?	0	?	2	80	120	100	100	Q	X	D	V
Experiment 1	10510	21	right	female	1	95	0	####	@@@@	$$$$	7491M.JPG	65	4500.JPG	1000	B	Q	Z	N	BQZN	300	4	1	1	1	2	1	3	0	?	3	80	120	100	100	B	Q	Z	D
Experiment 1	10510	21	right	female	1	795	0	####	@@@@	$$$$	7490M.JPG	66	8311.JPG	300	T	B	N	L	TBNL	1000	4	1	1	0	?	1	2	1	4	3	80	120	100	100	T	J	B	L
Experiment 1	10510	21	right	female	3	395	0	####	@@@@	$$$$		67	6312S.JPG	700	B	N	V	Q	BNVQ	600	4	1	1	1	3	0	?	0	?	2	80	120	100	100	B	V	R	D
Experiment 1	10510	21	right	female	1	795	0	####	@@@@	$$$$	7205M.JPG	68	2206.JPG	300	B	N	V	F	BNVF	1000	4	1	2	0	?	0	?	0	?	1	80	120	100	100	N	S	R	Z
Experiment 1	10510	21	right	female	3	395	0	####	@@@@	$$$$		69	2506S.JPG	700	H	D	F	Y	HDFY	600	4	1	1	1	2	0	?	1	3	3	80	120	100	99	H	D	X	F
Experiment 1	10510	21	right	female	1	95	0	####	@@@@	$$$$	7490M.JPG	70	2383.JPG	1000	G	T	E	H	GTEH	300	4	0	?	0	?	1	2	1	4	2	80	120	100	99	Q	R	T	H
Experiment 1	10510	21	right	female	3	95	0	####	@@@@	$$$$		71	7043S.JPG	1000	P	E	F	K	PEFK	300	4	1	1	1	3	0	?	0	?	2	80	120	100	100	P	F	J	X
Experiment 1	10510	21	right	female	3	395	0	####	@@@@	$$$$		72	7050S.JPG	700	C	D	J	P	CDJP	600	4	1	1	1	2	0	?	0	?	2	80	120	100	100	C	D	Q	T
Experiment 1	10510	21	right	female	3	795	0	####	@@@@	$$$$		73	3080S.JPG	300	B	H	K	J	BHKJ	1000	4	1	1	1	2	0	?	0	?	2	80	120	100	100	B	H	C	D
Experiment 1	10510	21	right	female	2	395	0	####	@@@@	$$$$	2513M.JPG	74	6510.JPG	700	B	H	C	P	BHCP	600	4	0	?	1	2	0	?	1	4	2	80	120	100	100	G	H	D	P
Experiment 1	10510	21	right	female	3	795	0	####	@@@@	$$$$		75	7493S.JPG	300	X	L	Z	P	XLZP	1000	4	1	1	1	2	1	3	0	?	3	80	120	100	100	X	L	Z	Q
Experiment 1	10510	21	right	female	3	95	0	####	@@@@	$$$$		76	2593S.JPG	1000	L	C	Q	K	LCQK	300	4	1	1	1	3	1	2	0	?	3	80	120	100	100	L	Q	C	Z
Experiment 1	10510	21	right	female	3	395	0	####	@@@@	$$$$		77	2880S.JPG	700	R	G	V	S	RGVS	600	4	1	1	1	2	0	?	1	3	3	80	120	100	100	R	G	K	V
Experiment 1	10510	21	right	female	1	95	0	####	@@@@	$$$$	7187M.JPG	78	7059.JPG	1000	P	F	K	Y	PFKY	300	4	1	1	1	2	0	?	0	?	2	80	120	100	100	P	F	H	X
Experiment 1	10510	21	right	female	3	395	0	####	@@@@	$$$$		79	2305S.JPG	700	Q	X	S	T	QXST	600	4	1	1	1	2	1	4	0	?	3	80	120	100	100	Q	X	T	F
Experiment 1	10510	21	right	female	1	795	0	####	@@@@	$$$$	2512M.JPG	80	2357.JPG	300	S	H	B	L	SHBL	1000	4	1	1	1	2	1	3	1	4	4	80	120	100	100	S	H	B	L
Experiment 1	10510	21	right	female	1	395	0	####	@@@@	$$$$	7235M.JPG	81	9070.JPG	700	Z	H	L	C	ZHLC	600	4	1	1	1	2	0	?	1	4	3	80	120	100	100	Z	H	F	C
Experiment 1	10510	21	right	female	1	95	0	####	@@@@	$$$$	7233M.JPG	82	2870.JPG	1000	R	Q	V	F	RQVF	300	4	1	1	1	2	1	3	0	?	3	80	120	100	100	R	Q	V	B
Experiment 1	10510	21	right	female	2	795	0	####	@@@@	$$$$	7491M.JPG	83	3266.JPG	300	Z	Q	V	F	ZQVF	1000	4	1	1	0	?	1	2	0	?	2	80	120	100	100	Z	X	Q	D
Experiment 1	10510	21	right	female	3	795	0	####	@@@@	$$$$		84	2020S.JPG	300	S	T	V	P	STVP	1000	4	1	1	1	2	0	?	1	3	3	80	120	100	100	S	T	K	V
Experiment 1	10510	21	right	female	1	395	0	####	@@@@	$$$$	7185M.JPG	85	2445.JPG	700	F	T	K	S	FTKS	600	4	1	1	1	2	1	4	1	3	4	80	120	100	100	F	T	S	K
Experiment 1	10510	21	right	female	2	395	0	####	@@@@	$$$$	7700M.JPG	86	3150.JPG	700	G	B	Z	S	GBZS	600	4	1	1	1	2	1	3	0	?	3	80	120	100	100	G	B	Z	P
Experiment 1	10510	21	right	female	3	795	0	####	@@@@	$$$$		87	8311S.JPG	300	B	Q	L	J	BQLJ	1000	4	1	1	1	2	1	4	0	?	3	80	120	100	100	B	Q	J	P
Experiment 1	10510	21	right	female	1	395	0	####	@@@@	$$$$	7217M.JPG	88	2200.JPG	700	F	T	X	C	FTXC	600	4	1	1	1	2	1	3	1	4	4	80	120	100	100	F	T	X	C
Experiment 1	10510	21	right	female	2	395	0	####	@@@@	$$$$	7234M.JPG	89	3068.JPG	700	P	Q	G	K	PQGK	600	4	1	1	1	2	0	?	1	4	3	80	120	100	100	P	Q	B	K
Experiment 1	10510	21	right	female	1	795	0	####	@@@@	$$$$	7224M.JPG	90	2890.JPG	300	T	S	Z	F	TSZF	1000	4	1	1	1	2	1	3	1	4	4	80	120	100	100	T	S	Z	F
Experiment 1	10510	21	right	female	3	795	0	####	@@@@	$$$$		91	2440S.JPG	300	C	Z	D	Y	CZDY	1000	4	1	1	1	2	0	?	0	?	2	80	120	100	100	C	Z	V	N
Experiment 1	10510	21	right	female	3	95	0	####	@@@@	$$$$		92	2385S.JPG	1000	F	B	S	Z	FBSZ	300	4	1	1	1	2	1	4	0	?	3	80	120	100	100	F	B	Z	J
Experiment 1	10510	21	right	female	1	395	0	####	@@@@	$$$$	2215M.JPG	93	2491.JPG	700	K	D	F	P	KDFP	600	4	1	1	1	4	1	2	1	3	4	80	120	100	100	K	P	D	F
Experiment 1	10510	21	right	female	2	95	0	####	@@@@	$$$$	2512M.JPG	94	6360.JPG	1000	X	C	P	D	XCPD	300	4	1	1	0	?	1	2	1	3	3	80	120	100	100	X	K	C	P
Experiment 1	10510	21	right	female	3	95	0	####	@@@@	$$$$		95	6210S.JPG	1000	S	C	P	T	SCPT	300	4	1	1	0	?	1	4	0	?	2	80	120	99	100	S	K	T	Z
Experiment 1	10510	21	right	female	3	395	0	####	@@@@	$$$$		96	2381S.JPG	700	B	H	D	T	BHDT	600	4	1	1	1	2	1	3	1	4	4	80	120	100	100	B	H	D	T
Experiment 1	10510	21	right	female	3	795	0	####	@@@@	$$$$		97	6540S.JPG	300	Q	L	S	B	QLSB	1000	4	1	1	1	2	1	4	1	3	4	90	119	100	100	Q	L	B	S
Experiment 1	10510	21	right	female	3	795	0	####	@@@@	$$$$		98	2441S.JPG	300	Z	H	G	T	ZHGT	1000	4	1	1	0	?	0	?	0	?	1	80	120	100	100	Z	N	F	S
Experiment 1	10510	21	right	female	2	395	0	####	@@@@	$$$$	7235M.JPG	99	3100.JPG	700	C	H	L	Z	CHLZ	600	4	1	1	0	?	0	?	0	?	1	80	120	100	100	C	N	X	R
Experiment 1	10510	21	right	female	1	795	0	####	@@@@	$$$$	7224M.JPG	100	2440.JPG	300	F	N	K	T	FNKT	1000	4	1	1	1	2	0	?	1	3	3	80	120	100	100	F	N	D	K
Experiment 1	10510	21	right	female	3	95	0	####	@@@@	$$$$		101	9600S.JPG	1000	F	J	H	T	FJHT	300	4	0	?	1	2	0	?	0	?	1	80	120	100	100	L	J	R	C
Experiment 1	10510	21	right	female	2	95	0	####	@@@@	$$$$	7234M.JPG	102	3000.JPG	1000	H	S	L	T	HSLT	300	4	1	1	1	2	1	3	1	4	4	80	120	100	100	H	S	L	T
Experiment 1	10510	21	right	female	3	395	0	####	@@@@	$$$$		103	2518S.JPG	700	H	Z	V	T	HZVT	600	4	0	?	1	2	1	1	1	3	3	80	120	100	100	K	Z	H	V
Experiment 1	10510	21	right	female	2	95	0	####	@@@@	$$$$	7490M.JPG	104	2730.JPG	1000	D	H	J	R	DHJR	300	4	1	1	1	2	0	?	1	3	3	80	120	100	100	D	H	F	J
Experiment 1	10510	21	right	female	2	795	0	####	@@@@	$$$$	7700M.JPG	105	3400.JPG	300	C	H	K	T	CHKT	1000	4	1	1	0	?	1	2	1	3	3	80	120	100	100	C	P	H	K
Experiment 1	10510	21	right	female	3	95	0	####	@@@@	$$$$		106	3170S.JPG	1000	J	N	G	T	JNGT	300	4	1	1	0	?	0	?	0	?	1	80	120	100	100	J	H	K	X
Experiment 1	10510	21	right	female	2	795	0	####	@@@@	$$$$	2513M.JPG	107	3030.JPG	300	J	R	T	Y	JRTY	1000	4	1	1	1	2	0	?	0	?	2	80	120	100	100	J	R	Q	X
Experiment 1	10510	21	right	female	3	95	0	####	@@@@	$$$$		108	2396S.JPG	1000	J	P	L	F	JPLF	300	4	1	1	1	3	1	4	0	?	3	80	120	100	100	J	L	F	C
Experiment 1	10510	21	right	female	3	395	0	####	@@@@	$$$$		109	6200S.JPG	700	J	X	F	L	JXFL	600	4	1	1	1	2	1	3	0	?	3	80	120	100	99	J	X	F	N
Experiment 1	10510	21	right	female	2	795	0	####	@@@@	$$$$	7205M.JPG	110	9810.JPG	300	R	Z	S	P	RZSP	1000	4	1	1	1	2	1	4	1	3	4	80	120	100	100	R	Z	P	S
Experiment 1	10510	21	right	female	1	95	0	####	@@@@	$$$$	7187M.JPG	111	2595.JPG	1000	D	B	S	L	DBSL	300	4	1	1	1	2	0	?	0	?	2	80	120	100	100	D	B	Q	J
Experiment 1	10510	21	right	female	3	795	0	####	@@@@	$$$$		112	6834S.JPG	300	G	H	K	T	GHKT	1000	4	1	1	1	2	0	?	1	3	3	80	120	100	100	G	H	J	K
Experiment 1	10510	21	right	female	3	395	0	####	@@@@	$$$$		113	2221S.JPG	700	B	Z	C	S	BZCS	600	4	1	1	1	2	0	?	1	3	3	81	119	100	100	B	Z	D	C
Experiment 1	10510	21	right	female	3	795	0	####	@@@@	$$$$		114	6560S.JPG	300	Z	P	X	N	ZPXN	1000	4	1	1	1	2	1	3	1	4	4	90	120	100	100	Z	P	X	N
Experiment 1	10510	21	right	female	3	795	0	####	@@@@	$$$$		115	3400S.JPG	300	H	C	J	P	HCJP	1000	4	1	1	1	3	1	2	1	4	4	80	120	100	100	H	J	C	P
Experiment 1	10510	21	right	female	1	795	0	####	@@@@	$$$$	7217M.JPG	116	2020.JPG	300	C	X	K	P	CXKP	1000	4	1	1	1	2	0	?	1	3	3	80	120	100	100	C	X	R	K
Experiment 1	10510	21	right	female	2	795	0	####	@@@@	$$$$	2215M.JPG	117	3053.JPG	300	S	F	J	T	SFJT	1000	4	1	1	1	2	0	?	1	4	3	80	120	100	100	S	F	N	T
Experiment 1	10510	21	right	female	3	95	0	####	@@@@	$$$$		118	9252S.JPG	1000	S	N	T	J	SNTJ	300	4	1	1	1	2	1	3	1	4	4	80	120	100	100	S	N	T	J
Experiment 1	10510	21	right	female	2	95	0	####	@@@@	$$$$	7185M.JPG	119	9250.JPG	1000	L	C	S	R	LCSR	300	4	1	1	1	2	1	3	1	4	4	90	120	100	100	L	C	S	R
Experiment 1	10510	21	right	female	3	795	0	####	@@@@	$$$$		120	2214S.JPG	300	F	Q	R	T	FQRT	1000	4	1	1	1	2	0	?	1	4	3	80	120	100	100	F	Q	P	T
Experiment 1	10510	21	right	female	3	795	0	####	@@@@	$$$$		121	2749S.JPG	300	R	V	S	J	RVSJ	1000	4	1	1	1	2	0	?	1	4	3	80	120	100	100	R	V	G	J
Experiment 1	10510	21	right	female	2	395	0	####	@@@@	$$$$	7491M.JPG	122	9050.JPG	700	S	D	F	T	SDFT	600	4	1	1	1	2	1	3	0	?	3	80	120	100	100	S	D	F	G
Experiment 1	10510	21	right	female	3	95	0	####	@@@@	$$$$		123	3550.1S.JPG	1000	D	K	T	V	DKTV	300	4	1	1	1	2	1	4	0	?	3	81	119	100	100	D	K	V	J
Experiment 1	10510	21	right	female	3	795	0	####	@@@@	$$$$		124	4000S.JPG	300	L	D	F	T	LDFT	1000	4	1	1	1	2	0	?	1	3	3	80	120	100	100	L	D	C	F
Experiment 1	10510	21	right	female	2	795	0	####	@@@@	$$$$	7233M.JPG	125	6560.JPG	300	D	C	R	T	DCRT	1000	4	1	1	1	2	0	?	1	3	3	80	120	100	100	D	C	J	R
Experiment 1	10510	21	right	female	3	395	0	####	@@@@	$$$$		126	7080S.JPG	700	F	L	C	P	FLCP	600	4	1	1	1	4	1	2	0	?	3	80	120	100	100	F	P	L	S
Experiment 1	10510	21	right	female	1	795	0	####	@@@@	$$$$	7185M.JPG	127	2514.JPG	300	Z	G	C	D	ZGCD	1000	4	1	1	1	2	0	?	0	?	2	80	120	100	100	Z	G	S	H
Experiment 1	10510	21	right	female	3	395	0	####	@@@@	$$$$		128	3130S.JPG	700	Q	G	L	P	QGLP	600	4	1	1	1	2	0	?	0	?	2	80	120	100	100	Q	G	S	H
Experiment 1	10510	21	right	female	1	95	0	####	@@@@	$$$$	7234M.JPG	129	2104.JPG	1000	R	V	P	L	RVPL	300	4	1	1	1	2	0	?	1	4	3	80	120	100	100	R	V	B	L
Experiment 1	10510	21	right	female	2	395	0	####	@@@@	$$$$	7490M.JPG	130	3130.JPG	700	S	V	J	N	SVJN	600	4	1	1	0	?	0	?	0	?	1	80	120	100	100	S	L	F	P
Experiment 1	10510	21	right	female	2	795	0	####	@@@@	$$$$	7224M.JPG	131	3140.JPG	300	B	X	C	R	BXCR	1000	4	1	1	1	3	1	2	1	4	4	80	120	100	100	B	C	X	R
Experiment 1	10510	21	right	female	3	95	0	####	@@@@	$$$$		132	6821S.JPG	1000	Q	H	K	T	QHKT	300	4	1	1	1	2	0	?	0	?	2	80	120	100	100	Q	H	D	X
Experiment 1	10510	21	right	female	2	395	0	####	@@@@	$$$$	7700M.JPG	133	6312.JPG	700	T	B	H	V	TBHV	600	4	1	1	1	2	1	3	1	4	4	80	120	100	100	T	B	H	V
Experiment 1	10510	21	right	female	1	395	0	####	@@@@	$$$$	2513M.JPG	134	2235.JPG	700	T	X	N	R	TXNR	600	4	1	1	1	2	0	?	0	?	2	80	120	100	100	T	X	H	Q
Experiment 1	10510	21	right	female	3	795	0	####	@@@@	$$$$		135	7053S.JPG	300	B	S	Z	L	BSZL	1000	4	1	1	1	2	0	?	1	3	3	80	120	100	100	B	S	J	Z
Experiment 1	10510	21	right	female	2	95	0	####	@@@@	$$$$	7187M.JPG	136	6230.JPG	1000	V	Q	R	F	VQRF	300	4	1	1	1	2	0	?	1	4	3	80	120	100	100	V	Q	P	F
Experiment 1	10510	21	right	female	3	795	0	####	@@@@	$$$$		137	2745.1S.JPG	300	D	R	F	X	DRFX	1000	4	1	1	1	2	0	?	0	?	2	80	120	100	100	D	R	Q	C
Experiment 1	10510	21	right	female	1	795	0	####	@@@@	$$$$	2215M.JPG	138	2441.JPG	300	Z	T	Q	L	ZTQL	1000	4	1	1	1	2	1	3	1	4	4	90	120	100	100	Z	T	Q	L
Experiment 1	10510	21	right	female	1	395	0	####	@@@@	$$$$	7491M.JPG	139	7050.JPG	700	G	H	L	K	GHLK	600	4	1	1	1	2	0	?	1	4	3	80	120	100	100	G	H	S	K
Experiment 1	10510	21	right	female	2	795	0	####	@@@@	$$$$	7217M.JPG	140	6260.JPG	300	R	L	Q	N	RLQN	1000	4	1	1	1	2	0	?	1	3	3	80	120	100	100	R	L	P	Q
Experiment 1	10510	21	right	female	1	795	0	####	@@@@	$$$$	7235M.JPG	141	2830.JPG	300	J	D	K	L	JDKL	1000	4	1	1	1	2	0	?	1	4	3	80	120	100	100	J	D	X	L
Experiment 1	10510	21	right	female	2	395	0	####	@@@@	$$$$	2512M.JPG	142	6300.JPG	700	J	F	B	T	JFBT	600	4	1	1	1	2	0	?	1	3	3	80	120	100	100	J	F	L	B
Experiment 1	10510	21	right	female	2	95	0	####	@@@@	$$$$	7233M.JPG	143	6210.JPG	1000	V	T	S	R	VTSR	300	4	1	1	1	2	1	3	1	4	4	80	120	100	100	V	T	S	R
Experiment 1	10510	21	right	female	2	395	0	####	@@@@	$$$$	7205M.JPG	144	9410.JPG	700	J	R	S	H	JRSH	600	4	1	2	1	1	0	?	1	4	3	90	120	100	100	R	J	F	H
Experiment 1	10510	21	right	female	2	795	0	####	@@@@	$$$$	7234M.JPG	145	6834.JPG	300	J	R	S	N	JRSN	1000	4	0	?	0	?	0	?	1	4	1	80	120	100	100	K	X	G	N
Experiment 1	10510	21	right	female	3	95	0	####	@@@@	$$$$		146	4500S.JPG	1000	N	P	F	T	NPFT	300	4	1	1	1	3	1	2	1	4	4	80	120	100	100	N	F	P	T
Experiment 1	10510	21	right	female	2	95	0	####	@@@@	$$$$	7224M.JPG	147	6830.JPG	1000	B	V	S	T	BVST	300	4	1	1	1	2	0	?	0	?	2	80	120	100	100	B	V	F	C
Experiment 1	10510	21	right	female	3	95	0	####	@@@@	$$$$		148	2383S.JPG	1000	P	D	K	H	PDKH	300	4	1	1	0	?	1	2	1	3	3	80	120	100	100	P	R	D	K
Experiment 1	10510	21	right	female	2	795	0	####	@@@@	$$$$	7217M.JPG	149	2811.JPG	300	H	B	J	T	HBJT	1000	4	1	1	1	2	1	3	1	4	4	80	120	100	100	H	B	J	T
Experiment 1	10510	21	right	female	3	395	0	####	@@@@	$$$$		150	2683S.JPG	700	G	C	Z	S	GCZS	600	4	1	1	1	2	1	3	0	?	3	80	120	100	100	G	C	Z	N
Experiment 1	10510	21	right	female	3	95	0	####	@@@@	$$$$		151	2210S.JPG	1000	Q	Z	S	V	QZSV	300	4	1	1	1	2	0	?	1	4	3	80	120	100	100	Q	Z	D	V
Experiment 1	10510	21	right	female	2	95	0	####	@@@@	$$$$	7491M.JPG	152	3010.JPG	1000	N	Q	S	R	NQSR	300	4	1	1	1	2	1	4	0	?	3	80	120	100	100	N	Q	R	G
Experiment 1	10510	21	right	female	1	795	0	####	@@@@	$$$$	7187M.JPG	153	2214.JPG	300	G	R	Q	L	GRQL	1000	4	1	1	1	2	1	3	1	4	4	80	120	100	100	G	R	Q	L
Experiment 1	10510	21	right	female	2	95	0	####	@@@@	$$$$	7700M.JPG	154	6315.JPG	1000	P	C	Q	V	PCQV	300	4	1	1	0	?	1	4	0	?	2	80	120	100	100	P	G	V	K
Experiment 1	10510	21	right	female	3	795	0	####	@@@@	$$$$		155	3140S.JPG	300	T	B	K	F	TBKF	1000	4	1	1	0	?	1	2	1	4	3	80	120	100	100	T	G	B	F
Experiment 1	10510	21	right	female	3	395	0	####	@@@@	$$$$		156	9050S.JPG	700	Z	S	G	F	ZSGF	600	4	1	1	1	2	0	?	0	?	2	80	120	100	100	Z	S	D	P
Experiment 1	10510	21	right	female	1	95	0	####	@@@@	$$$$	7235M.JPG	157	2485.JPG	1000	F	N	L	Q	FNLQ	300	4	1	1	1	2	0	?	1	4	3	80	120	100	100	F	N	P	Q
Experiment 1	10510	21	right	female	2	395	0	####	@@@@	$$$$	2513M.JPG	158	9635.1.JPG	700	C	J	V	G	CJVG	600	4	1	1	1	2	1	3	0	?	3	80	120	100	100	C	J	V	Q
Experiment 1	10510	21	right	female	1	395	0	####	@@@@	$$$$	2215M.JPG	159	2506.JPG	700	K	V	L	Q	KVLQ	600	4	1	1	1	2	0	?	1	4	3	80	120	100	100	K	V	H	Q
Experiment 1	10510	21	right	female	3	95	0	####	@@@@	$$$$		160	2480S.JPG	1000	R	L	T	V	RLTV	300	4	1	1	0	?	0	?	0	?	1	80	120	100	100	R	P	X	F
Experiment 1	10510	21	right	female	2	795	0	####	@@@@	$$$$	7233M.JPG	161	3080.JPG	300	Q	L	H	G	QLHG	1000	4	1	1	1	2	1	3	1	4	4	80	120	100	100	Q	L	H	G
Experiment 1	10510	21	right	female	3	395	0	####	@@@@	$$$$		162	6300S.JPG	700	T	G	H	B	TGHB	600	4	1	1	1	2	1	4	1	3	4	80	120	100	100	T	G	B	H
Experiment 1	10510	21	right	female	3	795	0	####	@@@@	$$$$		163	6313S.JPG	300	F	N	T	R	FNTR	1000	4	1	1	1	2	1	3	1	4	4	80	120	100	100	F	N	T	R
Experiment 1	10510	21	right	female	3	95	0	####	@@@@	$$$$		164	6570.2S.JPG	1000	C	Z	T	S	CZTS	300	4	1	1	1	2	0	?	1	4	3	90	120	100	100	C	Z	B	S
Experiment 1	10510	21	right	female	3	95	0	####	@@@@	$$$$		165	6230S.JPG	1000	C	T	K	S	CTKS	300	4	1	1	1	2	0	?	1	3	3	80	120	100	100	C	T	Q	K
Experiment 1	10510	21	right	female	3	95	0	####	@@@@	$$$$		166	2104S.JPG	1000	N	R	C	K	NRCK	300	4	1	1	1	2	1	3	1	4	4	80	120	100	100	N	R	C	K
Experiment 1	10510	21	right	female	1	395	0	####	@@@@	$$$$	7490M.JPG	167	2191.JPG	700	S	K	G	H	SKGH	600	4	1	1	1	2	0	?	1	4	3	80	120	100	100	S	K	B	H
Experiment 1	10510	21	right	female	2	395	0	####	@@@@	$$$$	7185M.JPG	168	9921.JPG	700	Q	Z	S	R	QZSR	600	4	1	1	1	2	0	?	0	?	2	80	120	100	100	Q	Z	C	H
Experiment 1	10510	21	right	female	1	795	0	####	@@@@	$$$$	2512M.JPG	169	2745.1.JPG	300	Q	X	Z	S	QXZS	1000	4	1	1	1	2	1	4	0	?	3	80	120	100	100	Q	X	S	F
Experiment 1	10510	21	right	female	3	95	0	####	@@@@	$$$$		170	6570S.JPG	1000	S	H	R	G	SHRG	300	4	1	1	1	2	1	3	1	4	4	80	120	100	100	S	H	R	G
Experiment 1	10510	21	right	female	2	795	0	####	@@@@	$$$$	7205M.JPG	171	3063.JPG	300	V	B	F	R	VBFR	1000	4	1	1	1	3	1	2	0	?	3	80	120	100	100	V	F	B	J
Experiment 1	10510	21	right	female	2	395	0	####	@@@@	$$$$	7490M.JPG	172	6370.JPG	700	F	H	R	G	FHRG	600	4	1	1	1	2	0	?	1	3	3	90	120	100	100	F	H	V	R
Experiment 1	10510	21	right	female	1	95	0	####	@@@@	$$$$	7235M.JPG	173	2499.JPG	1000	G	X	T	C	GXTC	300	4	1	1	1	2	0	?	0	?	2	80	120	100	100	G	X	J	P
Experiment 1	10510	21	right	female	3	795	0	####	@@@@	$$$$		174	2357S.JPG	300	X	S	T	P	XSTP	1000	4	1	1	0	?	0	?	1	4	2	80	120	100	100	X	F	R	P
Experiment 1	10510	21	right	female	3	95	0	####	@@@@	$$$$		175	3060S.JPG	1000	C	F	T	X	CFTX	300	4	1	1	1	2	0	?	0	?	2	79	120	100	100	C	F	R	Z
Experiment 1	10510	21	right	female	3	95	0	####	@@@@	$$$$		176	2870S.JPG	1000	K	B	T	H	KBTH	300	4	1	1	1	2	0	?	0	?	2	81	119	100	100	K	B	R	X
Experiment 1	10510	21	right	female	3	95	0	####	@@@@	$$$$		177	6315S.JPG	1000	R	N	H	Z	RNHZ	300	4	1	1	1	2	1	4	1	3	4	80	120	100	100	R	N	Z	H
Experiment 1	10510	21	right	female	2	95	0	####	@@@@	$$$$	7491M.JPG	178	3550.1.JPG	1000	S	D	F	K	SDFK	300	4	1	1	1	2	1	4	1	3	4	80	120	100	100	S	D	K	F
Experiment 1	10510	21	right	female	3	795	0	####	@@@@	$$$$		179	3030S.JPG	300	S	H	L	K	SHLK	1000	4	1	1	1	2	1	3	0	?	3	80	120	100	100	S	H	L	X
Experiment 1	10510	21	right	female	3	395	0	####	@@@@	$$$$		180	6370S.JPG	700	P	R	V	T	PRVT	600	4	1	1	1	2	0	?	1	3	3	90	120	100	100	P	R	K	V
Experiment 1	10510	21	right	female	3	795	0	####	@@@@	$$$$		181	3071S.JPG	300	V	S	T	J	VSTJ	1000	4	1	1	1	2	1	3	0	?	3	80	120	100	100	V	S	T	Q
Experiment 1	10510	21	right	female	1	395	0	####	@@@@	$$$$	2512M.JPG	182	7080.JPG	700	N	S	G	V	NSGV	600	4	1	1	1	2	1	3	1	4	4	80	120	100	99	N	S	G	V
Experiment 1	10510	21	right	female	1	795	0	####	@@@@	$$$$	7217M.JPG	183	2749.JPG	300	T	S	J	C	TSJC	1000	4	1	1	1	3	1	2	1	4	4	80	120	100	100	T	J	S	C
Experiment 1	10510	21	right	female	1	95	0	####	@@@@	$$$$	7205M.JPG	184	2210.JPG	1000	Q	R	X	L	QRXL	300	4	1	1	0	?	1	3	1	2	3	80	120	100	100	Q	B	X	R
Experiment 1	10510	21	right	female	3	395	0	####	@@@@	$$$$		185	6510S.JPG	700	K	G	H	T	KGHT	600	4	1	1	1	2	0	?	1	3	3	80	120	100	100	K	G	S	H
Experiment 1	10510	21	right	female	3	795	0	####	@@@@	$$$$		186	2580S.JPG	300	Q	R	N	T	QRNT	1000	4	1	1	1	2	0	?	1	3	3	80	120	100	100	Q	R	F	N
Experiment 1	10510	21	right	female	3	795	0	####	@@@@	$$$$		187	3530S.JPG	300	C	G	V	T	CGVT	1000	4	1	1	0	?	1	2	1	3	3	80	120	100	100	C	D	G	V
Experiment 1	10510	21	right	female	3	395	0	####	@@@@	$$$$		188	9070S.JPG	700	R	C	G	H	RCGH	600	4	1	1	1	3	0	?	0	?	2	80	120	100	100	R	G	Q	X
Experiment 1	10510	21	right	female	3	95	0	####	@@@@	$$$$		189	2493S.JPG	1000	V	G	H	R	VGHR	300	4	1	1	0	?	1	3	0	?	2	80	120	100	100	V	Q	H	B
Experiment 1	10510	21	right	female	3	95	0	####	@@@@	$$$$		190	3102S.JPG	1000	X	N	T	F	XNTF	300	4	1	1	1	2	1	3	0	?	3	80	120	100	100	X	N	T	S
Experiment 1	10510	21	right	female	3	95	0	####	@@@@	$$$$		191	2038S.JPG	1000	N	V	S	T	NVST	300	4	1	1	1	2	0	?	0	?	2	80	120	100	100	N	V	C	F
Experiment 1	10510	21	right	female	2	395	0	####	@@@@	$$$$	7234M.JPG	192	2683.JPG	700	T	Q	S	R	TQSR	600	4	1	1	1	2	0	?	1	4	3	80	120	100	100	T	Q	P	R
Experiment 1	10510	21	right	female	3	395	0	####	@@@@	$$$$		193	2191S.JPG	700	D	F	R	H	DFRH	600	4	1	1	0	?	1	2	0	?	2	90	120	100	100	D	S	F	Q
Experiment 1	10510	21	right	female	1	395	0	####	@@@@	$$$$	7233M.JPG	194	2518.JPG	700	C	T	B	R	CTBR	600	4	1	1	1	2	0	?	1	3	3	80	120	100	100	C	T	D	B
Experiment 1	10510	21	right	female	3	395	0	####	@@@@	$$$$		195	9635.1S.JPG	700	S	Q	C	R	SQCR	600	4	1	1	1	2	0	?	1	3	3	81	119	100	100	S	Q	D	C
Experiment 1	10510	21	right	female	2	795	0	####	@@@@	$$$$	2513M.JPG	196	3064.JPG	300	N	B	L	V	NBLV	1000	4	1	1	1	2	1	4	1	3	4	80	120	100	100	N	B	V	L
Experiment 1	10510	21	right	female	1	95	0	####	@@@@	$$$$	7185M.JPG	197	2480.JPG	1000	F	B	H	L	FBHL	300	4	1	1	0	?	0	?	1	4	2	80	120	100	100	F	N	P	L
Experiment 1	10510	21	right	female	3	395	0	####	@@@@	$$$$		198	3100S.JPG	700	N	D	J	T	NDJT	600	4	1	1	1	2	0	?	1	3	3	80	120	100	100	N	D	F	J
Experiment 1	10510	21	right	female	3	95	0	####	@@@@	$$$$		199	2595S.JPG	1000	N	R	L	P	NRLP	300	4	1	1	1	2	0	?	1	4	3	80	120	100	99	N	R	B	P
Experiment 1	10510	21	right	female	3	795	0	####	@@@@	$$$$		200	2890S.JPG	300	N	P	T	D	NPTD	1000	4	0	?	1	2	0	?	1	1	2	81	119	100	100	X	P	V	N
Experiment 1	10510	21	right	female	1	395	0	####	@@@@	$$$$	2215M.JPG	201	2381.JPG	700	L	C	T	P	LCTP	600	4	1	1	1	2	0	?	1	3	3	80	120	100	100	L	C	V	T
Experiment 1	10510	21	right	female	1	395	0	####	@@@@	$$$$	7224M.JPG	202	2221.JPG	700	T	S	C	J	TSCJ	600	4	1	1	1	2	1	4	0	?	3	81	119	100	100	T	S	J	D
Experiment 1	10510	21	right	female	3	95	0	####	@@@@	$$$$		203	3010S.JPG	1000	G	K	T	H	GKTH	300	4	1	1	1	2	1	4	1	3	4	80	120	100	100	G	K	H	T
Experiment 1	10510	21	right	female	2	395	0	####	@@@@	$$$$	7187M.JPG	204	6550.JPG	700	L	K	H	B	LKHB	600	4	1	1	1	2	1	3	1	4	4	81	119	100	100	L	K	H	B
Experiment 1	10510	21	right	female	3	795	0	####	@@@@	$$$$		205	2495S.JPG	300	Q	K	V	T	QKVT	1000	4	1	1	1	2	0	?	1	3	3	80	120	100	100	Q	K	C	V
Experiment 1	10510	21	right	female	2	395	0	####	@@@@	$$$$	7700M.JPG	206	6200.JPG	700	S	C	J	T	SCJT	600	4	1	1	1	2	1	3	0	?	3	90	120	100	100	S	C	J	B
Experiment 1	10510	21	right	female	1	95	0	####	@@@@	$$$$	7224M.JPG	207	2493.JPG	1000	L	T	V	R	LTVR	300	4	1	1	1	2	0	?	0	?	2	80	120	100	100	L	T	N	H
Experiment 1	10510	21	right	female	2	795	0	####	@@@@	$$$$	2513M.JPG	208	2352.2.JPG	300	X	T	N	P	XTNP	1000	4	1	1	1	3	0	?	1	4	3	80	120	100	100	X	N	Z	P
Experiment 1	10510	21	right	female	2	95	0	####	@@@@	$$$$	7700M.JPG	209	8485.JPG	1000	L	R	V	T	LRVT	300	4	1	1	1	2	0	?	0	?	2	79	120	100	100	L	R	X	S
Experiment 1	10510	21	right	female	2	395	0	####	@@@@	$$$$	7235M.JPG	210	3069.JPG	700	Z	T	R	P	ZTRP	600	4	1	1	1	2	0	?	0	?	2	80	120	100	100	Z	T	S	J
Experiment 1	10510	21	right	female	3	795	0	####	@@@@	$$$$		211	2811S.JPG	300	S	J	V	R	SJVR	1000	4	1	1	1	2	1	3	0	?	3	80	120	100	100	S	J	V	G
Experiment 1	10510	21	right	female	2	795	0	####	@@@@	$$$$	7234M.JPG	212	3071.JPG	300	P	H	Q	X	PHQX	1000	4	1	1	1	2	1	3	1	4	4	81	119	100	100	P	H	Q	X
Experiment 1	10510	21	right	female	1	795	0	####	@@@@	$$$$	2215M.JPG	213	2393.JPG	300	R	V	L	T	RVLT	1000	4	1	1	1	3	1	4	0	?	3	80	120	100	99	R	L	T	J
Experiment 1	10510	21	right	female	2	95	0	####	@@@@	$$$$	7491M.JPG	214	6570.JPG	1000	J	T	R	Y	JTRY	300	4	1	1	0	?	0	?	0	?	1	80	120	100	100	J	Z	P	K
Experiment 1	10510	21	right	female	1	395	0	####	@@@@	$$$$	7187M.JPG	215	2305.JPG	700	J	N	K	L	JNKL	600	4	1	1	1	2	1	3	1	4	4	80	120	100	100	J	N	K	L
Experiment 1	10510	21	right	female	1	95	0	####	@@@@	$$$$	2512M.JPG	216	2038.JPG	1000	J	B	S	K	JBSK	300	4	1	1	1	2	1	3	0	?	3	80	120	100	100	J	B	S	V
Experiment 1	10510	21	right	female	1	395	0	####	@@@@	$$$$	7233M.JPG	217	2620.JPG	700	D	G	K	T	DGKT	600	4	1	1	1	2	0	?	0	?	2	80	120	100	100	D	G	S	X
Experiment 1	10510	21	right	female	1	95	0	####	@@@@	$$$$	7217M.JPG	218	2850.JPG	1000	P	T	L	B	PTLB	300	4	1	1	1	3	0	?	0	?	2	90	120	100	100	P	L	X	D
Experiment 1	10510	21	right	female	2	95	0	####	@@@@	$$$$	7490M.JPG	219	9600.JPG	1000	Q	H	T	L	QHTL	300	4	1	1	1	2	0	?	0	?	2	80	120	100	100	Q	H	V	R
Experiment 1	10510	21	right	female	2	795	0	####	@@@@	$$$$	7185M.JPG	220	6350.JPG	300	P	F	T	B	PFTB	1000	4	1	1	1	2	1	3	1	4	4	80	120	100	100	P	F	T	B
Experiment 1	10510	21	right	female	3	95	0	####	@@@@	$$$$		221	8485S.JPG	1000	R	Q	C	S	RQCS	300	4	1	1	1	4	1	3	0	?	3	80	120	100	100	R	S	C	V
Experiment 1	10510	21	right	female	3	95	0	####	@@@@	$$$$		222	7595S.JPG	1000	J	N	F	L	JNFL	300	4	1	1	1	4	1	3	0	?	3	80	120	100	100	J	L	F	R
Experiment 1	10510	21	right	female	2	795	0	####	@@@@	$$$$	7205M.JPG	223	3530.JPG	300	R	D	T	S	RDTS	1000	4	1	1	1	2	1	3	0	?	3	80	120	100	100	R	D	T	Q
Experiment 1	10510	21	right	female	3	95	0	####	@@@@	$$$$		224	2850S.JPG	1000	B	S	C	T	BSCT	300	4	1	1	1	2	1	3	0	?	3	90	120	100	100	B	S	C	Q
Experiment 1	10510	21	right	female	3	795	0	####	@@@@	$$$$		225	9810S.JPG	300	C	N	F	T	CNFT	1000	4	1	1	1	2	1	3	0	?	3	80	120	100	100	C	N	F	D
Experiment 1	10510	21	right	female	2	395	0	####	@@@@	$$$$	7187M.JPG	226	6250.JPG	700	J	D	T	K	JDTK	600	4	1	1	1	2	0	?	0	?	2	80	120	100	100	J	D	N	V
Experiment 1	10510	21	right	female	2	95	0	####	@@@@	$$$$	7234M.JPG	227	3060.JPG	1000	P	K	T	F	PKTF	300	4	1	1	1	2	1	3	0	?	3	81	119	100	100	P	K	T	Q
Experiment 1	10510	21	right	female	3	795	0	####	@@@@	$$$$		228	2514S.JPG	300	R	Z	G	J	RZGJ	1000	4	1	1	1	2	1	3	1	4	4	80	120	100	100	R	Z	G	J
Experiment 1	10612	22	right	female	2	95	0	####	@@@@	$$$$	2512M.JPG	1	3120.JPG	1000	N	V	Q	F	NVQF	300	4	1	1	1	3	0	?	1	4	3	81	119	100	100	N	Q	C	F
Experiment 1	10612	22	right	female	1	395	0	####	@@@@	$$$$	7235M.JPG	2	2235.JPG	700	P	V	H	Z	PVHZ	600	4	1	1	1	4	1	3	0	?	3	80	120	100	100	P	Z	H	T
Experiment 1	10612	22	right	female	2	395	0	####	@@@@	$$$$	7700M.JPG	3	3068.JPG	700	C	L	K	S	CLKS	600	4	1	1	1	2	1	3	1	4	4	80	120	100	100	C	L	K	S
Experiment 1	10612	22	right	female	2	95	0	####	@@@@	$$$$	7490M.JPG	4	3550.1.JPG	1000	C	L	Q	S	CLQS	300	4	1	1	0	?	1	3	1	2	3	90	120	100	100	C	X	Q	L
Experiment 1	10612	22	right	female	3	95	0	####	@@@@	$$$$		5	2480S.JPG	1000	L	D	P	S	LDPS	300	4	1	1	0	?	1	3	0	?	2	80	120	100	100	L	C	P	V
Experiment 1	10612	22	right	female	3	395	0	####	@@@@	$$$$		6	9070S.JPG	700	T	Z	P	V	TZPV	600	4	1	1	0	?	1	2	1	3	3	80	120	100	100	T	Q	Z	P
Experiment 1	10612	22	right	female	1	395	0	####	@@@@	$$$$	7185M.JPG	7	2620.JPG	700	V	B	Q	F	VBQF	600	4	1	1	1	2	0	?	1	3	3	80	120	100	100	V	B	G	Q
Experiment 1	10612	22	right	female	1	795	0	####	@@@@	$$$$	2215M.JPG	8	4000.JPG	300	V	K	F	T	VKFT	1000	4	1	1	1	3	1	2	1	4	4	81	119	100	100	V	F	K	T
Experiment 1	10612	22	right	female	2	395	0	####	@@@@	$$$$	7491M.JPG	9	2683.JPG	700	H	Q	N	Z	HQNZ	600	4	1	1	0	?	1	3	1	4	3	80	120	100	100	H	C	N	Z
Experiment 1	10612	22	right	female	3	95	0	####	@@@@	$$$$		10	3170S.JPG	1000	S	T	H	X	STHX	300	4	1	1	1	2	0	?	1	3	3	80	120	100	100	S	T	G	H
Experiment 1	10612	22	right	female	3	795	0	####	@@@@	$$$$		11	6540S.JPG	300	P	L	V	C	PLVC	1000	4	1	1	0	?	1	2	1	4	3	90	120	100	100	P	Z	L	C
Experiment 1	10612	22	right	female	3	795	0	####	@@@@	$$$$		12	2441S.JPG	300	N	J	X	S	NJXS	1000	4	1	1	1	2	1	3	1	4	4	80	120	100	100	N	J	X	S
Experiment 1	10612	22	right	female	3	795	4000	####	@@@@	$$$$		13	3530S.JPG	300	S	P	R	T	SPRT	1000	4	0	?	0	?	0	?	0	?	0	80	120	100	100	F	L	C	J
Experiment 1	10612	22	right	female	3	395	0	####	@@@@	$$$$		14	6250S.JPG	700	S	C	V	L	SCVL	600	4	0	?	0	?	1	2	1	4	2	90	120	100	100	J	N	C	L
Experiment 1	10612	22	right	female	3	395	0	####	@@@@	$$$$		15	2191S.JPG	700	H	L	T	G	HLTG	600	4	1	1	1	2	1	3	1	4	4	80	120	100	100	H	L	T	G
Experiment 1	10612	22	right	female	3	395	0	####	@@@@	$$$$		16	3068S.JPG	700	D	L	C	Z	DLCZ	600	4	1	1	1	3	1	2	1	4	4	80	120	100	100	D	C	L	Z
Experiment 1	10612	22	right	female	3	795	0	####	@@@@	$$$$		17	6260S.JPG	300	P	H	X	D	PHXD	1000	4	1	1	1	3	1	4	1	2	4	80	120	100	100	P	X	D	H
Experiment 1	10612	22	right	female	1	795	0	####	@@@@	$$$$	2513M.JPG	18	2830.JPG	300	P	Z	L	G	PZLG	1000	4	0	?	1	2	1	3	1	4	3	80	120	100	100	R	Z	L	G
Experiment 1	10612	22	right	female	1	395	0	####	@@@@	$$$$	7187M.JPG	19	7080.JPG	700	V	H	Z	R	VHZR	600	4	1	1	1	3	1	2	1	4	4	80	120	100	100	V	Z	H	R
Experiment 1	10612	22	right	female	3	795	0	####	@@@@	$$$$		20	2206S.JPG	300	K	H	G	Z	KHGZ	1000	4	1	1	0	?	1	3	1	4	3	80	120	100	100	K	N	G	Z
Experiment 1	10612	22	right	female	3	395	0	####	@@@@	$$$$		21	6300S.JPG	700	G	B	N	L	GBNL	600	4	1	1	1	2	1	3	1	4	4	80	119	100	100	G	B	N	L
Experiment 1	10612	22	right	female	3	395	0	####	@@@@	$$$$		22	3100S.JPG	700	F	Z	L	B	FZLB	600	4	1	1	1	2	1	3	1	4	4	80	120	100	100	F	Z	L	B
Experiment 1	10612	22	right	female	3	95	0	####	@@@@	$$$$		23	2485S.JPG	1000	G	T	B	D	GTBD	300	4	1	1	1	2	1	3	1	4	4	80	120	100	100	G	T	B	D
Experiment 1	10612	22	right	female	3	795	0	####	@@@@	$$$$		24	2393S.JPG	300	L	H	K	X	LHKX	1000	4	1	1	1	4	1	2	1	3	4	90	120	100	100	L	X	H	K
Experiment 1	10612	22	right	female	1	795	0	####	@@@@	$$$$	7234M.JPG	25	8311.JPG	300	L	G	J	S	LGJS	1000	4	1	1	1	2	1	3	1	4	4	80	120	100	100	L	G	J	S
Experiment 1	10612	22	right	female	3	795	0	####	@@@@	$$$$		26	2890S.JPG	300	N	H	R	S	NHRS	1000	4	1	1	1	4	1	3	0	?	3	81	119	100	100	N	S	R	J
Experiment 1	10612	22	right	female	3	95	0	####	@@@@	$$$$		27	6570S.JPG	1000	C	H	K	T	CHKT	300	4	1	1	0	?	1	3	1	4	3	80	119	100	100	C	R	K	T
Experiment 1	10612	22	right	female	3	795	0	####	@@@@	$$$$		28	4000S.JPG	300	X	F	Q	R	XFQR	1000	4	1	1	1	2	0	?	1	3	3	80	120	100	100	X	F	B	Q
Experiment 1	10612	22	right	female	3	95	0	####	@@@@	$$$$		29	2104S.JPG	1000	N	T	D	J	NTDJ	300	4	1	1	1	2	1	3	1	4	4	80	120	100	100	N	T	D	J
Experiment 1	10612	22	right	female	1	95	0	####	@@@@	$$$$	7217M.JPG	30	2210.JPG	1000	F	K	C	Q	FKCQ	300	4	1	1	1	3	1	2	1	4	4	80	120	100	100	F	C	K	Q
Experiment 1	10612	22	right	female	3	795	0	####	@@@@	$$$$		31	7493S.JPG	300	N	D	R	S	NDRS	1000	4	1	1	1	2	1	4	0	?	3	80	120	100	100	N	D	S	Q
Experiment 1	10612	22	right	female	1	95	0	####	@@@@	$$$$	7233M.JPG	32	2385.JPG	1000	F	Z	S	T	FZST	300	4	1	1	1	2	0	?	0	?	2	80	120	100	100	F	Z	N	V
Experiment 1	10612	22	right	female	1	95	0	####	@@@@	$$$$	7205M.JPG	33	2396.JPG	1000	Q	P	Z	S	QPZS	300	4	1	1	1	2	1	3	0	?	3	81	119	100	100	Q	P	Z	G
Experiment 1	10612	22	right	female	2	95	0	####	@@@@	$$$$	7224M.JPG	34	3102.JPG	1000	N	H	P	Z	NHPZ	300	4	1	1	0	?	0	?	0	?	1	80	120	100	100	N	G	C	X
Experiment 1	10612	22	right	female	1	795	0	####	@@@@	$$$$	7185M.JPG	35	2357.JPG	300	S	X	L	D	SXLD	1000	4	1	1	1	2	1	3	1	4	4	81	119	100	100	S	X	L	D
Experiment 1	10612	22	right	female	2	95	0	####	@@@@	$$$$	7235M.JPG	36	6570.JPG	1000	D	S	F	L	DSFL	300	4	1	1	1	2	0	?	1	3	3	80	120	100	100	D	S	C	F
Experiment 1	10612	22	right	female	1	395	0	####	@@@@	$$$$	7491M.JPG	37	2272.JPG	700	L	F	X	C	LFXC	600	4	1	1	1	2	1	3	1	4	4	80	120	100	99	L	F	X	C
Experiment 1	10612	22	right	female	3	395	0	####	@@@@	$$$$		38	3110S.JPG	700	B	T	X	C	BTXC	600	4	1	1	1	2	0	?	1	4	3	80	120	100	100	B	T	S	C
Experiment 1	10612	22	right	female	2	95	0	####	@@@@	$$$$	7234M.JPG	39	8485.JPG	1000	R	T	X	C	RTXC	300	4	1	1	0	?	0	?	1	2	2	90	120	100	99	R	K	Z	T
Experiment 1	10612	22	right	female	3	395	0	####	@@@@	$$$$		40	3150S.JPG	700	L	J	B	D	LJBD	600	4	1	1	1	2	1	3	1	4	4	80	120	100	100	L	J	B	D
Experiment 1	10612	22	right	female	3	795	0	####	@@@@	$$$$		41	3030S.JPG	300	N	R	T	P	NRTP	1000	4	1	1	1	2	1	3	1	4	4	90	120	100	100	N	R	T	P
Experiment 1	10612	22	right	female	3	795	0	####	@@@@	$$$$		42	2352.2S.JPG	300	C	H	K	G	CHKG	1000	4	1	1	1	3	1	2	1	4	4	80	120	100	100	C	K	H	G
Experiment 1	10612	22	right	female	3	95	0	####	@@@@	$$$$		43	9250S.JPG	1000	J	H	X	T	JHXT	300	4	1	1	1	3	0	?	1	2	3	80	120	100	100	J	X	C	H
Experiment 1	10612	22	right	female	3	395	0	####	@@@@	$$$$		44	6200S.JPG	700	N	H	C	Z	NHCZ	600	4	1	1	1	4	0	?	1	3	3	80	120	100	100	N	Z	S	C
Experiment 1	10612	22	right	female	1	795	0	####	@@@@	$$$$	2512M.JPG	45	2020.JPG	300	F	L	J	T	FLJT	1000	4	1	1	1	3	1	2	1	4	4	90	120	100	100	F	J	L	T
Experiment 1	10612	22	right	female	3	795	0	####	@@@@	$$$$		46	6560S.JPG	300	F	L	R	J	FLRJ	1000	4	0	?	1	1	1	3	1	4	3	80	120	100	100	S	F	R	J
Experiment 1	10612	22	right	female	3	395	0	####	@@@@	$$$$		47	2720S.JPG	700	R	X	V	Q	RXVQ	600	4	1	1	1	2	1	3	1	4	4	80	120	100	100	R	X	V	Q
Experiment 1	10612	22	right	female	1	95	0	####	@@@@	$$$$	2215M.JPG	48	2870.JPG	1000	S	L	Q	C	SLQC	300	4	1	1	1	2	1	3	1	4	4	81	119	100	100	S	L	Q	C
Experiment 1	10612	22	right	female	3	395	0	####	@@@@	$$$$		49	6550S.JPG	700	C	G	L	X	CGLX	600	4	1	1	1	2	0	?	0	?	2	80	120	100	100	C	G	D	S
Experiment 1	10612	22	right	female	1	95	0	####	@@@@	$$$$	2513M.JPG	50	2485.JPG	1000	S	L	T	N	SLTN	300	4	1	1	1	2	1	3	1	4	4	80	120	100	100	S	L	T	N
Experiment 1	10612	22	right	female	3	95	0	####	@@@@	$$$$		51	2396S.JPG	1000	D	B	Q	X	DBQX	300	4	1	1	1	3	1	2	0	?	3	80	120	100	100	D	Q	B	Z
Experiment 1	10612	22	right	female	1	95	0	####	@@@@	$$$$	7205M.JPG	52	2383.JPG	1000	J	L	X	N	JLXN	300	4	1	1	0	?	1	2	1	4	3	80	120	100	100	J	Z	L	N
Experiment 1	10612	22	right	female	3	395	0	####	@@@@	$$$$		53	2102S.JPG	700	H	T	G	S	HTGS	600	4	1	1	1	2	1	3	1	4	4	90	120	99	100	H	T	G	S
Experiment 1	10612	22	right	female	3	395	0	####	@@@@	$$$$		54	9410S.JPG	700	S	C	G	J	SCGJ	600	4	1	1	1	2	0	?	1	4	3	80	120	100	100	S	C	K	J
Experiment 1	10612	22	right	female	3	395	0	####	@@@@	$$$$		55	2305S.JPG	700	C	L	G	X	CLGX	600	4	1	1	1	2	0	?	0	?	2	90	120	100	100	C	L	K	Z
Experiment 1	10612	22	right	female	3	395	0	####	@@@@	$$$$		56	2445S.JPG	700	T	H	G	J	THGJ	600	4	1	1	0	?	1	4	1	2	3	80	120	100	100	T	Q	J	H
Experiment 1	10612	22	right	female	3	95	0	####	@@@@	$$$$		57	3102S.JPG	1000	J	V	G	B	JVGB	300	4	1	1	1	2	0	?	1	4	3	80	120	100	100	J	V	R	B
Experiment 1	10612	22	right	female	2	395	0	####	@@@@	$$$$	7233M.JPG	58	6300.JPG	700	H	Q	X	T	HQXT	600	4	1	1	1	2	0	?	1	4	3	80	120	100	100	H	Q	K	T
Experiment 1	10612	22	right	female	1	395	0	####	@@@@	$$$$	7224M.JPG	59	2102.JPG	700	Q	D	T	C	QDTC	600	4	1	1	1	2	1	3	1	4	4	90	120	100	100	Q	D	T	C
Experiment 1	10612	22	right	female	1	795	0	####	@@@@	$$$$	7700M.JPG	60	2214.JPG	300	F	Z	C	J	FZCJ	1000	4	1	1	1	2	0	?	0	?	2	80	120	100	100	F	Z	V	D
Experiment 1	10612	22	right	female	3	795	0	####	@@@@	$$$$		61	9810S.JPG	300	J	A	G	V	JAGV	1000	4	1	1	0	?	1	3	1	4	3	80	120	100	100	J	C	G	V
Experiment 1	10612	22	right	female	1	95	0	####	@@@@	$$$$	7490M.JPG	62	2104.JPG	1000	K	S	L	X	KSLX	300	4	1	1	1	2	1	3	0	?	3	80	120	100	100	K	S	L	T
Experiment 1	10612	22	right	female	1	95	0	####	@@@@	$$$$	7217M.JPG	63	2595.JPG	1000	K	V	D	N	KVDN	300	4	1	1	1	2	1	3	1	4	4	90	120	100	100	K	V	D	N
Experiment 1	10612	22	right	female	2	95	0	####	@@@@	$$$$	7187M.JPG	64	6830.JPG	1000	C	V	H	G	CVHG	300	4	1	1	0	?	1	2	1	4	3	80	120	100	100	C	N	V	G
Experiment 1	10612	22	right	female	2	95	0	####	@@@@	$$$$	7234M.JPG	65	6821.JPG	1000	R	Z	L	T	RZLT	300	4	1	1	1	2	0	?	1	4	3	90	120	100	100	R	Z	S	T
Experiment 1	10612	22	right	female	1	795	0	####	@@@@	$$$$	7224M.JPG	66	2206.JPG	300	J	N	B	V	JNBV	1000	4	1	1	1	3	1	2	1	4	4	80	120	100	100	J	B	N	V
Experiment 1	10612	22	right	female	3	395	0	####	@@@@	$$$$		67	2221S.JPG	700	N	P	Z	L	NPZL	600	4	1	1	1	2	1	3	1	4	4	90	120	100	100	N	P	Z	L
Experiment 1	10612	22	right	female	1	95	0	####	@@@@	$$$$	7233M.JPG	68	4500.JPG	1000	V	H	Q	K	VHQK	300	4	1	1	1	2	1	3	1	4	4	80	120	100	100	V	H	Q	K
Experiment 1	10612	22	right	female	2	395	0	####	@@@@	$$$$	7187M.JPG	69	6250.JPG	700	Z	H	Q	N	ZHQN	600	4	1	1	0	?	1	3	1	4	3	90	120	100	100	Z	X	Q	N
Experiment 1	10612	22	right	female	3	395	0	####	@@@@	$$$$		70	3130S.JPG	700	X	Q	H	P	XQHP	600	4	1	1	1	2	0	?	1	4	3	80	120	100	100	X	Q	R	P
Experiment 1	10612	22	right	female	3	395	0	####	@@@@	$$$$		71	9050S.JPG	700	G	H	S	X	GHSX	600	4	1	1	0	?	1	3	1	4	3	80	120	100	100	G	D	S	X
Experiment 1	10612	22	right	female	3	795	0	####	@@@@	$$$$		72	2357S.JPG	300	P	N	S	F	PNSF	1000	4	1	1	1	2	1	3	1	4	4	80	120	110	100	P	N	S	F
Experiment 1	10612	22	right	female	2	395	0	####	@@@@	$$$$	7700M.JPG	73	6200.JPG	700	C	V	G	H	CVGH	600	4	1	1	1	2	0	?	1	3	3	80	120	100	100	C	V	S	G
Experiment 1	10612	22	right	female	3	395	0	####	@@@@	$$$$		74	2620S.JPG	700	P	T	L	S	PTLS	600	4	1	1	1	2	1	3	1	4	4	80	120	100	100	P	T	L	S
Experiment 1	10612	22	right	female	2	795	0	####	@@@@	$$$$	2513M.JPG	75	2811.JPG	300	F	N	S	C	FNSC	1000	4	1	1	1	2	1	3	1	4	4	80	120	100	100	F	N	S	C
Experiment 1	10612	22	right	female	1	95	0	####	@@@@	$$$$	2512M.JPG	76	7043.JPG	1000	D	L	B	R	DLBR	300	4	1	1	1	2	1	3	1	4	4	80	120	100	100	D	L	B	R
Experiment 1	10612	22	right	female	3	95	0	####	@@@@	$$$$		77	2493S.JPG	1000	Q	X	C	H	QXCH	300	4	1	2	0	?	0	?	0	?	1	80	120	100	100	X	Z	R	J
Experiment 1	10612	22	right	female	3	95	0	####	@@@@	$$$$		78	2595S.JPG	1000	F	L	P	R	FLPR	300	4	1	1	1	2	1	3	1	4	4	80	120	100	100	F	L	P	R
Experiment 1	10612	22	right	female	1	395	0	####	@@@@	$$$$	7185M.JPG	79	2381.JPG	700	N	V	K	P	NVKP	600	4	1	1	1	3	1	2	1	4	4	80	120	100	100	N	K	V	P
Experiment 1	10612	22	right	female	2	95	0	####	@@@@	$$$$	7491M.JPG	80	3060.JPG	1000	Q	Z	R	X	QZRX	300	4	1	1	1	2	1	3	0	?	3	80	120	100	100	Q	Z	R	D
Experiment 1	10612	22	right	female	1	95	0	####	@@@@	$$$$	7490M.JPG	81	2499.JPG	1000	K	T	X	P	KTXP	300	4	1	1	1	2	0	?	1	4	3	80	120	100	100	K	T	B	P
Experiment 1	10612	22	right	female	1	395	0	####	@@@@	$$$$	7235M.JPG	82	2191.JPG	700	B	Q	F	H	BQFH	600	4	1	1	0	?	0	?	1	2	2	80	120	100	100	B	G	J	Q
Experiment 1	10612	22	right	female	1	95	0	####	@@@@	$$$$	7205M.JPG	83	6570.2.JPG	1000	G	R	S	H	GRSH	300	4	1	1	1	2	1	3	0	?	3	80	120	100	100	G	R	S	C
Experiment 1	10612	22	right	female	3	795	0	####	@@@@	$$$$		84	2440S.JPG	300	S	V	T	G	SVTG	1000	4	1	1	1	2	1	3	1	4	4	90	120	100	100	S	V	T	G
Experiment 1	10612	22	right	female	2	795	0	####	@@@@	$$$$	7217M.JPG	85	6834.JPG	300	R	V	T	N	RVTN	1000	4	1	1	0	?	0	?	1	4	2	80	120	100	100	R	L	S	N
Experiment 1	10612	22	right	female	3	395	4000	####	@@@@	$$$$		86	2518S.JPG	700	H	P	R	T	HPRT	600	4	0	?	0	?	0	?	0	?	0	80	120	100	100	G	J	B	V
Experiment 1	10612	22	right	female	3	95	0	####	@@@@	$$$$		87	6315S.JPG	1000	J	P	H	T	JPHT	300	4	1	1	0	?	1	2	0	?	2	90	120	100	100	J	L	P	Q
Experiment 1	10612	22	right	female	3	95	0	####	@@@@	$$$$		88	2730S.JPG	1000	T	V	H	S	TVHS	300	4	1	1	1	2	0	?	1	4	3	80	120	100	100	T	V	J	S
Experiment 1	10612	22	right	female	1	795	0	####	@@@@	$$$$	2215M.JPG	89	7053.JPG	300	C	G	X	H	CGXH	1000	4	1	1	0	?	0	?	1	2	2	80	120	100	100	C	Q	S	G
Experiment 1	10612	22	right	female	3	395	0	####	@@@@	$$$$		90	2683S.JPG	700	F	T	R	P	FTRP	600	4	1	1	1	2	1	3	1	4	4	80	120	100	99	F	T	R	P
Experiment 1	10612	22	right	female	3	795	0	####	@@@@	$$$$		91	3053S.JPG	300	N	T	L	Z	NTLZ	1000	4	1	1	1	2	1	3	1	4	4	80	120	100	100	N	T	L	Z
Experiment 1	10612	22	right	female	2	795	0	####	@@@@	$$$$	2513M.JPG	92	6540.JPG	300	R	Q	T	V	RQTV	1000	4	1	1	1	2	1	3	1	4	4	80	120	100	100	R	Q	T	V
Experiment 1	10612	22	right	female	3	395	0	####	@@@@	$$$$		93	2381S.JPG	700	H	T	L	V	HTLV	600	4	1	1	1	2	0	?	1	3	3	80	120	100	100	H	T	S	L
Experiment 1	10612	22	right	female	2	95	0	####	@@@@	$$$$	2215M.JPG	94	6315.JPG	1000	T	P	X	V	TPXV	300	4	1	1	1	2	1	3	0	?	3	80	120	100	100	T	P	X	Q
Experiment 1	10612	22	right	female	2	95	0	####	@@@@	$$$$	7217M.JPG	95	6210.JPG	1000	N	S	Q	V	NSQV	300	4	1	1	1	3	1	2	0	?	3	80	120	100	100	N	Q	S	C
Experiment 1	10612	22	right	female	2	95	0	####	@@@@	$$$$	7234M.JPG	96	6360.JPG	1000	K	L	Z	B	KLZB	300	4	1	1	1	3	1	2	1	4	4	80	120	100	100	K	Z	L	B
Experiment 1	10612	22	right	female	2	395	0	####	@@@@	$$$$	7187M.JPG	97	9410.JPG	700	Q	J	B	P	QJBP	600	4	1	1	0	?	1	2	1	3	3	80	120	100	100	Q	D	J	B
Experiment 1	10612	22	right	female	2	95	0	####	@@@@	$$$$	2512M.JPG	98	9600.JPG	1000	T	R	B	S	TRBS	300	4	1	1	1	2	1	3	1	4	4	80	120	100	100	T	R	B	S
Experiment 1	10612	22	right	female	3	95	0	####	@@@@	$$$$		99	7059S.JPG	1000	T	Z	B	K	TZBK	300	4	1	1	1	2	1	3	1	4	4	80	120	100	100	T	Z	B	K
Experiment 1	10612	22	right	female	1	795	0	####	@@@@	$$$$	7224M.JPG	100	2745.1.JPG	300	T	R	N	K	TRNK	1000	4	0	?	1	2	1	3	0	?	2	80	120	100	100	Z	R	N	Q
Experiment 1	10612	22	right	female	1	95	0	####	@@@@	$$$$	7233M.JPG	101	2480.JPG	1000	X	T	D	F	XTDF	300	4	1	1	1	4	1	3	0	?	3	81	119	100	100	X	F	D	K
Experiment 1	10612	22	right	female	3	395	0	####	@@@@	$$$$		102	6312S.JPG	700	T	Q	V	C	TQVC	600	4	1	1	1	3	1	2	0	?	3	80	120	100	100	T	V	Q	Z
Experiment 1	10612	22	right	female	3	95	0	####	@@@@	$$$$		103	6360S.JPG	1000	C	H	K	R	CHKR	300	4	1	1	1	3	1	2	1	4	4	80	120	100	100	C	K	H	R
Experiment 1	10612	22	right	female	3	95	0	####	@@@@	$$$$		104	9600S.JPG	1000	X	P	R	V	XPRV	300	4	1	1	0	?	1	2	0	?	2	80	120	100	100	X	F	P	L
Experiment 1	10612	22	right	female	3	795	0	####	@@@@	$$$$		105	6313S.JPG	300	Z	P	T	G	ZPTG	1000	4	1	1	1	2	1	3	1	4	4	80	120	100	100	Z	P	T	G
Experiment 1	10612	22	right	female	3	95	0	####	@@@@	$$$$		106	6570.2S.JPG	1000	K	D	S	P	KDSP	300	4	1	1	1	2	1	3	1	4	4	81	119	100	100	K	D	S	P
Experiment 1	10612	22	right	female	3	95	0	####	@@@@	$$$$		107	6821S.JPG	1000	Z	H	L	S	ZHLS	300	4	1	1	1	3	1	2	0	?	3	80	120	100	100	Z	L	H	Q
Experiment 1	10612	22	right	female	1	795	0	####	@@@@	$$$$	7491M.JPG	108	7493.JPG	300	Z	R	P	V	ZRPV	1000	4	1	1	0	?	1	3	1	2	3	80	120	100	100	Z	Q	P	R
Experiment 1	10612	22	right	female	2	395	0	####	@@@@	$$$$	7185M.JPG	109	3500.JPG	700	K	X	H	P	KXHP	600	4	1	1	0	?	1	2	0	?	2	80	120	100	100	K	V	X	D
Experiment 1	10612	22	right	female	1	395	0	####	@@@@	$$$$	7700M.JPG	110	2506.JPG	700	X	V	C	P	XVCP	600	4	1	1	1	2	1	3	0	?	3	90	120	100	100	X	V	C	F
Experiment 1	10612	22	right	female	1	395	0	####	@@@@	$$$$	7205M.JPG	111	2397.JPG	700	F	R	D	L	FRDL	600	4	1	1	1	3	1	2	1	4	4	80	120	100	100	F	D	R	L
Experiment 1	10612	22	right	female	3	395	0	####	@@@@	$$$$		112	2200S.JPG	700	Q	Z	V	X	QZVX	600	4	1	1	1	2	1	3	1	4	4	90	120	100	100	Q	Z	V	X
Experiment 1	10612	22	right	female	2	395	0	####	@@@@	$$$$	7235M.JPG	113	3130.JPG	700	H	X	V	T	HXVT	600	4	1	1	1	2	1	4	0	?	3	80	120	100	100	H	X	T	G
Experiment 1	10612	22	right	female	2	395	0	####	@@@@	$$$$	7490M.JPG	114	6550.JPG	700	Z	N	T	L	ZNTL	600	4	1	1	1	2	1	3	1	4	4	90	120	100	100	Z	N	T	L
Experiment 1	10612	22	right	female	3	795	0	####	@@@@	$$$$		115	2745.1S.JPG	300	R	B	S	C	RBSC	1000	4	1	1	1	3	1	2	1	4	4	80	120	100	100	R	S	B	C
Experiment 1	10612	22	right	female	2	795	0	####	@@@@	$$$$	7185M.JPG	116	6260.JPG	300	N	L	B	Z	NLBZ	1000	4	1	1	1	2	1	4	1	3	4	80	120	100	100	N	L	Z	B
Experiment 1	10612	22	right	female	2	795	0	####	@@@@	$$$$	7235M.JPG	117	3030.JPG	300	J	B	V	Z	JBVZ	1000	4	1	1	1	3	1	2	0	?	3	80	120	100	100	J	V	B	S
Experiment 1	10612	22	right	female	1	795	0	####	@@@@	$$$$	2215M.JPG	118	2890.JPG	300	N	D	L	X	NDLX	1000	4	1	1	1	2	1	3	1	4	4	81	119	100	100	N	D	L	X
Experiment 1	10612	22	right	female	2	95	0	####	@@@@	$$$$	7490M.JPG	119	9250.JPG	1000	C	P	R	X	CPRX	300	4	1	1	1	2	0	?	1	3	3	80	120	100	100	C	P	Z	R
Experiment 1	10612	22	right	female	1	395	0	####	@@@@	$$$$	7217M.JPG	120	2221.JPG	700	F	D	T	G	FDTG	600	4	1	1	1	2	1	3	1	4	4	90	120	100	100	F	D	T	G
Experiment 1	10612	22	right	female	3	395	0	####	@@@@	$$$$		121	7050S.JPG	700	T	J	D	H	TJDH	600	4	1	1	1	2	1	3	1	4	4	80	120	100	100	T	J	D	H
Experiment 1	10612	22	right	female	3	95	0	####	@@@@	$$$$		122	2499S.JPG	1000	Z	D	Q	S	ZDQS	300	4	1	1	1	4	1	3	1	2	4	80	120	100	100	Z	S	Q	D
Experiment 1	10612	22	right	female	3	95	0	####	@@@@	$$$$		123	3060S.JPG	1000	K	V	J	C	KVJC	300	4	1	1	1	2	1	3	1	4	4	80	120	100	100	K	V	J	C
Experiment 1	10612	22	right	female	2	395	0	####	@@@@	$$$$	7187M.JPG	124	3069.JPG	700	K	P	T	R	KPTR	600	4	1	1	1	2	1	3	1	4	4	80	120	100	100	K	P	T	R
Experiment 1	10612	22	right	female	2	395	0	####	@@@@	$$$$	7233M.JPG	125	3100.JPG	700	Q	V	D	T	QVDT	600	4	1	1	1	3	0	?	0	?	2	81	119	100	100	Q	D	G	J
Experiment 1	10612	22	right	female	3	795	0	####	@@@@	$$$$		126	2020S.JPG	300	C	G	R	N	CGRN	1000	4	1	2	0	?	1	3	1	4	3	80	120	100	100	G	Q	R	N
Experiment 1	10612	22	right	female	2	795	0	####	@@@@	$$$$	7224M.JPG	127	3053.JPG	300	H	V	X	D	HVXD	1000	4	1	1	1	3	0	?	0	?	2	81	119	100	100	H	X	Q	S
Experiment 1	10612	22	right	female	3	395	0	####	@@@@	$$$$		128	2880S.JPG	700	R	B	P	T	RBPT	600	4	1	1	1	2	1	3	0	?	3	80	120	99	100	R	B	P	L
Experiment 1	10612	22	right	female	1	795	0	####	@@@@	$$$$	7491M.JPG	129	2749.JPG	300	B	L	T	H	BLTH	1000	4	1	1	1	2	1	3	1	4	4	80	120	100	100	B	L	T	H
Experiment 1	10612	22	right	female	3	395	0	####	@@@@	$$$$		130	2235S.JPG	700	C	K	G	F	CKGF	600	4	1	1	1	2	0	?	1	4	3	90	120	100	100	C	K	B	F
Experiment 1	10612	22	right	female	3	795	0	####	@@@@	$$$$		131	3140S.JPG	300	Z	C	K	F	ZCKF	1000	4	1	1	0	?	1	2	1	3	3	80	120	100	100	Z	S	C	K
Experiment 1	10612	22	right	female	3	395	0	####	@@@@	$$$$		132	6370S.JPG	700	R	L	C	Z	RLCZ	600	4	1	1	1	2	0	?	1	4	3	80	120	100	100	R	L	K	Z
Experiment 1	10612	22	right	female	1	395	0	####	@@@@	$$$$	7234M.JPG	133	2200.JPG	700	R	D	F	N	RDFN	600	4	1	1	1	3	1	2	1	4	4	80	120	100	100	R	F	D	N
Experiment 1	10612	22	right	female	1	95	0	####	@@@@	$$$$	2512M.JPG	134	2493.JPG	1000	P	H	Z	Q	PHZQ	300	4	1	1	1	2	1	3	1	4	4	81	119	100	100	P	H	Z	Q
Experiment 1	10612	22	right	female	2	795	0	####	@@@@	$$$$	2513M.JPG	135	3080.JPG	300	B	H	D	G	BHDG	1000	4	1	1	1	2	1	3	1	4	4	80	120	100	100	B	H	D	G
Experiment 1	10612	22	right	female	3	795	0	####	@@@@	$$$$		136	2514S.JPG	300	J	D	K	R	JDKR	1000	4	1	1	0	?	1	3	1	4	3	90	120	100	100	J	Q	K	R
Experiment 1	10612	22	right	female	2	795	0	####	@@@@	$$$$	7205M.JPG	137	9810.JPG	300	N	H	P	D	NHPD	1000	4	1	1	1	3	0	?	1	4	3	80	120	100	100	N	P	T	D
Experiment 1	10612	22	right	female	3	395	0	####	@@@@	$$$$		138	7080S.JPG	700	P	K	X	C	PKXC	600	4	1	1	1	2	0	?	1	3	3	80	120	100	100	P	K	S	X
Experiment 1	10612	22	right	female	1	95	0	####	@@@@	$$$$	7700M.JPG	139	7059.JPG	1000	S	K	R	P	SKRP	300	4	1	1	1	2	1	4	1	3	4	80	120	100	100	S	K	P	R
Experiment 1	10612	22	right	female	3	795	0	####	@@@@	$$$$		140	8311S.JPG	300	Z	C	G	H	ZCGH	1000	4	1	1	0	?	1	2	0	?	2	80	120	100	100	Z	Q	C	K
Experiment 1	10612	22	right	female	3	795	0	####	@@@@	$$$$		141	3400S.JPG	300	J	D	L	Z	JDLZ	1000	4	1	1	1	2	1	3	1	4	4	80	120	100	100	J	D	L	Z
Experiment 1	10612	22	right	female	3	795	0	####	@@@@	$$$$		142	2580S.JPG	300	B	J	D	K	BJDK	1000	4	1	1	1	2	0	?	1	4	3	80	120	100	100	B	J	S	K
Experiment 1	10612	22	right	female	1	95	0	####	@@@@	$$$$	7491M.JPG	143	7595.JPG	1000	L	D	X	F	LDXF	300	4	1	1	0	?	0	?	1	4	2	80	120	100	100	L	P	K	F
Experiment 1	10612	22	right	female	1	795	0	####	@@@@	$$$$	2513M.JPG	144	2393.JPG	300	H	T	P	F	HTPF	1000	4	1	1	1	4	1	2	1	3	4	90	120	100	100	H	F	T	P
Experiment 1	10612	22	right	female	3	795	0	####	@@@@	$$$$		145	2214S.JPG	300	H	R	X	V	HRXV	1000	4	1	1	1	2	1	3	1	4	4	80	120	100	100	H	R	X	V
Experiment 1	10612	22	right	female	2	395	0	####	@@@@	$$$$	7235M.JPG	146	3110.JPG	700	D	Z	X	P	DZXP	600	4	0	?	0	?	1	3	1	4	2	80	120	100	100	T	G	X	P
Experiment 1	10612	22	right	female	3	795	0	####	@@@@	$$$$		147	3080S.JPG	300	D	H	X	P	DHXP	1000	4	0	?	1	3	1	2	0	?	2	80	120	100	100	C	X	H	F
Experiment 1	10612	22	right	female	3	795	0	####	@@@@	$$$$		148	3266S.JPG	300	H	L	N	F	HLNF	1000	4	1	1	1	2	1	3	1	4	4	80	120	100	100	H	L	N	F
Experiment 1	10612	22	right	female	3	795	0	####	@@@@	$$$$		149	3071S.JPG	300	T	Z	D	N	TZDN	1000	4	1	1	1	2	1	3	1	4	4	90	120	100	100	T	Z	D	N
Experiment 1	10612	22	right	female	3	795	0	####	@@@@	$$$$		150	2811S.JPG	300	D	B	Z	R	DBZR	1000	4	1	1	1	2	1	3	1	4	4	80	120	100	100	D	B	Z	R
Experiment 1	10612	22	right	female	3	95	0	####	@@@@	$$$$		151	2385S.JPG	1000	N	C	Z	D	NCZD	300	4	1	1	1	2	1	3	0	?	3	80	120	100	100	N	C	Z	F
Experiment 1	10612	22	right	female	2	795	0	####	@@@@	$$$$	7185M.JPG	152	3530.JPG	300	K	V	Z	D	KVZD	1000	4	1	1	1	2	0	?	0	?	2	81	119	100	100	K	V	H	B
Experiment 1	10612	22	right	female	3	95	0	####	@@@@	$$$$		153	9252S.JPG	1000	T	H	X	C	THXC	300	4	1	1	0	?	1	3	0	?	2	80	120	100	100	T	V	X	R
Experiment 1	10612	22	right	female	3	795	0	####	@@@@	$$$$		154	3064S.JPG	300	T	X	Q	V	TXQV	1000	4	1	1	1	2	1	3	1	4	4	80	120	100	100	T	X	Q	V
Experiment 1	10612	22	right	female	3	395	0	####	@@@@	$$$$		155	2397S.JPG	700	H	J	C	K	HJCK	600	4	1	1	1	2	1	3	1	4	4	80	120	100	100	H	J	C	K
Experiment 1	10612	22	right	female	3	95	0	####	@@@@	$$$$		156	2210S.JPG	1000	D	N	J	K	DNJK	300	4	1	1	1	2	0	?	0	?	2	80	120	100	100	D	N	R	C
Experiment 1	10612	22	right	female	2	395	0	####	@@@@	$$$$	7224M.JPG	157	9921.JPG	700	R	H	L	P	RHLP	600	4	1	1	1	4	1	2	1	3	4	80	120	100	100	R	P	H	L
Experiment 1	10612	22	right	female	1	95	0	####	@@@@	$$$$	7205M.JPG	158	2038.JPG	1000	F	B	X	H	FBXH	300	4	1	1	1	2	0	?	0	?	2	81	119	100	100	F	B	Q	K
Experiment 1	10612	22	right	female	2	95	0	####	@@@@	$$$$	7217M.JPG	159	3170.JPG	1000	X	C	L	B	XCLB	300	4	1	1	1	2	1	3	1	4	4	80	120	100	100	X	C	L	B
Experiment 1	10612	22	right	female	3	95	0	####	@@@@	$$$$		160	3010S.JPG	1000	H	J	R	C	HJRC	300	4	1	1	1	2	1	3	1	4	4	81	119	100	100	H	J	R	C
Experiment 1	10612	22	right	female	2	95	0	####	@@@@	$$$$	7234M.JPG	161	3010.JPG	1000	T	L	D	P	TLDP	300	4	1	1	1	4	1	2	1	3	4	80	120	100	100	T	P	L	D
Experiment 1	10612	22	right	female	2	395	0	####	@@@@	$$$$	7700M.JPG	162	9050.JPG	700	R	J	H	T	RJHT	600	4	1	1	1	2	1	3	1	4	4	90	120	100	100	R	J	H	T
Experiment 1	10612	22	right	female	2	95	0	####	@@@@	$$$$	2512M.JPG	163	6230.JPG	1000	R	X	P	T	RXPT	300	4	1	1	0	?	1	2	0	?	2	80	120	100	100	R	K	X	V
Experiment 1	10612	22	right	female	3	95	0	####	@@@@	$$$$		164	6230S.JPG	1000	K	T	Q	P	KTQP	300	4	1	1	1	2	1	3	0	?	3	90	120	100	100	K	T	Q	H
Experiment 1	10612	22	right	female	3	795	0	####	@@@@	$$$$		165	2495S.JPG	300	X	V	T	F	XVTF	1000	4	1	1	1	2	1	3	1	4	4	80	120	100	100	X	V	T	F
Experiment 1	10612	22	right	female	3	795	0	####	@@@@	$$$$		166	6834S.JPG	300	K	R	T	P	KRTP	1000	4	1	1	1	2	0	?	0	?	2	90	120	100	100	K	R	F	L
Experiment 1	10612	22	right	female	1	395	0	####	@@@@	$$$$	7233M.JPG	167	9070.JPG	700	K	R	D	P	KRDP	600	4	1	1	1	4	1	2	1	3	4	80	120	100	100	K	P	R	D
Experiment 1	10612	22	right	female	3	95	0	####	@@@@	$$$$		168	6830S.JPG	1000	J	H	T	G	JHTG	300	4	1	1	1	2	1	3	1	4	4	90	120	100	100	J	H	T	G
Experiment 1	10612	22	right	female	2	395	0	####	@@@@	$$$$	2215M.JPG	169	6370.JPG	700	X	C	Z	N	XCZN	600	4	1	1	1	2	0	?	1	4	3	80	120	100	100	X	C	K	N
Experiment 1	10612	22	right	female	1	795	0	####	@@@@	$$$$	7490M.JPG	170	2495.JPG	300	C	H	B	N	CHBN	1000	4	1	1	0	?	0	?	0	?	1	80	120	100	100	C	D	G	Q
Experiment 1	10612	22	right	female	2	395	0	####	@@@@	$$$$	7187M.JPG	171	6312.JPG	700	J	H	N	K	JHNK	600	4	1	1	0	?	1	2	1	4	3	89	120	100	100	J	F	H	K
Experiment 1	10612	22	right	female	3	395	0	####	@@@@	$$$$		172	9635.1S.JPG	700	D	H	X	B	DHXB	600	4	1	1	0	?	1	3	1	4	3	90	120	100	100	D	V	X	B
Experiment 1	10612	22	right	female	3	95	0	####	@@@@	$$$$		173	2383S.JPG	1000	G	B	R	N	GBRN	300	4	1	1	0	?	1	4	1	3	3	80	119	100	100	G	X	N	R
Experiment 1	10612	22	right	female	3	95	0	####	@@@@	$$$$		174	4500S.JPG	1000	T	Z	J	L	TZJL	300	4	1	1	1	2	1	3	1	4	4	80	120	100	100	T	Z	J	L
Experiment 1	10612	22	right	female	1	395	0	####	@@@@	$$$$	7234M.JPG	175	2491.JPG	700	H	P	Q	N	HPQN	600	4	1	1	1	2	1	3	1	4	4	80	120	100	100	H	P	Q	N
Experiment 1	10612	22	right	female	1	395	0	####	@@@@	$$$$	7235M.JPG	176	2880.JPG	700	H	B	Q	D	HBQD	600	4	1	1	1	2	1	3	1	4	4	80	120	100	100	H	B	Q	D
Experiment 1	10612	22	right	female	3	395	0	####	@@@@	$$$$		177	2506S.JPG	700	N	C	H	D	NCHD	600	4	1	1	1	2	0	?	1	3	3	80	120	100	100	N	C	K	H
Experiment 1	10612	22	right	female	2	795	0	####	@@@@	$$$$	7205M.JPG	178	3400.JPG	300	Q	J	R	S	QJRS	1000	4	1	1	1	2	1	3	1	4	4	80	120	100	100	Q	J	R	S
Experiment 1	10612	22	right	female	2	795	0	####	@@@@	$$$$	7700M.JPG	179	2352.2.JPG	300	R	N	H	X	RNHX	1000	4	1	1	1	2	1	4	0	?	3	80	120	100	100	R	N	X	J
Experiment 1	10612	22	right	female	2	95	0	####	@@@@	$$$$	2512M.JPG	180	2730.JPG	1000	V	J	K	D	VJKD	300	4	1	1	0	?	1	2	1	3	3	80	120	100	100	V	S	J	K
Experiment 1	10612	22	right	female	1	795	0	####	@@@@	$$$$	2215M.JPG	181	2271.JPG	300	N	L	P	C	NLPC	1000	4	1	1	1	2	1	3	1	4	4	80	120	100	100	N	L	P	C
Experiment 1	10612	22	right	female	1	795	0	####	@@@@	$$$$	7233M.JPG	182	2441.JPG	300	T	J	D	V	TJDV	1000	4	1	1	1	2	1	3	1	4	4	80	120	100	100	T	J	D	V
Experiment 1	10612	22	right	female	2	395	0	####	@@@@	$$$$	7224M.JPG	183	3150.JPG	700	X	J	H	P	XJHP	600	4	1	1	1	3	1	2	1	4	4	80	120	100	100	X	H	J	P
Experiment 1	10612	22	right	female	3	395	0	####	@@@@	$$$$		184	9921S.JPG	700	R	Z	D	V	RZDV	600	4	1	1	1	2	1	4	0	?	3	81	119	100	100	R	Z	V	H
Experiment 1	10612	22	right	female	3	395	0	####	@@@@	$$$$		185	2272S.JPG	700	C	J	D	H	CJDH	600	4	1	1	1	2	0	?	1	4	3	80	120	100	100	C	J	G	H
Experiment 1	10612	22	right	female	2	395	0	####	@@@@	$$$$	7217M.JPG	186	9635.1.JPG	700	K	C	G	H	KCGH	600	4	1	1	1	3	0	?	0	?	2	81	119	100	100	K	G	J	P
Experiment 1	10612	22	right	female	3	95	0	####	@@@@	$$$$		187	2593S.JPG	1000	S	H	J	T	SHJT	300	4	1	1	1	2	1	4	1	3	4	80	120	100	100	S	H	T	J
Experiment 1	10612	22	right	female	1	795	0	####	@@@@	$$$$	7185M.JPG	188	2580.JPG	300	S	C	V	L	SCVL	1000	4	1	1	1	2	1	3	1	4	4	90	120	100	100	S	C	V	L
Experiment 1	10612	22	right	female	2	795	0	####	@@@@	$$$$	7187M.JPG	189	3071.JPG	300	Q	V	L	F	QVLF	1000	4	1	1	1	2	1	3	1	4	4	80	120	100	100	Q	V	L	F
Experiment 1	10612	22	right	female	3	95	0	####	@@@@	$$$$		190	2038S.JPG	1000	L	N	P	Q	LNPQ	300	4	1	1	1	2	1	3	1	4	4	80	120	100	100	L	N	P	Q
Experiment 1	10612	22	right	female	3	395	0	####	@@@@	$$$$		191	2491S.JPG	700	G	X	V	P	GXVP	600	4	1	1	1	2	0	?	0	?	2	80	120	100	100	G	X	F	D
Experiment 1	10612	22	right	female	2	795	0	####	@@@@	$$$$	7491M.JPG	192	3266.JPG	300	Z	D	J	F	ZDJF	1000	4	1	1	0	?	1	3	1	4	3	80	120	100	100	Z	T	J	F
Experiment 1	10612	22	right	female	3	795	0	####	@@@@	$$$$		193	6350S.JPG	300	Q	B	C	X	QBCX	1000	4	1	4	1	2	1	3	1	1	4	80	120	100	100	X	B	C	Q
Experiment 1	10612	22	right	female	3	795	0	####	@@@@	$$$$		194	7053S.JPG	300	B	T	J	Q	BTJQ	1000	4	1	1	1	2	1	3	1	4	4	80	120	100	100	B	T	J	Q
Experiment 1	10612	22	right	female	3	95	0	####	@@@@	$$$$		195	8485S.JPG	1000	T	D	X	C	TDXC	300	4	1	1	1	2	1	3	0	?	3	80	120	100	100	T	D	X	V
Experiment 1	10612	22	right	female	1	395	0	####	@@@@	$$$$	7490M.JPG	196	2445.JPG	700	H	K	X	T	HKXT	600	4	1	1	0	?	1	2	0	?	2	80	120	100	100	H	S	K	C
Experiment 1	10612	22	right	female	2	795	0	####	@@@@	$$$$	2513M.JPG	197	3064.JPG	300	L	F	B	N	LFBN	1000	4	1	1	1	2	1	3	1	4	4	80	120	100	100	L	F	B	N
Experiment 1	10612	22	right	female	2	795	0	####	@@@@	$$$$	7205M.JPG	198	6313.JPG	300	K	B	S	V	KBSV	1000	4	1	1	1	3	1	2	0	?	3	80	120	100	100	K	S	B	H
Experiment 1	10612	22	right	female	3	95	0	####	@@@@	$$$$		199	3000S.JPG	1000	X	L	H	J	XLHJ	300	4	1	1	0	?	1	2	1	3	3	80	120	100	100	X	D	L	H
Experiment 1	10612	22	right	female	1	795	0	####	@@@@	$$$$	2215M.JPG	200	2514.JPG	300	S	K	D	P	SKDP	1000	4	1	1	1	2	0	?	1	3	3	80	120	100	100	S	K	C	D
Experiment 1	10612	22	right	female	1	95	0	####	@@@@	$$$$	2513M.JPG	201	2850.JPG	1000	B	H	X	V	BHXV	300	4	1	1	0	?	1	3	0	?	2	80	120	100	100	B	Q	X	F
Experiment 1	10612	22	right	female	3	795	0	####	@@@@	$$$$		202	2271S.JPG	300	B	V	N	T	BVNT	1000	4	1	1	1	2	1	3	1	4	4	81	119	100	100	B	V	N	T
Experiment 1	10612	22	right	female	3	95	0	####	@@@@	$$$$		203	2850S.JPG	1000	J	O	N	Q	JONQ	300	4	1	1	0	?	0	?	1	4	2	80	120	100	100	J	P	B	Q
Experiment 1	10612	22	right	female	3	95	0	####	@@@@	$$$$		204	3120S.JPG	1000	B	J	Z	C	BJZC	300	4	1	1	1	2	1	3	1	4	4	80	120	100	100	B	J	Z	C
Experiment 1	10612	22	right	female	1	395	0	####	@@@@	$$$$	7234M.JPG	205	7050.JPG	700	L	S	H	R	LSHR	600	4	1	1	1	2	1	3	1	4	4	90	120	100	100	L	S	H	R
Experiment 1	10612	22	right	female	2	795	0	####	@@@@	$$$$	7224M.JPG	206	6560.JPG	300	Q	F	S	Z	QFSZ	1000	4	0	?	1	2	1	3	1	4	3	80	120	100	100	X	F	S	Z
Experiment 1	10612	22	right	female	1	395	0	####	@@@@	$$$$	7217M.JPG	207	2305.JPG	700	H	T	P	X	HTPX	600	4	1	1	1	2	0	?	1	4	3	80	120	100	100	H	T	F	X
Experiment 1	10612	22	right	female	3	395	0	####	@@@@	$$$$		208	6510S.JPG	700	R	Z	D	F	RZDF	600	4	1	1	1	2	0	?	1	4	3	90	120	100	100	R	Z	X	F
Experiment 1	10612	22	right	female	3	795	0	####	@@@@	$$$$		209	2749S.JPG	300	B	H	X	P	BHXP	1000	4	1	1	1	2	1	3	0	?	3	80	120	100	100	B	H	X	C
Experiment 1	10612	22	right	female	2	395	0	####	@@@@	$$$$	7235M.JPG	210	6510.JPG	700	L	V	K	H	LVKH	600	4	1	1	0	?	1	2	1	3	3	80	120	100	100	L	X	V	K
Experiment 1	10612	22	right	female	3	95	0	####	@@@@	$$$$		211	3550.1S.JPG	1000	D	L	G	Z	DLGZ	300	4	1	1	1	2	1	3	1	4	4	81	119	100	100	D	L	G	Z
Experiment 1	10612	22	right	female	3	95	0	####	@@@@	$$$$		212	2870S.JPG	1000	H	P	Z	G	HPZG	300	4	1	1	1	2	1	3	1	4	4	80	120	100	100	H	P	Z	G
Experiment 1	10612	22	right	female	1	395	0	####	@@@@	$$$$	7490M.JPG	213	2518.JPG	700	N	G	H	J	NGHJ	600	4	1	1	0	?	1	4	1	3	3	80	120	100	100	N	C	J	H
Experiment 1	10612	22	right	female	2	795	0	####	@@@@	$$$$	2512M.JPG	214	3063.JPG	300	F	Z	G	R	FZGR	1000	4	1	1	0	?	1	3	1	4	3	80	120	100	100	F	X	G	R
Experiment 1	10612	22	right	female	2	795	0	####	@@@@	$$$$	7700M.JPG	215	3140.JPG	300	H	L	J	N	HLJN	1000	4	1	1	0	?	1	2	1	3	3	80	120	100	100	H	K	L	J
Experiment 1	10612	22	right	female	3	95	0	####	@@@@	$$$$		216	6210S.JPG	1000	L	D	H	F	LDHF	300	4	1	1	1	3	1	2	0	?	3	80	120	100	100	L	H	D	J
Experiment 1	10612	22	right	female	3	95	0	####	@@@@	$$$$		217	7595S.JPG	1000	L	T	H	R	LTHR	300	4	1	1	1	2	1	4	1	3	4	80	120	100	100	L	T	R	H
Experiment 1	10612	22	right	female	3	395	0	####	@@@@	$$$$		218	3500S.JPG	700	Q	J	X	S	QJXS	600	4	1	1	1	2	1	3	1	4	4	80	120	100	100	Q	J	X	S
Experiment 1	10612	22	right	female	2	795	0	####	@@@@	$$$$	7185M.JPG	219	6350.JPG	300	T	N	V	L	TNVL	1000	4	1	1	1	2	1	3	1	4	4	80	120	100	100	T	N	V	L
Experiment 1	10612	22	right	female	3	95	0	####	@@@@	$$$$		220	7043S.JPG	1000	P	L	H	C	PLHC	300	4	1	1	1	2	1	3	1	4	4	90	120	100	100	P	L	H	C
Experiment 1	10612	22	right	female	1	795	0	####	@@@@	$$$$	7233M.JPG	221	2440.JPG	300	V	L	B	C	VLBC	1000	4	1	1	1	4	1	2	1	3	4	80	120	100	100	V	C	L	B
Experiment 1	10612	22	right	female	2	95	0	####	@@@@	$$$$	7187M.JPG	222	3000.JPG	1000	S	K	B	N	SKBN	300	4	1	1	0	?	1	2	1	4	3	90	120	100	100	S	R	K	N
Experiment 1	10612	22	right	female	3	395	0	####	@@@@	$$$$		223	3069S.JPG	700	T	R	B	V	TRBV	600	4	1	1	1	2	1	3	1	4	4	80	120	100	100	T	R	B	V
Experiment 1	10612	22	right	female	1	95	0	####	@@@@	$$$$	7491M.JPG	224	2593.JPG	1000	Z	V	D	R	ZVDR	300	4	1	1	0	?	1	3	1	4	3	90	120	100	100	Z	S	D	R
Experiment 1	10612	22	right	female	1	395	0	####	@@@@	$$$$	7187M.JPG	225	2720.JPG	700	F	L	C	N	FLCN	600	4	1	1	1	2	1	3	1	4	4	80	120	100	100	F	L	C	N
Experiment 1	10612	22	right	female	2	95	0	####	@@@@	$$$$	2513M.JPG	226	9252.JPG	1000	R	B	C	Z	RBCZ	300	4	1	1	0	?	1	2	1	4	3	80	120	100	100	R	S	B	Z
Experiment 1	10612	22	right	female	3	795	0	####	@@@@	$$$$		227	2830S.JPG	300	B	V	F	R	BVFR	1000	4	1	1	1	2	1	3	1	4	4	90	120	100	100	B	V	F	R
Experiment 1	10612	22	right	female	3	795	0	####	@@@@	$$$$		228	3063S.JPG	300	G	H	Z	C	GHZC	1000	4	1	1	0	?	1	3	0	?	2	80	120	100	100	G	K	Z	X
Experiment 1	10715	22	right	female	3	795	0	####	@@@@	$$$$		1	2102S.JPG	300	N				N	1000	5	1	1	0	?	0	?	0	?	1	80	120	100	100	N	X	G	B
Experiment 1	10715	22	right	female	3	395	0	####	@@@@	$$$$		2	6540S.JPG	700	J	N			JN	600	5	1	1	1	2	0	?	0	?	2	80	119	100	100	J	N	L	G
Experiment 1	10715	22	right	female	2	795	0	####	@@@@	$$$$	2215M.JPG	3	6370.JPG	300	L	V			LV	1000	5	1	1	1	2	0	?	0	?	2	80	120	100	100	L	V	Z	B
Experiment 1	10715	22	right	female	3	95	0	####	@@@@	$$$$		4	2870S.JPG	1000	B	J	K		BJK	300	5	1	1	1	2	1	3	0	?	3	80	120	100	100	B	J	K	T
Experiment 1	10715	22	right	female	3	95	0	####	@@@@	$$$$		5	2595S.JPG	1000	T	V	B		TVB	300	5	1	1	1	2	1	3	0	?	3	80	119	100	100	T	V	B	K
Experiment 1	10715	22	right	female	3	795	0	####	@@@@	$$$$		6	2880S.JPG	300	P	V	L	G	PVLG	1000	5	1	1	1	2	1	3	1	4	4	80	120	100	100	P	V	L	G
Experiment 1	10715	22	right	female	2	795	0	####	@@@@	$$$$	7185M.JPG	7	6300.JPG	300	J	G	V		JGV	1000	5	1	1	1	2	0	?	0	?	2	80	120	100	100	J	G	K	X
Experiment 1	10715	22	right	female	3	395	0	####	@@@@	$$$$		8	2580S.JPG	700	V	S	C		VSC	600	5	1	1	1	3	1	2	0	?	3	80	119	100	100	V	C	S	B
Experiment 1	10715	22	right	female	1	795	0	####	@@@@	$$$$	2512M.JPG	9	2191.JPG	300	B	H	V		BHV	1000	5	1	1	1	3	1	2	0	?	3	80	120	100	100	B	V	H	P
Experiment 1	10715	22	right	female	1	795	0	####	@@@@	$$$$	7187M.JPG	10	2397.JPG	300	F	Q			FQ	1000	5	1	1	1	2	0	?	0	?	2	80	120	100	100	F	Q	X	D
Experiment 1	10715	22	right	female	2	95	0	####	@@@@	$$$$	7217M.JPG	11	3170.JPG	1000	F	H	R		FHR	300	5	1	1	0	?	1	2	1	3	3	80	120	100	100	F	B	H	R
Experiment 1	10715	22	right	female	3	95	0	####	@@@@	$$$$		12	2493S.JPG	1000	G	F	J		GFJ	300	5	1	1	0	?	1	2	1	3	3	90	120	100	100	G	L	F	J
Experiment 1	10715	22	right	female	2	95	0	####	@@@@	$$$$	7234M.JPG	13	9600.JPG	1000	T	V			TV	300	5	1	1	0	?	0	?	1	2	2	80	120	100	100	T	X	P	V
Experiment 1	10715	22	right	female	1	395	0	####	@@@@	$$$$	7490M.JPG	14	2441.JPG	700	N	L	Q		NLQ	600	5	1	1	1	2	0	?	1	3	3	80	120	100	100	N	L	T	Q
Experiment 1	10715	22	right	female	1	395	0	####	@@@@	$$$$	7235M.JPG	15	2393.JPG	700	H	F	B		HFB	600	5	1	1	1	2	1	3	0	?	3	80	120	100	100	H	F	B	R
Experiment 1	10715	22	right	female	1	95	0	####	@@@@	$$$$	7491M.JPG	16	2485.JPG	1000	R	B	S		RBS	300	5	1	1	1	2	0	?	1	3	3	80	120	100	100	R	B	P	S
Experiment 1	10715	22	right	female	3	795	0	####	@@@@	$$$$		17	6250S.JPG	300	J	V	R		JVR	1000	5	1	3	1	2	0	?	1	1	3	80	120	100	100	R	V	B	J
Experiment 1	10715	22	right	female	1	395	0	####	@@@@	$$$$	7205M.JPG	18	8311.JPG	700	P	Z			PZ	600	5	1	1	1	2	0	?	0	?	2	80	120	100	100	P	Z	X	B
Experiment 1	10715	22	right	female	2	395	0	####	@@@@	$$$$	2513M.JPG	19	3053.JPG	700	L	S	V		LSV	600	5	1	1	1	2	1	3	0	?	3	90	120	100	100	L	S	V	T
Experiment 1	10715	22	right	female	1	95	0	####	@@@@	$$$$	7233M.JPG	20	7043.JPG	1000	T	C	J		TCJ	300	5	1	1	1	3	1	2	0	?	3	80	120	100	100	T	J	C	N
Experiment 1	10715	22	right	female	3	95	0	####	@@@@	$$$$		21	2383S.JPG	1000	C	H	Q		CHQ	300	5	1	1	0	?	1	2	1	3	3	80	120	100	100	C	V	H	Q
Experiment 1	10715	22	right	female	1	95	0	####	@@@@	$$$$	7700M.JPG	22	2499.JPG	1000	C	V	F		CVF	300	5	1	1	1	2	0	?	1	3	3	80	120	100	100	C	V	R	F
Experiment 1	10715	22	right	female	3	795	0	####	@@@@	$$$$		23	9635.1S.JPG	300	T	B			TB	1000	5	1	1	1	2	0	?	0	?	2	80	120	100	100	T	B	X	L
Experiment 1	10715	22	right	female	2	795	0	####	@@@@	$$$$	7224M.JPG	24	6250.JPG	300	G	N	B		GNB	1000	5	1	1	1	2	0	?	1	3	3	80	120	100	100	G	N	P	B
Experiment 1	10715	22	right	female	1	795	0	####	@@@@	$$$$	7217M.JPG	25	9070.JPG	300	C	V	L		CVL	1000	5	1	1	1	3	1	2	0	?	3	80	120	100	100	C	L	V	J
Experiment 1	10715	22	right	female	2	795	0	####	@@@@	$$$$	2513M.JPG	26	9921.JPG	300	N	B	R	Z	NBRZ	1000	5	1	1	1	3	1	2	1	4	4	80	120	100	100	N	R	B	Z
Experiment 1	10715	22	right	female	3	395	0	####	@@@@	$$$$		27	2020S.JPG	700	V	B			VB	600	5	1	1	0	?	0	?	0	?	1	80	120	100	100	V	K	N	H
Experiment 1	10715	22	right	female	3	795	0	####	@@@@	$$$$		28	9050S.JPG	300	S	Q	R		SQR	1000	5	1	1	1	2	0	?	0	?	2	80	120	100	100	S	Q	P	K
Experiment 1	10715	22	right	female	3	795	0	####	@@@@	$$$$		29	3150S.JPG	300	R				R	1000	5	1	1	0	?	0	?	0	?	1	80	120	100	100	R	G	J	Z
Experiment 1	10715	22	right	female	3	795	0	####	@@@@	$$$$		30	9921S.JPG	300	K	R	H		KRH	1000	5	1	1	1	2	1	3	0	?	3	81	119	100	100	K	R	H	N
Experiment 1	10715	22	right	female	3	795	0	####	@@@@	$$$$		31	7080S.JPG	300	D				D	1000	5	1	1	0	?	0	?	0	?	1	80	120	100	100	D	P	H	R
Experiment 1	10715	22	right	female	3	795	0	####	@@@@	$$$$		32	2491S.JPG	300	H	Q	J		HQJ	1000	5	1	1	1	2	0	?	1	3	3	81	119	100	100	H	Q	D	J
Experiment 1	10715	22	right	female	3	95	0	####	@@@@	$$$$		33	7043S.JPG	1000	D	J			DJ	300	5	1	1	0	?	1	2	0	?	2	80	120	100	100	D	P	J	C
Experiment 1	10715	22	right	female	3	95	0	####	@@@@	$$$$		34	6210S.JPG	1000	P	Z			PZ	300	5	1	1	0	?	1	2	0	?	2	80	120	100	100	P	J	Z	T
Experiment 1	10715	22	right	female	2	795	0	####	@@@@	$$$$	7233M.JPG	35	3069.JPG	300	X	H	J		XHJ	1000	5	1	1	1	2	0	?	0	?	2	90	120	100	100	X	H	V	G
Experiment 1	10715	22	right	female	2	95	0	####	@@@@	$$$$	2512M.JPG	36	9250.JPG	1000	P	S	G		PSG	300	5	1	1	1	2	1	3	0	?	3	80	120	100	100	P	S	G	V
Experiment 1	10715	22	right	female	3	95	0	####	@@@@	$$$$		37	9250S.JPG	1000	D	B	N	K	DBNK	300	5	1	3	1	2	1	1	1	4	4	80	120	100	100	N	B	D	K
Experiment 1	10715	22	right	female	2	395	0	####	@@@@	$$$$	7224M.JPG	38	6260.JPG	700	B	F			BF	600	5	1	1	0	?	0	?	1	2	2	90	120	100	100	B	R	T	F
Experiment 1	10715	22	right	female	1	95	0	####	@@@@	$$$$	7234M.JPG	39	7595.JPG	1000	R	X			RX	300	5	1	1	1	2	0	?	0	?	2	80	120	100	100	R	X	S	H
Experiment 1	10715	22	right	female	3	95	0	####	@@@@	$$$$		40	2480S.JPG	1000	B	C	Q		BCQ	300	5	1	1	1	2	0	?	1	3	3	90	120	100	100	B	C	Z	Q
Experiment 1	10715	22	right	female	1	95	0	####	@@@@	$$$$	7700M.JPG	41	7059.JPG	1000	R	B	F		RBF	300	5	1	1	1	2	1	3	0	?	3	80	120	100	100	R	B	F	L
Experiment 1	10715	22	right	female	2	95	0	####	@@@@	$$$$	7185M.JPG	42	6821.JPG	1000	K	S	B		KSB	300	5	1	1	1	2	1	3	0	?	3	81	119	100	100	K	S	B	N
Experiment 1	10715	22	right	female	3	395	0	####	@@@@	$$$$		43	2890S.JPG	700	K	C	S	L	KCSL	600	5	1	1	1	2	0	?	1	4	3	90	120	100	100	K	C	N	L
Experiment 1	10715	22	right	female	1	95	0	####	@@@@	$$$$	2215M.JPG	44	4500.JPG	1000	S	H	X		SHX	300	5	1	1	1	2	1	3	0	?	3	80	120	100	100	S	H	X	F
Experiment 1	10715	22	right	female	1	795	0	####	@@@@	$$$$	7490M.JPG	45	2381.JPG	300	Z	R	H		ZRH	1000	5	1	1	0	?	1	2	1	3	3	80	120	100	100	Z	K	R	H
Experiment 1	10715	22	right	female	3	395	0	####	@@@@	$$$$		46	2440S.JPG	700	V	F			VF	600	5	1	1	0	?	0	?	1	2	2	80	120	100	100	V	C	D	F
Experiment 1	10715	22	right	female	3	795	0	####	@@@@	$$$$		47	2506S.JPG	300	T				T	1000	5	1	1	0	?	0	?	0	?	1	80	120	100	100	T	P	K	D
Experiment 1	10715	22	right	female	2	795	0	####	@@@@	$$$$	7491M.JPG	48	2683.JPG	300	J	Q	R		JQR	1000	5	1	1	0	?	1	3	1	2	3	80	120	100	100	J	F	R	Q
Experiment 1	10715	22	right	female	1	95	0	####	@@@@	$$$$	7205M.JPG	49	2870.JPG	1000	D	Q			DQ	300	5	1	1	1	2	0	?	0	?	2	80	120	100	100	D	Q	J	P
Experiment 1	10715	22	right	female	1	795	0	####	@@@@	$$$$	7235M.JPG	50	2305.JPG	300	N	F	Z		NFZ	1000	5	1	1	1	2	0	?	1	3	3	80	120	100	100	N	F	D	Z
Experiment 1	10715	22	right	female	3	395	0	####	@@@@	$$$$		51	2393S.JPG	700	L	H	X		LHX	600	5	1	1	1	3	1	2	0	?	3	80	120	100	100	L	X	H	V
Experiment 1	10715	22	right	female	1	395	0	####	@@@@	$$$$	7187M.JPG	52	2514.JPG	700	R	N	L	B	RNLB	600	5	1	1	1	2	1	3	1	4	4	80	119	100	100	R	N	L	B
Experiment 1	10715	22	right	female	2	395	0	####	@@@@	$$$$	7217M.JPG	53	2811.JPG	700	C	B	X		CBX	600	5	1	1	1	2	0	?	0	?	2	80	120	100	100	C	B	K	N
Experiment 1	10715	22	right	female	1	395	0	####	@@@@	$$$$	2512M.JPG	54	7493.JPG	700	C	D	J		CDJ	600	5	0	?	1	2	1	3	0	?	2	80	120	100	100	G	D	J	N
Experiment 1	10715	22	right	female	1	395	0	####	@@@@	$$$$	7234M.JPG	55	2357.JPG	700	N	D	L	R	NDLR	600	5	1	1	1	2	1	3	1	4	4	90	120	100	100	N	D	L	R
Experiment 1	10715	22	right	female	1	395	0	####	@@@@	$$$$	2513M.JPG	56	2745.1.JPG	700	L	Q	Z		LQZ	600	5	1	1	0	?	1	2	1	3	3	80	120	100	100	L	D	Q	Z
Experiment 1	10715	22	right	female	1	395	0	####	@@@@	$$$$	7491M.JPG	57	2495.JPG	700	J	H			JH	600	5	1	1	1	2	0	?	0	?	2	80	120	100	100	J	H	P	X
Experiment 1	10715	22	right	female	2	395	0	####	@@@@	$$$$	7187M.JPG	58	6540.JPG	700	V	S	L		VSL	600	5	1	1	1	2	1	3	0	?	3	80	120	100	100	V	S	L	J
Experiment 1	10715	22	right	female	3	95	0	####	@@@@	$$$$		59	2850S.JPG	1000	Z	H	S		ZHS	300	5	1	1	1	2	0	?	1	3	3	80	120	100	100	Z	H	K	S
Experiment 1	10715	22	right	female	1	795	0	####	@@@@	$$$$	2215M.JPG	60	7080.JPG	300	D	L	Q		DLQ	1000	5	1	1	1	2	0	?	1	3	3	80	120	100	100	D	L	N	Q
Experiment 1	10715	22	right	female	3	395	0	####	@@@@	$$$$		61	2811S.JPG	700	B	H	K	T	BHKT	600	5	1	1	1	2	1	3	1	4	4	80	120	100	100	B	H	K	T
Experiment 1	10715	22	right	female	1	795	0	####	@@@@	$$$$	7490M.JPG	62	2518.JPG	300	K	V	Q		KVQ	1000	5	1	1	1	2	0	?	0	?	2	80	120	100	100	K	V	G	R
Experiment 1	10715	22	right	female	1	795	0	####	@@@@	$$$$	7233M.JPG	63	2445.JPG	300	T	J	D	L	TJDL	1000	5	1	1	1	2	1	3	1	4	4	80	120	100	100	T	J	D	L
Experiment 1	10715	22	right	female	3	395	0	####	@@@@	$$$$		64	2357S.JPG	700	P	S	N	C	PSNC	600	5	1	1	1	2	1	3	1	4	4	90	120	100	100	P	S	N	C
Experiment 1	10715	22	right	female	3	795	0	####	@@@@	$$$$		65	3068S.JPG	300	D	N			DN	1000	5	1	1	1	2	0	?	0	?	2	80	120	100	100	D	N	R	G
Experiment 1	10715	22	right	female	3	95	0	####	@@@@	$$$$		66	3170S.JPG	1000	B	F	D		BFD	300	5	1	1	0	?	0	?	1	2	2	90	120	100	100	B	P	N	F
Experiment 1	10715	22	right	female	3	95	0	####	@@@@	$$$$		67	6821S.JPG	1000	H	R	Z		HRZ	300	5	1	1	1	2	0	?	1	3	3	80	120	100	100	H	R	B	Z
Experiment 1	10715	22	right	female	3	795	0	####	@@@@	$$$$		68	3130S.JPG	300	B	S	D	K	BSDK	1000	5	1	1	1	2	1	3	1	4	4	80	120	100	100	B	S	D	K
Experiment 1	10715	22	right	female	2	95	0	####	@@@@	$$$$	7235M.JPG	69	3000.JPG	1000	Q				Q	300	5	1	1	0	?	0	?	0	?	1	90	120	100	100	Q	G	Z	H
Experiment 1	10715	22	right	female	3	795	0	####	@@@@	$$$$		70	3500S.JPG	300	L	R	X	B	LRXB	1000	5	1	1	1	4	1	3	1	2	4	80	120	100	100	L	B	X	R
Experiment 1	10715	22	right	female	3	795	0	####	@@@@	$$$$		71	2221S.JPG	300	G	S	C		GSC	1000	5	1	1	1	2	0	?	1	3	3	80	120	100	100	G	S	N	C
Experiment 1	10715	22	right	female	3	95	0	####	@@@@	$$$$		72	2396S.JPG	1000	Q	H			QH	300	5	1	1	0	?	0	?	1	2	2	80	120	100	100	Q	P	F	H
Experiment 1	10715	22	right	female	1	395	0	####	@@@@	$$$$	7700M.JPG	73	2830.JPG	700	G	X	T		GXT	600	5	1	1	1	2	1	3	0	?	3	80	120	100	100	G	X	T	K
Experiment 1	10715	22	right	female	3	395	0	####	@@@@	$$$$		74	2271S.JPG	700	H	G	V	R	HGVR	600	5	1	1	1	2	1	3	1	4	4	80	120	100	100	H	G	V	R
Experiment 1	10715	22	right	female	3	95	0	####	@@@@	$$$$		75	9600S.JPG	1000	Q	H	J		QHJ	300	5	1	1	1	2	0	?	1	3	3	80	120	100	100	Q	H	N	J
Experiment 1	10715	22	right	female	1	395	0	####	@@@@	$$$$	7185M.JPG	76	4000.JPG	700	X	H			XH	600	5	1	1	0	?	0	?	0	?	1	80	120	100	100	X	F	D	S
Experiment 1	10715	22	right	female	3	395	0	####	@@@@	$$$$		77	3400S.JPG	700	F	S	Q	T	FSQT	600	5	1	1	1	2	1	4	1	3	4	80	120	100	99	F	S	T	Q
Experiment 1	10715	22	right	female	2	395	0	####	@@@@	$$$$	7205M.JPG	78	6560.JPG	700	F	P	X		FPX	600	5	1	1	1	2	0	?	1	3	3	80	120	100	100	F	P	V	X
Experiment 1	10715	22	right	female	3	95	0	####	@@@@	$$$$		79	2038S.JPG	1000	C	X	P	H	CXPH	300	5	1	1	1	2	0	?	1	3	3	81	119	100	100	C	X	R	P
Experiment 1	10715	22	right	female	2	95	0	####	@@@@	$$$$	7224M.JPG	80	6315.JPG	1000	B	T	R	L	BTRL	300	5	1	1	1	2	1	4	1	3	4	80	120	100	100	B	T	L	R
Experiment 1	10715	22	right	female	3	95	0	####	@@@@	$$$$		81	3060S.JPG	1000	L	S	J	C	LSJC	300	5	1	1	1	2	1	3	1	4	4	80	120	100	100	L	S	J	C
Experiment 1	10715	22	right	female	1	395	0	####	@@@@	$$$$	2512M.JPG	82	2890.JPG	700	V	R	N	S	VRNS	600	5	1	1	1	2	1	3	1	4	4	80	120	100	100	V	R	N	S
Experiment 1	10715	22	right	female	3	95	0	####	@@@@	$$$$		83	3120S.JPG	1000	Q	R			QR	300	5	0	?	1	1	0	?	1	2	2	80	120	100	100	G	Q	J	R
Experiment 1	10715	22	right	female	2	795	0	####	@@@@	$$$$	7491M.JPG	84	3500.JPG	300	T	X	N	D	TXND	1000	5	1	1	1	2	1	4	1	3	4	80	120	100	100	T	X	D	N
Experiment 1	10715	22	right	female	1	395	0	####	@@@@	$$$$	7185M.JPG	85	2749.JPG	700	P	T	H	S	PTHS	600	5	1	1	1	2	1	3	1	4	4	80	120	100	100	P	T	H	S
Experiment 1	10715	22	right	female	3	795	0	####	@@@@	$$$$		86	7050S.JPG	300	Z	S	V	L	ZSVL	1000	5	1	1	1	3	1	2	1	4	4	79	120	100	100	Z	V	S	L
Experiment 1	10715	22	right	female	3	395	0	####	@@@@	$$$$		87	7053S.JPG	700	H	V	J	L	HVJL	600	5	1	1	1	2	1	3	1	4	4	90	120	100	100	H	V	J	L
Experiment 1	10715	22	right	female	3	395	0	####	@@@@	$$$$		88	3030S.JPG	700	V	S	Q	B	VSQB	600	5	1	1	1	2	1	3	1	4	4	80	120	100	100	V	S	Q	B
Experiment 1	10715	22	right	female	3	395	0	####	@@@@	$$$$		89	2749S.JPG	700	S	G	T	F	SGTF	600	5	1	1	1	2	1	3	1	4	4	80	120	100	100	S	G	T	F
Experiment 1	10715	22	right	female	3	795	0	####	@@@@	$$$$		90	6550S.JPG	300	H	X	N	T	HXNT	1000	5	1	1	1	2	1	3	1	4	4	80	120	100	100	H	X	N	T
Experiment 1	10715	22	right	female	3	795	0	####	@@@@	$$$$		91	2397S.JPG	300	G	K	L		GKL	1000	5	1	1	1	2	1	3	0	?	3	90	120	100	100	G	K	L	C
Experiment 1	10715	22	right	female	2	95	0	####	@@@@	$$$$	7187M.JPG	92	3010.JPG	1000	J	D	F		JDF	300	5	1	1	1	2	1	3	0	?	3	80	120	100	100	J	D	F	G
Experiment 1	10715	22	right	female	1	795	0	####	@@@@	$$$$	2215M.JPG	93	2720.JPG	300	C	K	Z		CKZ	1000	5	1	1	1	2	1	3	0	?	3	90	120	100	100	C	K	Z	V
Experiment 1	10715	22	right	female	3	395	0	####	@@@@	$$$$		94	3266S.JPG	700	J	B	Z		JBZ	600	5	1	1	1	2	0	?	1	3	3	80	120	100	100	J	B	R	Z
Experiment 1	10715	22	right	female	3	795	0	####	@@@@	$$$$		95	3110S.JPG	300	J	Z	Q		JZQ	1000	5	1	1	1	2	0	?	1	3	3	80	120	100	100	J	Z	K	Q
Experiment 1	10715	22	right	female	1	395	0	####	@@@@	$$$$	7234M.JPG	96	2440.JPG	700	H	L	V	B	HLVB	600	5	1	1	1	2	1	4	1	3	4	80	120	100	100	H	L	B	V
Experiment 1	10715	22	right	female	2	795	0	####	@@@@	$$$$	7233M.JPG	97	3100.JPG	300	D	S	N	Z	DSNZ	1000	5	1	1	1	3	1	2	1	4	4	80	120	100	99	D	N	S	Z
Experiment 1	10715	22	right	female	3	95	0	####	@@@@	$$$$		98	2730S.JPG	1000	C	J	K	L	CJKL	300	5	1	1	1	3	0	?	1	2	3	80	120	100	100	C	K	P	J
Experiment 1	10715	22	right	female	2	95	0	####	@@@@	$$$$	7205M.JPG	99	6230.JPG	1000	H	S	Q	L	HSQL	300	5	1	1	1	2	1	3	1	4	4	80	120	100	100	H	S	Q	L
Experiment 1	10715	22	right	female	2	95	0	####	@@@@	$$$$	7217M.JPG	100	6570.JPG	1000	T	P	S	C	TPSC	300	5	1	1	1	2	1	4	1	3	4	80	120	100	100	T	P	C	S
Experiment 1	10715	22	right	female	2	795	0	####	@@@@	$$$$	7700M.JPG	101	9635.1.JPG	300	L	B	N	K	LBNK	1000	5	1	1	1	2	1	3	1	4	4	80	120	100	100	L	B	N	K
Experiment 1	10715	22	right	female	1	95	0	####	@@@@	$$$$	7235M.JPG	102	2383.JPG	1000	S	D	F		SDF	300	5	1	1	1	2	0	?	1	3	3	80	120	100	100	S	D	X	F
Experiment 1	10715	22	right	female	3	395	0	####	@@@@	$$$$		103	3080S.JPG	700	Q	S	H		QSH	600	5	1	1	1	2	0	?	1	3	3	80	120	100	100	Q	S	C	H
Experiment 1	10715	22	right	female	3	395	0	####	@@@@	$$$$		104	3530S.JPG	700	C	H	S		CHS	600	5	1	1	0	?	1	2	1	3	3	90	120	100	100	C	K	H	S
Experiment 1	10715	22	right	female	3	395	0	####	@@@@	$$$$		105	9810S.JPG	700	F	S	T		FST	600	5	1	1	1	2	0	?	1	3	3	80	120	100	100	F	S	P	T
Experiment 1	10715	22	right	female	3	395	0	####	@@@@	$$$$		106	6834S.JPG	700	X	R			XR	600	5	1	1	1	2	0	?	0	?	2	90	120	100	100	X	R	V	D
Experiment 1	10715	22	right	female	3	395	0	####	@@@@	$$$$		107	2514S.JPG	700	V	G	F		VGF	600	5	1	1	1	2	0	?	1	3	3	80	120	100	100	V	G	P	F
Experiment 1	10715	22	right	female	1	795	0	####	@@@@	$$$$	7224M.JPG	108	2221.JPG	300	T	B	J	D	TBJD	1000	5	1	1	1	2	1	3	1	4	4	80	120	100	100	T	B	J	D
Experiment 1	10715	22	right	female	2	795	0	####	@@@@	$$$$	7490M.JPG	109	3130.JPG	300	F	S	C	V	FSCV	1000	5	1	4	1	2	1	3	1	1	4	90	120	100	100	V	S	C	F
Experiment 1	10715	22	right	female	3	95	0	####	@@@@	$$$$		110	3102S.JPG	1000	G	H	J	B	GHJB	300	5	1	1	1	3	1	2	1	4	4	80	120	100	100	G	J	H	B
Experiment 1	10715	22	right	female	3	395	0	####	@@@@	$$$$		111	2830S.JPG	700	Q	N	F		QNF	600	5	1	1	1	2	0	?	1	3	3	80	120	100	100	Q	N	D	F
Experiment 1	10715	22	right	female	2	395	0	####	@@@@	$$$$	2513M.JPG	112	6350.JPG	700	S	T	B	X	STBX	600	5	1	1	1	2	1	3	1	4	4	80	120	100	100	S	T	B	X
Experiment 1	10715	22	right	female	3	795	0	####	@@@@	$$$$		113	2200S.JPG	300	Q	R	B	N	QRBN	1000	5	1	2	1	1	0	?	0	?	2	90	120	100	100	R	Q	D	C
Experiment 1	10715	22	right	female	1	795	0	####	@@@@	$$$$	7205M.JPG	114	2491.JPG	300	T	N	F	Z	TNFZ	1000	5	1	1	1	2	1	3	1	4	4	80	120	100	100	T	N	F	Z
Experiment 1	10715	22	right	female	3	395	0	####	@@@@	$$$$		115	6313S.JPG	700	S	X	T	N	SXTN	600	5	1	1	1	2	1	3	1	4	4	80	120	100	100	S	X	T	N
Experiment 1	10715	22	right	female	2	95	0	####	@@@@	$$$$	7491M.JPG	116	6210.JPG	1000	D	B	R	X	DBRX	300	5	1	1	1	3	1	4	1	2	4	80	120	100	100	D	R	X	B
Experiment 1	10715	22	right	female	3	395	0	####	@@@@	$$$$		117	2495S.JPG	700	P	K	C		PKC	600	5	1	1	1	2	1	3	0	?	3	80	120	100	100	P	K	C	G
Experiment 1	10715	22	right	female	1	95	0	####	@@@@	$$$$	7234M.JPG	118	2210.JPG	1000	P	B			PB	300	5	1	1	0	?	1	2	0	?	2	80	120	100	100	P	R	B	L
Experiment 1	10715	22	right	female	3	95	0	####	@@@@	$$$$		119	7595S.JPG	1000	F	B	V		FBV	300	5	1	1	0	?	0	?	1	3	2	80	120	100	100	F	K	D	V
Experiment 1	10715	22	right	female	2	395	0	####	@@@@	$$$$	2513M.JPG	120	2352.2.JPG	700	B	L	V	R	BLVR	600	5	1	1	1	2	1	3	1	4	4	80	120	100	100	B	L	V	R
Experiment 1	10715	22	right	female	3	395	0	####	@@@@	$$$$		121	2214S.JPG	700	T	K	C	H	TKCH	600	5	1	1	1	2	1	3	1	4	4	90	120	100	100	T	K	C	H
Experiment 1	10715	22	right	female	1	795	0	####	@@@@	$$$$	7233M.JPG	122	7050.JPG	300	R	C	K		RCK	1000	5	1	1	0	?	1	3	1	2	3	80	120	100	100	R	G	K	C
Experiment 1	10715	22	right	female	3	395	0	####	@@@@	$$$$		123	6350S.JPG	700	G	H	B		GHB	600	5	1	3	1	1	0	?	1	2	3	80	120	100	100	B	G	P	H
Experiment 1	10715	22	right	female	1	795	0	####	@@@@	$$$$	7217M.JPG	124	2102.JPG	300	C	N	B	V	CNBV	1000	5	1	1	1	2	0	?	1	4	3	80	120	100	100	C	N	Z	V
Experiment 1	10715	22	right	female	1	795	0	####	@@@@	$$$$	2512M.JPG	125	2506.JPG	300	X	S	R		XSR	1000	5	1	1	1	2	0	?	1	3	3	80	120	100	100	X	S	B	R
Experiment 1	10715	22	right	female	2	795	0	####	@@@@	$$$$	7700M.JPG	126	6550.JPG	300	S	F	B	Z	SFBZ	1000	5	1	1	1	2	1	3	1	4	4	80	120	100	100	S	F	B	Z
Experiment 1	10715	22	right	female	2	795	0	####	@@@@	$$$$	7185M.JPG	127	9410.JPG	300	N	G	R	L	NGRL	1000	5	1	1	1	2	1	3	1	4	4	80	120	100	100	N	G	R	L
Experiment 1	10715	22	right	female	1	95	0	####	@@@@	$$$$	7490M.JPG	128	6570.2.JPG	1000	D	C	L	T	DCLT	300	5	1	1	1	2	1	3	1	4	4	80	120	100	100	D	C	L	T
Experiment 1	10715	22	right	female	2	395	0	####	@@@@	$$$$	2215M.JPG	129	3071.JPG	700	X	L	D		XLD	600	5	1	1	1	2	1	3	0	?	3	80	120	100	100	X	L	D	Z
Experiment 1	10715	22	right	female	2	95	0	####	@@@@	$$$$	7224M.JPG	130	9252.JPG	1000	J	N	T	S	JNTS	300	5	1	1	1	2	1	3	1	4	4	81	119	100	100	J	N	T	S
Experiment 1	10715	22	right	female	2	395	0	####	@@@@	$$$$	7235M.JPG	131	6313.JPG	700	C	D	T	K	CDTK	600	5	1	1	1	2	1	3	1	4	4	80	120	100	100	C	D	T	K
Experiment 1	10715	22	right	female	1	395	0	####	@@@@	$$$$	7187M.JPG	132	2580.JPG	700	G	P	L	N	GPLN	600	5	1	1	1	3	1	2	1	4	4	80	120	100	100	G	L	P	N
Experiment 1	10715	22	right	female	1	95	0	####	@@@@	$$$$	2512M.JPG	133	2104.JPG	1000	P	Z	R		PZR	300	5	1	1	1	2	1	3	0	?	3	80	120	100	100	P	Z	R	C
Experiment 1	10715	22	right	female	3	95	0	####	@@@@	$$$$		134	2485S.JPG	1000	F	X	H		FXH	300	5	1	1	1	2	0	?	1	3	3	80	120	100	100	F	X	N	H
Experiment 1	10715	22	right	female	1	795	0	####	@@@@	$$$$	7233M.JPG	135	2880.JPG	300	Q	B	N		QBN	1000	5	1	1	1	2	0	?	0	?	2	81	119	100	100	Q	B	D	X
Experiment 1	10715	22	right	female	3	395	0	####	@@@@	$$$$		136	4000S.JPG	700	H	Z	L	Q	HZLQ	600	5	1	1	1	2	1	3	1	4	4	80	120	100	100	H	Z	L	Q
Experiment 1	10715	22	right	female	3	795	0	####	@@@@	$$$$		137	2381S.JPG	300	Q	Z	F	N	QZFN	1000	5	1	1	1	3	0	?	1	2	3	80	120	100	100	Q	F	X	Z
Experiment 1	10715	22	right	female	2	395	0	####	@@@@	$$$$	2215M.JPG	138	9810.JPG	700	G	C	P	N	GCPN	600	5	1	1	1	2	1	3	0	?	3	80	120	100	100	G	C	P	Z
Experiment 1	10715	22	right	female	3	795	0	####	@@@@	$$$$		139	2235S.JPG	300	F	T	Z		FTZ	1000	5	1	1	1	2	0	?	1	3	3	80	120	100	100	F	T	X	Z
Experiment 1	10715	22	right	female	3	795	0	####	@@@@	$$$$		140	2272S.JPG	300	N	R	L	X	NRLX	1000	5	1	1	1	2	1	3	1	4	4	81	119	100	100	N	R	L	X
Experiment 1	10715	22	right	female	3	95	0	####	@@@@	$$$$		141	2210S.JPG	1000	V	S	R	G	VSRG	300	5	1	1	1	3	1	2	1	4	4	79	120	100	100	V	R	S	G
Experiment 1	10715	22	right	female	2	95	0	####	@@@@	$$$$	7490M.JPG	142	3102.JPG	1000	S	K	L	Q	SKLQ	300	5	1	1	1	2	1	3	1	4	4	80	120	100	100	S	K	L	Q
Experiment 1	10715	22	right	female	3	395	0	####	@@@@	$$$$		143	6260S.JPG	700	L	G	H	C	LGHC	600	5	1	1	1	2	1	3	1	4	4	90	120	100	100	L	G	H	C
Experiment 1	10715	22	right	female	3	395	0	####	@@@@	$$$$		144	3140S.JPG	700	F	D	H	J	FDHJ	600	5	1	1	1	2	1	4	1	3	4	80	120	100	100	F	D	J	H
Experiment 1	10715	22	right	female	3	95	0	####	@@@@	$$$$		145	3550.1S.JPG	1000	N	B	Q	R	NBQR	300	5	1	1	1	2	1	3	0	?	3	80	120	100	100	N	B	Q	K
Experiment 1	10715	22	right	female	3	395	0	####	@@@@	$$$$		146	2441S.JPG	700	S	P	N	R	SPNR	600	5	1	1	1	2	0	?	1	3	3	80	120	100	100	S	P	X	N
Experiment 1	10715	22	right	female	3	795	0	####	@@@@	$$$$		147	6312S.JPG	300	X	H	C		XHC	1000	5	1	1	1	2	1	3	0	?	3	80	120	100	100	X	H	C	N
Experiment 1	10715	22	right	female	3	795	0	####	@@@@	$$$$		148	2305S.JPG	300	P	N	B	T	PNBT	1000	5	1	1	1	2	1	3	1	4	4	80	120	100	99	P	N	B	T
Experiment 1	10715	22	right	female	3	395	0	####	@@@@	$$$$		149	2206S.JPG	700	B	F	S	J	BFSJ	600	5	1	1	1	2	1	4	1	3	4	80	120	100	100	B	F	J	S
Experiment 1	10715	22	right	female	3	795	0	####	@@@@	$$$$		150	9410S.JPG	300	X	H	Z	B	XHZB	1000	5	1	1	1	2	0	?	1	3	3	80	120	100	100	X	H	V	Z
Experiment 1	10715	22	right	female	1	395	0	####	@@@@	$$$$	7235M.JPG	151	2214.JPG	700	T	B	H		TBH	600	5	1	1	0	?	0	?	0	?	1	80	120	100	100	T	F	X	K
Experiment 1	10715	22	right	female	2	95	0	####	@@@@	$$$$	2513M.JPG	152	3060.JPG	1000	V	K	B		VKB	300	5	1	1	1	2	0	?	1	3	3	80	120	100	100	V	K	D	B
Experiment 1	10715	22	right	female	2	395	0	####	@@@@	$$$$	7205M.JPG	153	3030.JPG	700	X	N	G		XNG	600	5	1	1	1	2	1	3	0	?	3	80	120	100	100	X	N	G	R
Experiment 1	10715	22	right	female	3	795	0	####	@@@@	$$$$		154	2445S.JPG	300	H	S	L		HSL	1000	5	1	1	0	?	1	2	1	3	3	80	120	100	100	H	V	S	L
Experiment 1	10715	22	right	female	3	395	0	####	@@@@	$$$$		155	8311S.JPG	700	Z	G	V		ZGV	600	5	1	1	1	2	0	?	0	?	2	80	120	100	100	Z	G	X	N
Experiment 1	10715	22	right	female	3	395	0	####	@@@@	$$$$		156	7493S.JPG	700	D	G	H	J	DGHJ	600	5	1	1	1	2	0	?	1	4	3	90	120	100	100	D	G	V	J
Experiment 1	10715	22	right	female	3	95	0	####	@@@@	$$$$		157	6830S.JPG	1000	P	Q	N		PQN	300	5	1	1	1	2	0	?	1	3	3	80	120	100	100	P	Q	K	N
Experiment 1	10715	22	right	female	2	395	0	####	@@@@	$$$$	7491M.JPG	158	3064.JPG	700	T	B	X		TBX	600	5	1	1	1	2	1	3	0	?	3	90	120	100	100	T	B	X	G
Experiment 1	10715	22	right	female	3	795	0	####	@@@@	$$$$		159	6200S.JPG	300	F	H	J	D	FHJD	1000	5	1	1	1	2	1	4	1	3	4	80	120	100	100	F	H	D	J
Experiment 1	10715	22	right	female	3	795	0	####	@@@@	$$$$		160	6510S.JPG	300	J	X	T		JXT	1000	5	1	1	1	2	0	?	1	3	3	80	120	100	100	J	X	B	T
Experiment 1	10715	22	right	female	2	795	0	####	@@@@	$$$$	7224M.JPG	161	6510.JPG	300	C	S	Q		CSQ	1000	5	1	1	0	?	1	2	1	3	3	80	120	100	100	C	G	S	Q
Experiment 1	10715	22	right	female	1	395	0	####	@@@@	$$$$	7185M.JPG	162	2020.JPG	700	H	S	L		HSL	600	5	1	1	0	?	1	3	0	?	2	90	120	100	100	H	C	L	G
Experiment 1	10715	22	right	female	3	95	0	####	@@@@	$$$$		163	6360S.JPG	1000	D	H	J		DHJ	300	5	1	1	1	3	1	2	0	?	3	80	120	100	100	D	J	H	K
Experiment 1	10715	22	right	female	2	395	0	####	@@@@	$$$$	7700M.JPG	164	3063.JPG	700	K	C	L	Z	KCLZ	600	5	1	1	1	2	1	4	1	3	4	80	120	100	100	K	C	Z	L
Experiment 1	10715	22	right	female	2	395	0	####	@@@@	$$$$	7187M.JPG	165	3530.JPG	700	Q	J	K		QJK	600	5	1	1	1	2	0	?	1	3	3	80	120	100	100	Q	J	X	K
Experiment 1	10715	22	right	female	2	395	0	####	@@@@	$$$$	7234M.JPG	166	6834.JPG	700	D	X	H	Q	DXHQ	600	5	1	1	1	2	0	?	1	4	3	80	120	100	100	D	X	Z	Q
Experiment 1	10715	22	right	female	3	95	0	####	@@@@	$$$$		167	2499S.JPG	1000	V	H	J	K	VHJK	300	5	1	1	0	?	1	3	0	?	2	80	120	100	100	V	Z	J	R
Experiment 1	10715	22	right	female	3	395	0	####	@@@@	$$$$		168	3053S.JPG	700	G	N	X	L	GNXL	600	5	1	1	1	2	1	3	1	4	4	80	120	100	100	G	N	X	L
Experiment 1	10715	22	right	female	3	95	0	####	@@@@	$$$$		169	6315S.JPG	1000	J	C	L	P	JCLP	300	5	1	1	1	3	1	2	1	4	4	80	120	100	100	J	L	C	P
Experiment 1	10715	22	right	female	1	95	0	####	@@@@	$$$$	7217M.JPG	170	2493.JPG	1000	R	P	N	X	RPNX	300	5	1	1	1	2	0	?	1	3	3	80	120	100	100	R	P	K	N
Experiment 1	10715	22	right	female	1	795	0	####	@@@@	$$$$	7490M.JPG	171	2620.JPG	300	T	N	F	V	TNFV	1000	5	1	1	1	2	1	4	1	3	4	80	120	100	100	T	N	V	F
Experiment 1	10715	22	right	female	1	395	0	####	@@@@	$$$$	2215M.JPG	172	2271.JPG	700	D	X	L		DXL	600	5	1	1	1	2	1	3	0	?	3	80	120	100	100	D	X	L	K
Experiment 1	10715	22	right	female	2	795	0	####	@@@@	$$$$	7217M.JPG	173	3068.JPG	300	Q	L	C		QLC	1000	5	1	1	1	2	0	?	0	?	2	90	120	100	100	Q	L	G	K
Experiment 1	10715	22	right	female	3	795	0	####	@@@@	$$$$		174	2518S.JPG	300	V	T	L	C	VTLC	1000	5	1	1	1	2	1	3	1	4	4	80	120	100	100	V	T	L	C
Experiment 1	10715	22	right	female	3	95	0	####	@@@@	$$$$		175	3010S.JPG	1000	C	Z	P		CZP	300	5	1	1	1	2	1	3	0	?	3	90	120	100	100	C	Z	P	G
Experiment 1	10715	22	right	female	1	795	0	####	@@@@	$$$$	7700M.JPG	176	2200.JPG	300	B	X	Q	L	BXQL	1000	5	1	1	1	2	1	3	1	4	4	80	120	100	100	B	X	Q	L
Experiment 1	10715	22	right	female	3	95	0	####	@@@@	$$$$		177	8485S.JPG	1000	C	V	R	L	CVRL	300	5	1	1	1	2	1	3	1	4	4	80	120	100	100	C	V	R	L
Experiment 1	10715	22	right	female	3	395	0	####	@@@@	$$$$		178	3071S.JPG	700	S	Q	J		SQJ	600	5	1	1	1	2	0	?	1	3	3	80	120	100	100	S	Q	P	J
Experiment 1	10715	22	right	female	3	795	0	####	@@@@	$$$$		179	2620S.JPG	300	S	P	L		SPL	1000	5	1	1	1	2	0	?	1	3	3	80	120	100	100	S	P	R	L
Experiment 1	10715	22	right	female	1	95	0	####	@@@@	$$$$	7235M.JPG	180	2385.JPG	1000	G	L	S	D	GLSD	300	5	1	1	1	2	1	4	1	3	4	81	119	100	100	G	L	D	S
Experiment 1	10715	22	right	female	1	95	0	####	@@@@	$$$$	7205M.JPG	181	2396.JPG	1000	D	J	T		DJT	300	5	1	1	1	2	0	?	1	3	3	80	120	100	100	D	J	L	T
Experiment 1	10715	22	right	female	1	95	0	####	@@@@	$$$$	2513M.JPG	182	2038.JPG	1000	Q	X	T		QXT	300	5	1	1	1	2	0	?	1	3	3	80	120	100	100	Q	X	J	T
Experiment 1	10715	22	right	female	3	95	0	####	@@@@	$$$$		183	2104S.JPG	1000	J	H	S	N	JHSN	300	5	1	1	1	2	0	?	1	3	3	80	120	100	100	J	H	Z	S
Experiment 1	10715	22	right	female	2	395	0	####	@@@@	$$$$	7187M.JPG	184	3400.JPG	700	J	N	T	R	JNTR	600	5	1	1	1	2	1	3	1	4	4	90	120	100	100	J	N	T	R
Experiment 1	10715	22	right	female	1	95	0	####	@@@@	$$$$	7491M.JPG	185	2593.JPG	1000	X	S	R		XSR	300	5	1	1	1	2	0	?	1	3	3	80	120	100	100	X	S	C	R
Experiment 1	10715	22	right	female	1	395	0	####	@@@@	$$$$	2512M.JPG	186	2206.JPG	700	L	R	H		LRH	600	5	1	1	1	2	1	3	0	?	3	80	119	100	100	L	R	H	J
Experiment 1	10715	22	right	female	1	395	0	####	@@@@	$$$$	7185M.JPG	187	7053.JPG	700	L	F	B	Q	LFBQ	600	5	1	1	1	2	1	3	1	4	4	80	120	100	100	L	F	B	Q
Experiment 1	10715	22	right	female	3	395	0	####	@@@@	$$$$		188	3064S.JPG	700	C	B	S		CBS	600	5	0	?	1	3	1	2	1	1	3	80	120	100	100	G	S	B	C
Experiment 1	10715	22	right	female	2	95	0	####	@@@@	$$$$	7224M.JPG	189	8485.JPG	1000	X	F	H	T	XFHT	300	5	1	1	1	2	1	3	1	4	4	80	120	100	100	X	F	H	T
Experiment 1	10715	22	right	female	3	795	0	####	@@@@	$$$$		190	2191S.JPG	300	P	D	F	J	PDFJ	1000	5	1	1	1	2	1	4	1	3	4	81	119	100	100	P	D	J	F
Experiment 1	10715	22	right	female	3	395	0	####	@@@@	$$$$		191	3063S.JPG	700	R	Z	B		RZB	600	5	1	1	1	2	1	3	0	?	3	80	120	100	100	R	Z	B	L
Experiment 1	10715	22	right	female	3	95	0	####	@@@@	$$$$		192	7059S.JPG	1000	R	K	J	S	RKJS	300	5	1	1	1	2	1	3	1	4	4	80	120	100	100	R	K	J	S
Experiment 1	10715	22	right	female	2	95	0	####	@@@@	$$$$	7234M.JPG	193	3120.JPG	1000	G	V	S	T	GVST	300	5	1	1	1	2	0	?	0	?	2	80	120	100	100	G	V	X	P
Experiment 1	10715	22	right	female	3	795	0	####	@@@@	$$$$		194	2720S.JPG	300	F	S	R		FSR	1000	5	1	1	1	2	0	?	1	3	3	80	120	100	100	F	S	K	R
Experiment 1	10715	22	right	female	3	95	0	####	@@@@	$$$$		195	9252S.JPG	1000	S	B	J	R	SBJR	300	5	1	1	1	2	0	?	1	3	3	80	120	100	100	S	B	L	J
Experiment 1	10715	22	right	female	2	795	0	####	@@@@	$$$$	7233M.JPG	196	3110.JPG	300	Z	B	R		ZBR	1000	5	1	1	1	2	0	?	1	3	3	80	120	100	100	Z	B	S	R
Experiment 1	10715	22	right	female	2	395	0	####	@@@@	$$$$	7185M.JPG	197	3080.JPG	700	Q	S	T		QST	600	5	1	1	1	2	0	?	1	3	3	90	120	100	100	Q	S	F	T
Experiment 1	10715	22	right	female	3	395	0	####	@@@@	$$$$		198	2745.1S.JPG	700	F	G	Z	T	FGZT	600	5	1	1	1	2	1	3	1	4	4	90	120	100	100	F	G	Z	T
Experiment 1	10715	22	right	female	2	795	0	####	@@@@	$$$$	2215M.JPG	199	3150.JPG	300	Q	P	Z		QPZ	1000	5	1	1	1	2	0	?	1	3	3	80	120	100	100	Q	P	S	Z
Experiment 1	10715	22	right	female	3	395	0	####	@@@@	$$$$		200	6560S.JPG	700	J	F	B		JFB	600	5	1	1	1	2	0	?	0	?	2	80	120	100	100	J	F	C	S
Experiment 1	10715	22	right	female	2	395	0	####	@@@@	$$$$	7187M.JPG	201	3140.JPG	700	V	J	X		VJX	600	5	1	1	1	2	1	3	0	?	3	90	120	100	100	V	J	X	Z
Experiment 1	10715	22	right	female	3	395	0	####	@@@@	$$$$		202	2352.2S.JPG	700	F	B	H		FBH	600	5	1	1	1	2	1	3	0	?	3	80	120	100	100	F	B	H	K
Experiment 1	10715	22	right	female	3	95	0	####	@@@@	$$$$		203	2593S.JPG	1000	V	J	B	H	VJBH	300	5	1	1	1	2	0	?	1	3	3	90	120	100	100	V	J	C	B
Experiment 1	10715	22	right	female	3	795	0	####	@@@@	$$$$		204	6370S.JPG	300	J	B	R	Q	JBRQ	1000	5	1	1	0	?	1	3	1	4	3	80	120	100	100	J	D	R	Q
Experiment 1	10715	22	right	female	2	95	0	####	@@@@	$$$$	2513M.JPG	205	6360.JPG	1000	G	Q	R		GQR	300	5	1	2	1	1	0	?	0	?	2	80	120	100	100	Q	G	Z	P
Experiment 1	10715	22	right	female	3	795	0	####	@@@@	$$$$		206	3100S.JPG	300	N	H	Q		NHQ	1000	5	1	1	1	2	0	?	1	3	3	90	120	100	100	N	H	Z	Q
Experiment 1	10715	22	right	female	1	95	0	####	@@@@	$$$$	7490M.JPG	207	2480.JPG	1000	F	B	H		FBH	300	5	1	1	0	?	1	3	1	2	3	80	120	100	100	F	P	H	B
Experiment 1	10715	22	right	female	3	795	0	####	@@@@	$$$$		208	3069S.JPG	300	L	B	F	Z	LBFZ	1000	5	1	1	1	2	1	4	1	3	4	80	120	100	100	L	B	Z	F
Experiment 1	10715	22	right	female	1	795	0	####	@@@@	$$$$	7224M.JPG	209	2272.JPG	300	R	H	T	S	RHTS	1000	5	1	1	1	2	1	3	1	4	4	80	120	100	100	R	H	T	S
Experiment 1	10715	22	right	female	3	795	0	####	@@@@	$$$$		210	9070S.JPG	300	Z	B	V	N	ZBVN	1000	5	1	1	0	?	1	3	1	4	3	81	119	100	100	Z	K	V	N
Experiment 1	10715	22	right	female	3	95	0	####	@@@@	$$$$		211	3000S.JPG	1000	Q	T	L	B	QTLB	300	5	1	1	1	2	1	3	1	4	4	80	120	100	100	Q	T	L	B
Experiment 1	10715	22	right	female	2	95	0	####	@@@@	$$$$	7700M.JPG	212	6830.JPG	1000	G	B	T	F	GBTF	300	5	1	1	1	4	1	2	0	?	3	80	120	100	100	G	F	B	P
Experiment 1	10715	22	right	female	3	95	0	####	@@@@	$$$$		213	6230S.JPG	1000	J	H	B	G	JHBG	300	5	1	1	1	2	1	3	1	4	4	80	120	100	100	J	H	B	G
Experiment 1	10715	22	right	female	3	95	0	####	@@@@	$$$$		214	6570S.JPG	1000	B	C	V	F	BCVF	300	5	1	1	1	2	0	?	1	3	3	80	120	100	100	B	C	K	V
Experiment 1	10715	22	right	female	3	95	0	####	@@@@	$$$$		215	6570.2S.JPG	1000	R	X	T	H	RXTH	300	5	1	1	1	2	1	3	1	4	4	80	120	100	100	R	X	T	H
Experiment 1	10715	22	right	female	3	795	0	####	@@@@	$$$$		216	6300S.JPG	300	N	Q	B		NQB	1000	5	1	1	1	2	0	?	1	3	3	80	120	100	100	N	Q	K	B
Experiment 1	10715	22	right	female	1	95	0	####	@@@@	$$$$	7205M.JPG	217	2850.JPG	1000	G	T	F		GTF	300	5	1	1	1	3	0	?	1	2	3	80	120	100	100	G	F	Z	T
Experiment 1	10715	22	right	female	2	795	0	####	@@@@	$$$$	7233M.JPG	218	6200.JPG	300	R	J	N	F	RJNF	1000	5	1	1	1	2	1	3	1	4	4	80	120	100	100	R	J	N	F
Experiment 1	10715	22	right	female	2	395	0	####	@@@@	$$$$	7491M.JPG	219	3266.JPG	700	H	Z	N	F	HZNF	600	5	1	1	1	2	0	?	0	?	2	90	120	100	100	H	Z	X	K
Experiment 1	10715	22	right	female	1	95	0	####	@@@@	$$$$	7217M.JPG	220	2595.JPG	1000	C	H	N	L	CHNL	300	5	1	1	1	3	1	2	1	4	4	79	120	100	100	C	N	H	L
Experiment 1	10715	22	right	female	2	95	0	####	@@@@	$$$$	7234M.JPG	221	3550.1.JPG	1000	H	N	Z		HNZ	300	5	1	1	0	?	0	?	1	3	2	80	120	100	100	H	K	T	Z
Experiment 1	10715	22	right	female	3	95	0	####	@@@@	$$$$		222	4500S.JPG	1000	H	Z	V	P	HZVP	300	5	1	1	1	2	1	3	1	4	4	80	120	100	100	H	Z	V	P
Experiment 1	10715	22	right	female	2	95	0	####	@@@@	$$$$	2512M.JPG	223	2730.JPG	1000	B	Z	Q		BZQ	300	5	1	1	1	2	1	3	0	?	3	80	120	100	100	B	Z	Q	C
Experiment 1	10715	22	right	female	1	795	0	####	@@@@	$$$$	7235M.JPG	224	2235.JPG	300	G	D	B	T	GDBT	1000	5	1	1	1	2	1	4	1	3	4	90	120	100	100	G	D	T	B
Experiment 1	10715	22	right	female	3	95	0	####	@@@@	$$$$		225	2385S.JPG	1000	Z	P	S		ZPS	300	5	1	1	1	2	0	?	1	3	3	80	120	100	100	Z	P	B	S
Experiment 1	10715	22	right	female	2	795	0	####	@@@@	$$$$	7491M.JPG	226	6312.JPG	300	Z	B	T		ZBT	1000	5	1	1	0	?	0	?	1	2	2	81	119	100	100	Z	X	K	B
Experiment 1	10715	22	right	female	2	795	0	####	@@@@	$$$$	7233M.JPG	227	9050.JPG	300	Z	H	V	L	ZHVL	1000	5	1	1	1	2	1	3	1	4	4	80	120	100	100	Z	H	V	L
Experiment 1	10715	22	right	female	3	795	0	####	@@@@	$$$$		228	2683S.JPG	300	G	B	N	L	GBNL	1000	5	1	1	1	4	0	?	1	3	3	80	120	100	100	G	L	C	N
Experiment 1	10817	20	right	female	3	795	0	####	@@@@	$$$$		1	2272S.JPG	300	B	Q	L		BQL	1000	5	1	1	0	?	1	2	1	3	3	80	120	100	100	B	C	Q	L
Experiment 1	10817	20	right	female	1	795	0	####	@@@@	$$$$	7224M.JPG	2	2880.JPG	300	F	T	S		FTS	1000	5	1	1	0	?	1	2	0	?	2	80	120	100	100	F	R	T	N
Experiment 1	10817	20	right	female	3	395	0	####	@@@@	$$$$		3	2020S.JPG	700	T	F	L		TFL	600	5	1	2	1	3	1	1	0	?	3	81	119	100	100	F	L	T	B
Experiment 1	10817	20	right	female	3	95	0	####	@@@@	$$$$		4	3060S.JPG	1000	J	B	N		JBN	300	5	1	1	1	2	1	3	0	?	3	80	120	100	100	J	B	N	D
Experiment 1	10817	20	right	female	1	95	0	####	@@@@	$$$$	7234M.JPG	5	2850.JPG	1000	R	T	L		RTL	300	5	1	1	0	?	0	?	1	2	2	80	120	100	100	R	C	V	T
Experiment 1	10817	20	right	female	3	795	0	####	@@@@	$$$$		6	6312S.JPG	300	R				R	1000	5	1	1	0	?	0	?	0	?	1	80	120	100	100	R	X	Z	T
Experiment 1	10817	20	right	female	3	95	0	####	@@@@	$$$$		7	2396S.JPG	1000	H	T			HT	300	5	1	1	1	2	0	?	0	?	2	80	119	100	100	H	T	C	X
Experiment 1	10817	20	right	female	3	395	0	####	@@@@	$$$$		8	7053S.JPG	700	D				D	600	5	1	1	0	?	0	?	0	?	1	80	120	100	100	D	Q	X	T
Experiment 1	10817	20	right	female	3	395	0	####	@@@@	$$$$		9	3053S.JPG	700	L	Z	P		LZP	600	5	1	1	0	?	1	2	1	3	3	80	120	100	100	L	V	Z	P
Experiment 1	10817	20	right	female	3	795	0	####	@@@@	$$$$		10	9635.1S.JPG	300	P	Q	H		PQH	1000	5	1	1	1	3	0	?	0	?	2	80	120	100	100	P	H	X	V
Experiment 1	10817	20	right	female	1	795	0	####	@@@@	$$$$	7205M.JPG	11	2445.JPG	300	C	H	T		CHT	1000	5	1	1	1	2	1	3	0	?	3	80	120	100	100	C	H	T	S
Experiment 1	10817	20	right	female	2	795	0	####	@@@@	$$$$	7235M.JPG	12	3150.JPG	300	P	H	T		PHT	1000	5	1	1	0	?	0	?	0	?	1	90	120	100	100	P	Z	Q	D
Experiment 1	10817	20	right	female	1	95	0	####	@@@@	$$$$	2513M.JPG	13	2104.JPG	1000	L	D	T		LDT	300	5	1	1	1	2	0	?	0	?	2	80	120	100	100	L	D	V	R
Experiment 1	10817	20	right	female	3	95	0	####	@@@@	$$$$		14	6570.2S.JPG	1000	T	Z			TZ	300	5	1	1	1	2	0	?	0	?	2	80	120	100	100	T	Z	P	H
Experiment 1	10817	20	right	female	3	95	0	####	@@@@	$$$$		15	2595S.JPG	1000	Z	J	B		ZJB	300	5	1	1	1	2	1	3	0	?	3	80	120	100	100	Z	J	B	X
Experiment 1	10817	20	right	female	1	395	0	####	@@@@	$$$$	7233M.JPG	16	8311.JPG	700	Q	L	P		QLP	600	5	1	1	1	2	1	3	0	?	3	81	119	100	100	Q	L	P	V
Experiment 1	10817	20	right	female	3	795	0	####	@@@@	$$$$		17	2397S.JPG	300	P	Q	X	L	PQXL	1000	5	1	1	0	?	1	3	1	4	3	80	120	100	100	P	S	X	L
Experiment 1	10817	20	right	female	1	795	0	####	@@@@	$$$$	2215M.JPG	18	2102.JPG	300	T				T	1000	5	1	1	0	?	0	?	0	?	1	81	119	100	100	T	F	C	X
Experiment 1	10817	20	right	female	2	795	0	####	@@@@	$$$$	7187M.JPG	19	3130.JPG	300	B	T	K	L	BTKL	1000	5	1	1	1	2	0	?	1	4	3	80	120	100	100	B	T	Z	L
Experiment 1	10817	20	right	female	2	795	0	####	@@@@	$$$$	7217M.JPG	20	9635.1.JPG	300	C	T	X	N	CTXN	1000	5	1	1	0	?	1	2	1	4	3	90	120	99	100	C	K	T	N
Experiment 1	10817	20	right	female	3	395	4000	####	@@@@	$$$$		21	2495S.JPG	700						600	5	0	?	0	?	0	?	0	?	0	80	120	100	100	C	J	L	X
Experiment 1	10817	20	right	female	3	795	0	####	@@@@	$$$$		22	2200S.JPG	300	T	B			TB	1000	5	1	1	0	?	0	?	0	?	1	80	120	100	100	T	K	D	X
Experiment 1	10817	20	right	female	3	395	0	####	@@@@	$$$$		23	3030S.JPG	700	T	L	P		TLP	600	5	0	?	0	?	1	2	0	?	1	81	119	100	100	N	D	L	Q
Experiment 1	10817	20	right	female	2	795	0	####	@@@@	$$$$	7490M.JPG	24	6550.JPG	300	S	B			SB	1000	5	1	1	1	2	0	?	0	?	2	80	120	100	100	S	B	V	N
Experiment 1	10817	20	right	female	3	95	0	####	@@@@	$$$$		25	3000S.JPG	1000	H	Q	L	K	HQLK	300	5	1	1	0	?	1	2	1	3	3	90	120	100	100	H	F	Q	L
Experiment 1	10817	20	right	female	3	395	0	####	@@@@	$$$$		26	4000S.JPG	700	P	L	D	X	PLDX	600	5	1	1	1	2	1	3	1	4	4	80	120	100	100	P	L	D	X
Experiment 1	10817	20	right	female	3	95	0	####	@@@@	$$$$		27	9600S.JPG	1000	S	N	F		SNF	300	5	1	1	1	3	1	2	0	?	3	90	120	100	100	S	F	N	K
Experiment 1	10817	20	right	female	2	95	0	####	@@@@	$$$$	7700M.JPG	28	3120.JPG	1000	C	P	O		CPO	300	5	1	1	0	?	1	2	0	?	2	80	120	100	100	C	S	P	G
Experiment 1	10817	20	right	female	3	95	0	####	@@@@	$$$$		29	9252S.JPG	1000	J	H			JH	300	5	1	1	0	?	1	2	0	?	2	80	120	100	100	J	F	H	G
Experiment 1	10817	20	right	female	3	795	0	####	@@@@	$$$$		30	6250S.JPG	300	R	T	S		RTS	1000	5	1	1	1	2	0	?	1	3	3	80	120	100	100	R	T	P	S
Experiment 1	10817	20	right	female	3	795	0	####	@@@@	$$$$		31	3500S.JPG	300	H	B	L		HBL	1000	5	1	1	0	?	1	2	1	3	3	80	120	100	100	H	K	B	L
Experiment 1	10817	20	right	female	3	795	0	####	@@@@	$$$$		32	6510S.JPG	300	S	B	K	J	SBKJ	1000	5	1	1	1	2	0	?	1	4	3	80	120	100	100	S	B	V	J
Experiment 1	10817	20	right	female	3	395	0	####	@@@@	$$$$		33	2441S.JPG	700	D	R	K	L	DRKL	600	5	1	1	0	?	1	2	1	4	3	90	120	100	100	D	J	R	L
Experiment 1	10817	20	right	female	3	95	0	####	@@@@	$$$$		34	2485S.JPG	1000	D				D	300	5	1	1	0	?	0	?	0	?	1	80	120	100	100	D	Q	K	C
Experiment 1	10817	20	right	female	1	395	0	####	@@@@	$$$$	7491M.JPG	35	2745.1.JPG	700	R	Q			RQ	600	5	1	1	0	?	0	?	0	?	1	80	120	100	100	R	G	C	Z
Experiment 1	10817	20	right	female	2	795	0	####	@@@@	$$$$	7185M.JPG	36	3069.JPG	300	T	B	H	N	TBHN	1000	5	1	1	1	3	1	2	1	4	4	80	120	100	100	T	H	B	N
Experiment 1	10817	20	right	female	3	395	0	####	@@@@	$$$$		37	6313S.JPG	700	Z	B	N		ZBN	600	5	1	1	1	2	0	?	0	?	2	90	120	100	100	Z	B	P	H
Experiment 1	10817	20	right	female	3	795	0	####	@@@@	$$$$		38	6200S.JPG	300	D	F	B		DFB	1000	5	1	1	1	2	0	?	0	?	2	90	120	100	100	D	F	X	T
Experiment 1	10817	20	right	female	2	795	0	####	@@@@	$$$$	2512M.JPG	39	6250.JPG	300	C	X	S		CXS	1000	5	1	1	1	2	0	?	0	?	2	90	120	100	100	C	X	Z	N
Experiment 1	10817	20	right	female	2	95	0	####	@@@@	$$$$	7235M.JPG	40	9600.JPG	1000	T				T	300	5	1	1	0	?	0	?	0	?	1	80	120	100	100	T	Q	D	S
Experiment 1	10817	20	right	female	3	395	0	####	@@@@	$$$$		41	6834S.JPG	700	P	L	J		PLJ	600	5	1	1	1	3	0	?	0	?	2	80	120	100	100	P	J	K	X
Experiment 1	10817	20	right	female	2	395	0	####	@@@@	$$$$	7185M.JPG	42	6540.JPG	700	L	P	J		LPJ	600	5	1	1	1	2	0	?	1	3	3	80	120	100	100	L	P	N	J
Experiment 1	10817	20	right	female	1	95	0	####	@@@@	$$$$	2512M.JPG	43	4500.JPG	1000	D	B	J		DBJ	300	5	1	2	0	?	0	?	0	?	1	80	120	100	100	B	F	V	P
Experiment 1	10817	20	right	female	1	795	0	####	@@@@	$$$$	7490M.JPG	44	7080.JPG	300	K	H			KH	1000	5	1	1	1	2	0	?	0	?	2	80	120	100	100	K	H	F	R
Experiment 1	10817	20	right	female	3	395	4000	####	@@@@	$$$$		45	6260S.JPG	700	D	J			DJ	600	5	0	?	0	?	0	?	0	?	0	80	120	100	100	R	F	K	L
Experiment 1	10817	20	right	female	3	95	0	####	@@@@	$$$$		46	2730S.JPG	1000	Q	L	P		QLP	300	5	1	1	0	?	1	2	0	?	2	80	120	100	100	Q	J	L	S
Experiment 1	10817	20	right	female	3	395	0	####	@@@@	$$$$		47	6560S.JPG	700	G	N	P		GNP	600	5	1	1	0	?	1	2	1	3	3	80	120	100	100	G	X	N	P
Experiment 1	10817	20	right	female	2	95	0	####	@@@@	$$$$	7217M.JPG	48	6315.JPG	1000	X	F			XF	300	5	1	1	0	?	0	?	1	2	2	80	120	100	100	X	K	N	F
Experiment 1	10817	20	right	female	2	795	0	####	@@@@	$$$$	7224M.JPG	49	6312.JPG	300	N	R	T		NRT	1000	5	1	1	1	2	0	?	1	3	3	80	120	100	100	N	R	J	T
Experiment 1	10817	20	right	female	2	795	0	####	@@@@	$$$$	7491M.JPG	50	9050.JPG	300	S	T	R	V	STRV	1000	5	1	1	0	?	1	2	1	4	3	90	120	100	100	S	Z	T	V
Experiment 1	10817	20	right	female	3	395	0	####	@@@@	$$$$		51	9810S.JPG	700	G	P	S		GPS	600	5	1	1	0	?	1	2	1	3	3	80	120	100	100	G	Q	P	S
Experiment 1	10817	20	right	female	1	95	0	####	@@@@	$$$$	7205M.JPG	52	2396.JPG	1000	F	C			FC	300	5	1	1	0	?	0	?	1	2	2	90	120	100	100	F	G	P	C
Experiment 1	10817	20	right	female	3	395	0	####	@@@@	$$$$		53	2890S.JPG	700	L				L	600	5	1	1	0	?	0	?	0	?	1	80	120	100	100	L	G	Z	X
Experiment 1	10817	20	right	female	2	395	0	####	@@@@	$$$$	2513M.JPG	54	3064.JPG	700	R	L	P	S	RLPS	600	5	1	1	1	2	1	4	0	?	3	80	120	100	100	R	L	S	F
Experiment 1	10817	20	right	female	2	795	0	####	@@@@	$$$$	7233M.JPG	55	6300.JPG	300	S	J	P		SJP	1000	5	1	1	1	2	0	?	1	3	3	80	120	100	100	S	J	D	P
Experiment 1	10817	20	right	female	1	395	0	####	@@@@	$$$$	7700M.JPG	56	2020.JPG	700	L				L	600	5	1	1	0	?	0	?	0	?	1	80	120	100	100	L	V	X	K
Experiment 1	10817	20	right	female	1	95	0	####	@@@@	$$$$	2215M.JPG	57	2038.JPG	1000	K				K	300	5	1	1	0	?	0	?	0	?	1	80	120	100	100	K	B	D	S
Experiment 1	10817	20	right	female	1	795	0	####	@@@@	$$$$	7234M.JPG	58	2506.JPG	300	J	D	N		JDN	1000	5	1	1	0	?	1	2	1	3	3	80	120	100	100	J	F	D	N
Experiment 1	10817	20	right	female	3	795	0	####	@@@@	$$$$		59	2381S.JPG	300	B	R			BR	1000	5	1	1	0	?	0	?	1	2	2	80	120	100	100	B	H	D	R
Experiment 1	10817	20	right	female	3	95	0	####	@@@@	$$$$		60	2385S.JPG	1000	N	L	H		NLH	300	5	1	1	0	?	1	3	1	2	3	80	120	100	100	N	D	H	L
Experiment 1	10817	20	right	female	3	395	0	####	@@@@	$$$$		61	2580S.JPG	700	H	P	B		HPB	600	5	1	1	1	3	0	?	1	2	3	80	120	100	100	H	B	G	P
Experiment 1	10817	20	right	female	3	95	0	####	@@@@	$$$$		62	2104S.JPG	1000	S	R	J		SRJ	300	5	1	1	0	?	1	2	0	?	2	90	120	100	100	S	F	R	Q
Experiment 1	10817	20	right	female	3	395	0	####	@@@@	$$$$		63	2352.2S.JPG	700	X	Y	S		XYS	600	5	1	1	0	?	1	3	0	?	2	80	120	100	100	X	Z	S	Q
Experiment 1	10817	20	right	female	1	95	0	####	@@@@	$$$$	7187M.JPG	64	2593.JPG	1000	L	B	R	S	LBRS	300	5	1	1	1	2	1	3	1	4	4	90	120	100	100	L	B	R	S
Experiment 1	10817	20	right	female	3	795	0	####	@@@@	$$$$		65	2191S.JPG	300	S	R	V		SRV	1000	5	1	1	0	?	0	?	1	3	2	80	120	100	100	S	D	P	V
Experiment 1	10817	20	right	female	2	395	0	####	@@@@	$$$$	7185M.JPG	66	6260.JPG	700	K	V			KV	600	5	1	1	1	2	0	?	0	?	2	80	120	100	100	K	V	G	B
Experiment 1	10817	20	right	female	3	95	0	####	@@@@	$$$$		67	3170S.JPG	1000	H	B			HB	300	5	1	1	0	?	0	?	0	?	1	80	120	100	100	H	K	X	Q
Experiment 1	10817	20	right	female	3	395	0	####	@@@@	$$$$		68	3140S.JPG	700	K	Q	L		KQL	600	5	1	1	0	?	0	?	0	?	1	81	119	100	100	K	V	G	H
Experiment 1	10817	20	right	female	3	395	0	####	@@@@	$$$$		69	3080S.JPG	700	X	S			XS	600	5	1	1	1	2	0	?	0	?	2	80	120	100	100	X	S	Z	G
Experiment 1	10817	20	right	female	3	95	0	####	@@@@	$$$$		70	3010S.JPG	1000	J	K			JK	300	5	1	1	0	?	0	?	0	?	1	80	120	100	100	J	X	Q	C
Experiment 1	10817	20	right	female	3	395	0	####	@@@@	$$$$		71	2357S.JPG	700	F	N	C	P	FNCP	600	5	1	1	1	2	1	3	1	4	4	80	120	100	100	F	N	C	P
Experiment 1	10817	20	right	female	1	795	0	####	@@@@	$$$$	7187M.JPG	72	2381.JPG	300	C	P			CP	1000	5	1	1	0	?	0	?	0	?	1	90	120	100	100	C	G	K	B
Experiment 1	10817	20	right	female	2	795	0	####	@@@@	$$$$	2512M.JPG	73	6510.JPG	300	P	H	D		PHD	1000	5	1	1	1	2	0	?	0	?	2	80	120	100	100	P	H	S	F
Experiment 1	10817	20	right	female	3	395	0	####	@@@@	$$$$		74	2745.1S.JPG	700	C	R	T		CRT	600	5	1	1	1	2	0	?	1	3	3	80	120	100	100	C	R	F	T
Experiment 1	10817	20	right	female	1	795	4000	####	@@@@	$$$$	7490M.JPG	75	2235.JPG	300	C	X	O		CXO	1000	5	0	?	0	?	0	?	0	?	0	80	120	100	100	Z	K	Q	S
Experiment 1	10817	20	right	female	3	795	0	####	@@@@	$$$$		76	2102S.JPG	300	G	R	O		GRO	1000	5	1	1	0	?	0	?	1	2	2	80	120	100	100	G	F	C	R
Experiment 1	10817	20	right	female	3	795	0	####	@@@@	$$$$		77	6550S.JPG	300	H	N	L		HNL	1000	5	1	1	1	2	0	?	1	3	3	80	120	100	100	H	N	D	L
Experiment 1	10817	20	right	female	3	95	0	####	@@@@	$$$$		78	2480S.JPG	1000	J	L	C	H	JLCH	300	5	1	1	1	2	1	3	1	4	4	80	120	100	100	J	L	C	H
Experiment 1	10817	20	right	female	3	95	0	####	@@@@	$$$$		79	6230S.JPG	1000	D	L	R	F	DLRF	300	5	1	1	1	3	1	2	1	4	4	80	120	100	100	D	R	L	F
Experiment 1	10817	20	right	female	2	795	0	####	@@@@	$$$$	7224M.JPG	80	3068.JPG	300	Q	H			QH	1000	5	1	1	1	2	0	?	0	?	2	80	120	100	100	Q	H	G	L
Experiment 1	10817	20	right	female	3	395	0	####	@@@@	$$$$		81	7493S.JPG	700	V	S	T		VST	600	5	1	1	0	?	0	?	1	3	2	80	119	100	100	V	D	X	T
Experiment 1	10817	20	right	female	1	95	0	####	@@@@	$$$$	7234M.JPG	82	2383.JPG	1000	Q	X			QX	300	5	1	1	1	2	0	?	0	?	2	80	120	100	100	Q	X	R	G
Experiment 1	10817	20	right	female	2	395	0	####	@@@@	$$$$	7235M.JPG	83	3071.JPG	700	J	B	T		JBT	600	5	1	1	0	?	1	2	0	?	2	81	119	100	100	J	D	B	F
Experiment 1	10817	20	right	female	2	95	0	####	@@@@	$$$$	2215M.JPG	84	9250.JPG	1000	G	S	T		GST	300	5	1	1	0	?	0	?	1	3	2	80	120	100	100	G	J	C	T
Experiment 1	10817	20	right	female	1	395	0	####	@@@@	$$$$	7700M.JPG	85	2890.JPG	700	G	S	T		GST	600	5	1	1	1	3	0	?	0	?	2	80	120	100	100	G	T	X	P
Experiment 1	10817	20	right	female	3	795	0	####	@@@@	$$$$		86	2305S.JPG	300	Z	L	P		ZLP	1000	5	1	1	0	?	1	2	0	?	2	80	120	100	100	Z	V	L	T
Experiment 1	10817	20	right	female	3	95	0	####	@@@@	$$$$		87	2499S.JPG	1000	J	K	L	P	JKLP	300	5	1	1	1	2	1	3	0	?	3	90	120	101	99	J	K	L	G
Experiment 1	10817	20	right	female	3	95	0	####	@@@@	$$$$		88	9250S.JPG	1000	X	P			XP	300	5	1	1	0	?	0	?	1	2	2	80	120	100	100	X	R	Q	P
Experiment 1	10817	20	right	female	3	395	0	####	@@@@	$$$$		89	8311S.JPG	700	R	L	N		RLN	600	5	1	1	1	2	0	?	1	3	3	80	120	100	100	R	L	X	N
Experiment 1	10817	20	right	female	1	395	0	####	@@@@	$$$$	7233M.JPG	90	2357.JPG	700	V	R			VR	600	5	1	1	0	?	0	?	0	?	1	80	120	100	100	V	F	C	J
Experiment 1	10817	20	right	female	3	795	0	####	@@@@	$$$$		91	9070S.JPG	300	F	T	R	O	FTRO	1000	5	1	1	1	2	1	3	0	?	3	80	120	100	100	F	T	R	B
Experiment 1	10817	20	right	female	2	95	0	####	@@@@	$$$$	7205M.JPG	92	9252.JPG	1000	V	N			VN	300	5	1	1	1	2	0	?	0	?	2	81	119	100	100	V	N	G	K
Experiment 1	10817	20	right	female	3	395	0	####	@@@@	$$$$		93	2440S.JPG	700	P	Q	Z		PQZ	600	5	1	1	1	3	0	?	1	2	3	80	120	100	100	P	Z	G	Q
Experiment 1	10817	20	right	female	3	795	0	####	@@@@	$$$$		94	9050S.JPG	300	V	H	T	S	VHTS	1000	5	1	1	1	2	1	3	1	4	4	90	119	100	100	V	H	T	S
Experiment 1	10817	20	right	female	1	95	0	####	@@@@	$$$$	2513M.JPG	95	2485.JPG	1000	T	H	K	L	THKL	300	5	1	1	1	3	1	2	1	4	4	80	120	100	100	T	K	H	L
Experiment 1	10817	20	right	female	3	795	0	####	@@@@	$$$$		96	2221S.JPG	300	J	P	T		JPT	1000	5	1	1	1	2	0	?	1	3	3	90	120	100	100	J	P	F	T
Experiment 1	10817	20	right	female	2	395	0	####	@@@@	$$$$	7491M.JPG	97	6350.JPG	700	F	T	S		FTS	600	5	1	1	1	2	0	?	1	3	3	80	120	100	100	F	T	C	S
Experiment 1	10817	20	right	female	2	395	0	####	@@@@	$$$$	7217M.JPG	98	3266.JPG	700	Q	P	T		QPT	600	5	1	1	0	?	0	?	1	2	2	80	120	100	100	Q	F	G	P
Experiment 1	10817	20	right	female	3	95	0	####	@@@@	$$$$		99	6821S.JPG	1000	D	F			DF	300	5	1	1	1	2	0	?	0	?	2	80	120	100	100	D	F	C	V
Experiment 1	10817	20	right	female	3	795	0	####	@@@@	$$$$		100	3100S.JPG	300	R	S			RS	1000	5	1	1	0	?	0	?	1	2	2	80	120	100	100	R	G	D	S
Experiment 1	10817	20	right	female	3	795	0	####	@@@@	$$$$		101	3150S.JPG	300	H				H	1000	5	1	1	0	?	0	?	0	?	1	80	120	100	100	H	K	V	Q
Experiment 1	10817	20	right	female	3	95	0	####	@@@@	$$$$		102	4500S.JPG	1000	Z	T			ZT	300	5	1	1	0	?	0	?	0	?	1	80	120	100	100	Z	F	K	V
Experiment 1	10817	20	right	female	2	795	0	####	@@@@	$$$$	7185M.JPG	103	9410.JPG	300	H	B	N	O	HBNO	1000	5	1	1	1	3	1	2	0	?	3	80	120	100	100	H	N	B	C
Experiment 1	10817	20	right	female	2	95	0	####	@@@@	$$$$	7233M.JPG	104	6570.JPG	1000	K	L	A		KLA	300	5	1	1	0	?	0	?	0	?	1	80	120	100	100	K	Z	P	S
Experiment 1	10817	20	right	female	3	95	0	####	@@@@	$$$$		105	3550.1S.JPG	1000	S	T	V		STV	300	5	1	1	1	2	0	?	1	3	3	90	120	100	100	S	T	Q	V
Experiment 1	10817	20	right	female	1	95	0	####	@@@@	$$$$	7491M.JPG	106	2493.JPG	1000	L	D			LD	300	5	1	1	0	?	1	2	0	?	2	80	120	100	100	L	Z	D	N
Experiment 1	10817	20	right	female	3	95	0	####	@@@@	$$$$		107	6360S.JPG	1000	Q	T	L		QTL	300	5	1	1	1	2	0	?	1	3	3	80	120	100	100	Q	T	S	L
Experiment 1	10817	20	right	female	1	95	0	####	@@@@	$$$$	7234M.JPG	108	7059.JPG	1000	R	L			RL	300	5	1	1	0	?	0	?	0	?	1	80	120	100	100	R	X	B	H
Experiment 1	10817	20	right	female	2	395	0	####	@@@@	$$$$	7205M.JPG	109	6560.JPG	700	L	D	T	S	LDTS	600	5	1	1	0	?	1	2	1	3	3	80	120	100	100	L	X	D	T
Experiment 1	10817	20	right	female	2	795	0	####	@@@@	$$$$	7235M.JPG	110	3100.JPG	300	N	B			NB	1000	5	1	1	0	?	0	?	1	2	2	80	120	100	100	N	Q	S	B
Experiment 1	10817	20	right	female	3	795	0	####	@@@@	$$$$		111	3130S.JPG	300	Q	F	T		QFT	1000	5	1	1	1	3	0	?	1	2	3	80	120	100	100	Q	T	V	F
Experiment 1	10817	20	right	female	1	95	0	####	@@@@	$$$$	7217M.JPG	112	7595.JPG	1000	P	X			PX	300	5	1	1	1	2	0	?	0	?	2	89	120	100	100	P	X	V	B
Experiment 1	10817	20	right	female	3	395	0	####	@@@@	$$$$		113	2811S.JPG	700	Q	X			QX	600	5	1	1	1	2	0	?	0	?	2	80	120	100	100	Q	X	D	N
Experiment 1	10817	20	right	female	1	95	0	####	@@@@	$$$$	7224M.JPG	114	2385.JPG	1000	P	R	L		PRL	300	5	1	1	1	2	0	?	1	3	3	80	120	100	100	P	R	Q	L
Experiment 1	10817	20	right	female	2	95	0	####	@@@@	$$$$	7187M.JPG	115	6830.JPG	1000	T	O	B	S	TOBS	300	5	1	1	0	?	1	4	1	3	3	80	120	100	100	T	C	S	B
Experiment 1	10817	20	right	female	3	395	0	####	@@@@	$$$$		116	2393S.JPG	700	J	L	P	T	JLPT	600	5	1	1	1	2	1	3	0	?	3	80	120	100	100	J	L	P	Z
Experiment 1	10817	20	right	female	3	795	0	####	@@@@	$$$$		117	7050S.JPG	300	D	T			DT	1000	5	1	1	0	?	0	?	1	2	2	80	120	100	100	D	X	V	T
Experiment 1	10817	20	right	female	1	795	0	####	@@@@	$$$$	2215M.JPG	118	2221.JPG	300	G	T	P		GTP	1000	5	1	1	0	?	0	?	1	3	2	80	119	100	100	G	F	V	P
Experiment 1	10817	20	right	female	1	395	0	####	@@@@	$$$$	2512M.JPG	119	7053.JPG	700	T	L	P		TLP	600	5	1	1	1	2	0	?	1	3	3	80	120	100	100	T	L	X	P
Experiment 1	10817	20	right	female	2	395	0	####	@@@@	$$$$	7490M.JPG	120	3530.JPG	700	S	O	X		SOX	600	5	1	1	0	?	1	3	0	?	2	80	120	100	99	S	Q	X	Z
Experiment 1	10817	20	right	female	2	795	0	####	@@@@	$$$$	7700M.JPG	121	6200.JPG	300	Q				Q	1000	5	1	1	0	?	0	?	0	?	1	80	120	100	100	Q	J	P	S
Experiment 1	10817	20	right	female	2	95	0	####	@@@@	$$$$	2513M.JPG	122	2730.JPG	1000	X	Z			XZ	300	5	1	1	0	?	0	?	1	2	2	80	120	100	100	X	V	C	Z
Experiment 1	10817	20	right	female	3	95	0	####	@@@@	$$$$		123	2870S.JPG	1000	H	S			HS	300	5	1	1	0	?	1	2	0	?	2	80	120	100	100	H	Q	S	G
Experiment 1	10817	20	right	female	3	795	0	####	@@@@	$$$$		124	7080S.JPG	300	K				K	1000	5	1	1	0	?	0	?	0	?	1	80	120	100	100	K	J	P	V
Experiment 1	10817	20	right	female	3	95	0	####	@@@@	$$$$		125	6830S.JPG	1000	X				X	300	5	1	1	0	?	0	?	0	?	1	80	120	99	100	X	G	J	H
Experiment 1	10817	20	right	female	3	95	0	####	@@@@	$$$$		126	2850S.JPG	1000	Q				Q	300	5	1	1	0	?	0	?	0	?	1	80	120	100	100	Q	D	R	X
Experiment 1	10817	20	right	female	3	95	0	####	@@@@	$$$$		127	6210S.JPG	1000	P				P	300	5	1	1	0	?	0	?	0	?	1	90	120	100	100	P	K	D	V
Experiment 1	10817	20	right	female	3	395	4000	####	@@@@	$$$$		128	3400S.JPG	700	D				D	600	5	0	?	0	?	0	?	0	?	0	80	120	100	100	P	Z	F	S
Experiment 1	10817	20	right	female	2	395	0	####	@@@@	$$$$	7491M.JPG	129	3140.JPG	700	D	V	P	P	DVPP	600	5	1	1	1	2	0	?	1	4	3	80	120	100	100	D	V	R	P
Experiment 1	10817	20	right	female	3	395	0	####	@@@@	$$$$		130	3063S.JPG	700	H	P	J		HPJ	600	5	1	1	1	3	0	?	0	?	2	80	120	100	100	H	J	F	G
Experiment 1	10817	20	right	female	2	395	0	####	@@@@	$$$$	7700M.JPG	131	6834.JPG	700	G	O	V	J	GOVJ	600	5	1	1	0	?	0	?	1	3	2	80	120	100	100	G	Q	Z	V
Experiment 1	10817	20	right	female	1	795	0	####	@@@@	$$$$	7490M.JPG	132	2518.JPG	300	C	B	N	M	CBNM	1000	5	1	1	0	?	1	2	1	3	3	90	120	100	100	C	V	B	N
Experiment 1	10817	20	right	female	1	395	0	####	@@@@	$$$$	2513M.JPG	133	2749.JPG	700	R	F	N	T	RFNT	600	5	1	1	1	3	1	2	0	?	3	80	120	100	100	R	N	F	S
Experiment 1	10817	20	right	female	2	395	0	####	@@@@	$$$$	7185M.JPG	134	3030.JPG	700	Z				Z	600	5	1	1	0	?	0	?	0	?	1	90	120	100	100	Z	S	B	F
Experiment 1	10817	20	right	female	1	395	4000	####	@@@@	$$$$	7187M.JPG	135	2393.JPG	700	Z				Z	600	5	0	?	0	?	0	?	0	?	0	80	120	100	100	C	K	P	Q
Experiment 1	10817	20	right	female	1	795	0	####	@@@@	$$$$	7205M.JPG	136	2272.JPG	300	R	T	V		RTV	1000	5	1	1	1	2	0	?	1	3	3	80	120	100	100	R	T	H	V
Experiment 1	10817	20	right	female	3	795	0	####	@@@@	$$$$		137	2518S.JPG	300	V	L	T		VLT	1000	5	1	1	0	?	1	2	1	3	3	90	120	100	100	V	D	L	T
Experiment 1	10817	20	right	female	2	95	0	####	@@@@	$$$$	7224M.JPG	138	3010.JPG	1000	T	O	G	H	TOGH	300	5	1	1	1	3	1	4	0	?	3	80	120	100	100	T	G	H	Z
Experiment 1	10817	20	right	female	2	395	0	####	@@@@	$$$$	7234M.JPG	139	6313.JPG	700	K	O	D		KOD	600	5	1	1	0	?	1	3	0	?	2	80	120	100	100	K	Q	D	Z
Experiment 1	10817	20	right	female	3	395	0	####	@@@@	$$$$		140	3530S.JPG	700	C	N			CN	600	5	1	1	1	2	0	?	0	?	2	80	120	100	100	C	N	H	T
Experiment 1	10817	20	right	female	2	795	0	####	@@@@	$$$$	7217M.JPG	141	2683.JPG	300	V	D	F		VDF	1000	5	1	1	1	3	1	2	0	?	3	80	120	100	100	V	F	D	X
Experiment 1	10817	20	right	female	2	95	0	####	@@@@	$$$$	2215M.JPG	142	6821.JPG	1000	S	N	P		SNP	300	5	1	1	1	2	0	?	1	3	3	80	120	100	100	S	N	C	P
Experiment 1	10817	20	right	female	2	95	0	####	@@@@	$$$$	2512M.JPG	143	6360.JPG	1000	J	P			JP	300	5	1	1	0	?	1	2	0	?	2	81	119	100	100	J	T	P	Z
Experiment 1	10817	20	right	female	1	95	0	####	@@@@	$$$$	7233M.JPG	144	7043.JPG	1000	K	O	L	P	KOLP	300	5	1	1	0	?	1	3	0	?	2	80	120	100	100	K	Q	L	X
Experiment 1	10817	20	right	female	3	395	0	####	@@@@	$$$$		145	2749S.JPG	700	S				S	600	5	1	1	0	?	0	?	0	?	1	80	120	100	100	S	B	V	J
Experiment 1	10817	20	right	female	2	795	0	####	@@@@	$$$$	7235M.JPG	146	3110.JPG	300	G	J	P	S	GJPS	1000	5	1	1	1	2	0	?	1	4	3	80	120	100	100	G	J	X	S
Experiment 1	10817	20	right	female	3	795	0	####	@@@@	$$$$		147	2720S.JPG	300	D	G	J		DGJ	1000	5	1	2	0	?	1	1	0	?	2	90	120	100	100	G	B	D	V
Experiment 1	10817	20	right	female	1	395	0	####	@@@@	$$$$	2512M.JPG	148	2214.JPG	700	Z	L	J		ZLJ	600	5	1	1	0	?	0	?	1	3	2	80	120	100	100	Z	D	R	J
Experiment 1	10817	20	right	female	3	795	0	####	@@@@	$$$$		149	2880S.JPG	300	J				J	1000	5	1	1	0	?	0	?	0	?	1	81	119	100	100	J	K	B	H
Experiment 1	10817	20	right	female	3	395	0	####	@@@@	$$$$		150	3071S.JPG	700	S	R			SR	600	5	1	1	0	?	1	2	0	?	2	80	120	100	100	S	G	R	X
Experiment 1	10817	20	right	female	3	95	0	####	@@@@	$$$$		151	2593S.JPG	1000	K	V	N	L	KVNL	300	5	1	1	1	2	1	3	1	4	4	80	120	100	100	K	V	N	L
Experiment 1	10817	20	right	female	1	395	0	####	@@@@	$$$$	7234M.JPG	152	2271.JPG	700	R	B			RB	600	5	1	1	1	2	0	?	0	?	2	80	120	100	100	R	B	Q	C
Experiment 1	10817	20	right	female	3	795	0	####	@@@@	$$$$		153	3069S.JPG	300	R	T			RT	1000	5	1	1	1	2	0	?	0	?	2	80	120	100	100	R	T	S	G
Experiment 1	10817	20	right	female	3	95	0	####	@@@@	$$$$		154	8485S.JPG	1000	T				T	300	5	1	1	0	?	0	?	0	?	1	80	120	100	100	T	D	R	G
Experiment 1	10817	20	right	female	1	795	0	####	@@@@	$$$$	2215M.JPG	155	2620.JPG	300	F	J	K		FJK	1000	5	1	1	0	?	1	2	0	?	2	80	120	100	100	F	C	J	G
Experiment 1	10817	20	right	female	2	95	0	####	@@@@	$$$$	7233M.JPG	156	6210.JPG	1000	J				J	300	5	1	1	0	?	0	?	0	?	1	80	120	100	100	J	D	P	Q
Experiment 1	10817	20	right	female	3	95	0	####	@@@@	$$$$		157	2210S.JPG	1000	B	P			BP	300	5	1	1	0	?	0	?	1	2	2	80	120	100	100	B	Z	S	P
Experiment 1	10817	20	right	female	1	95	0	####	@@@@	$$$$	7491M.JPG	158	2499.JPG	1000	L				L	300	5	1	1	0	?	0	?	0	?	1	80	120	100	100	L	P	V	X
Experiment 1	10817	20	right	female	2	95	0	####	@@@@	$$$$	7217M.JPG	159	3060.JPG	1000	J	B			JB	300	5	1	1	0	?	0	?	1	2	2	80	120	100	100	J	Z	G	B
Experiment 1	10817	20	right	female	3	95	0	####	@@@@	$$$$		160	6570S.JPG	1000	L				L	300	5	0	?	0	?	0	?	1	1	1	80	120	100	100	J	D	Z	L
Experiment 1	10817	20	right	female	1	95	0	####	@@@@	$$$$	2513M.JPG	161	6570.2.JPG	1000	O	C			OC	300	5	1	2	0	?	0	?	0	?	1	80	120	100	100	C	F	T	G
Experiment 1	10817	20	right	female	2	95	0	####	@@@@	$$$$	7187M.JPG	162	6230.JPG	1000	V				V	300	5	1	1	0	?	0	?	0	?	1	80	120	100	100	V	H	F	K
Experiment 1	10817	20	right	female	1	395	0	####	@@@@	$$$$	7235M.JPG	163	2514.JPG	700	P	K	L		PKL	600	5	1	1	1	3	0	?	0	?	2	80	120	100	100	P	L	R	J
Experiment 1	10817	20	right	female	3	795	0	####	@@@@	$$$$		164	6370S.JPG	300	V	O	P		VOP	1000	5	1	1	0	?	0	?	0	?	1	80	120	100	100	V	Q	X	B
Experiment 1	10817	20	right	female	3	95	0	####	@@@@	$$$$		165	6315S.JPG	1000	T	N	K		TNK	300	5	1	1	1	2	0	?	1	3	3	80	120	100	100	T	N	X	K
Experiment 1	10817	20	right	female	3	795	0	####	@@@@	$$$$		166	2506S.JPG	300	S	G	H	T	SGHT	1000	5	1	1	1	3	1	2	1	4	4	80	120	100	100	S	H	G	T
Experiment 1	10817	20	right	female	2	395	0	####	@@@@	$$$$	7185M.JPG	167	9810.JPG	700	K	L			KL	600	5	1	1	0	?	0	?	1	2	2	80	120	100	100	K	J	D	L
Experiment 1	10817	20	right	female	1	395	0	####	@@@@	$$$$	7700M.JPG	168	2440.JPG	700	D	S	V		DSV	600	5	1	1	0	?	1	2	1	3	3	80	120	100	100	D	P	S	V
Experiment 1	10817	20	right	female	3	395	0	####	@@@@	$$$$		169	6350S.JPG	700	D				D	600	5	1	1	0	?	0	?	0	?	1	80	120	100	100	D	Z	X	G
Experiment 1	10817	20	right	female	2	395	0	####	@@@@	$$$$	7205M.JPG	170	3400.JPG	700	Q				Q	600	5	1	1	0	?	0	?	0	?	1	80	120	100	100	Q	J	P	S
Experiment 1	10817	20	right	female	1	395	0	####	@@@@	$$$$	7224M.JPG	171	2441.JPG	700	B	T	S		BTS	600	5	1	1	0	?	1	2	1	3	3	80	119	100	100	B	G	T	S
Experiment 1	10817	20	right	female	1	95	0	####	@@@@	$$$$	7490M.JPG	172	2210.JPG	1000	H	V			HV	300	5	1	1	0	?	0	?	1	2	2	80	120	100	100	H	T	N	V
Experiment 1	10817	20	right	female	3	395	0	####	@@@@	$$$$		173	2271S.JPG	700	F	Z			FZ	600	5	1	1	0	?	0	?	1	2	2	90	120	100	100	F	J	B	Z
Experiment 1	10817	20	right	female	3	95	0	####	@@@@	$$$$		174	2493S.JPG	1000	F	D			FD	300	5	1	2	0	?	0	?	0	?	1	80	120	100	100	D	C	V	B
Experiment 1	10817	20	right	female	1	95	0	####	@@@@	$$$$	2513M.JPG	175	2595.JPG	1000	K	J	L		KJL	300	5	1	1	0	?	0	?	1	2	2	80	120	100	100	K	T	D	J
Experiment 1	10817	20	right	female	3	795	0	####	@@@@	$$$$		176	3068S.JPG	300	R	Q	L		RQL	1000	5	1	1	0	?	1	2	1	3	3	80	120	100	100	R	S	Q	L
Experiment 1	10817	20	right	female	3	95	0	####	@@@@	$$$$		177	3102S.JPG	1000	J	B	S		JBS	300	5	1	1	1	2	1	3	0	?	3	80	120	100	100	J	B	S	C
Experiment 1	10817	20	right	female	2	395	0	####	@@@@	$$$$	7224M.JPG	178	2352.2.JPG	700	K	L	D		KLD	600	5	1	1	0	?	1	2	1	3	3	80	120	100	100	K	C	L	D
Experiment 1	10817	20	right	female	3	795	0	####	@@@@	$$$$		179	6300S.JPG	300	F	H	D	J	FHDJ	1000	5	1	1	1	2	0	?	1	4	3	80	120	100	100	F	H	V	J
Experiment 1	10817	20	right	female	2	395	0	####	@@@@	$$$$	7234M.JPG	180	3063.JPG	700	J	T	S		JTS	600	5	1	1	0	?	1	2	0	?	2	80	120	100	100	J	K	T	R
Experiment 1	10817	20	right	female	2	395	0	####	@@@@	$$$$	7700M.JPG	181	3080.JPG	700	F	R	T	V	FRTV	600	5	1	1	1	4	1	3	1	2	4	80	120	100	100	F	V	T	R
Experiment 1	10817	20	right	female	3	395	0	####	@@@@	$$$$		182	3064S.JPG	700	K	F			KF	600	5	1	1	1	2	0	?	0	?	2	80	120	100	100	K	F	C	G
Experiment 1	10817	20	right	female	1	795	0	####	@@@@	$$$$	7233M.JPG	183	2191.JPG	300	T	B	N		TBN	1000	5	1	1	1	3	1	2	0	?	3	80	120	100	100	T	N	B	V
Experiment 1	10817	20	right	female	1	795	4000	####	@@@@	$$$$	7235M.JPG	184	2200.JPG	300	D	E			DE	1000	5	0	?	0	?	0	?	0	?	0	80	120	100	100	B	S	Z	R
Experiment 1	10817	20	right	female	2	95	0	####	@@@@	$$$$	7490M.JPG	185	8485.JPG	1000	D	C			DC	300	5	1	2	0	?	1	1	0	?	2	80	120	100	100	C	Z	D	P
Experiment 1	10817	20	right	female	1	395	0	####	@@@@	$$$$	7491M.JPG	186	2580.JPG	700	S	Q			SQ	600	5	1	1	0	?	0	?	1	2	2	81	119	100	100	S	R	B	Q
Experiment 1	10817	20	right	female	3	95	0	####	@@@@	$$$$		187	2038S.JPG	1000	L	P			LP	300	5	1	1	0	?	1	2	0	?	2	80	120	100	100	L	Z	P	N
Experiment 1	10817	20	right	female	3	95	0	####	@@@@	$$$$		188	7595S.JPG	1000	X				X	300	5	1	1	0	?	0	?	0	?	1	80	120	100	100	X	V	N	Q
Experiment 1	10817	20	right	female	3	795	0	####	@@@@	$$$$		189	9410S.JPG	300	K				K	1000	5	1	1	0	?	0	?	0	?	1	80	120	100	100	K	B	X	F
Experiment 1	10817	20	right	female	1	395	0	####	@@@@	$$$$	7205M.JPG	190	2206.JPG	700	F	Q			FQ	600	5	1	1	0	?	0	?	1	2	2	80	120	100	100	F	D	T	Q
Experiment 1	10817	20	right	female	1	795	0	####	@@@@	$$$$	7185M.JPG	191	7050.JPG	300	J	I	K		JIK	1000	5	1	1	0	?	0	?	0	?	1	80	120	100	100	J	C	H	P
Experiment 1	10817	20	right	female	1	795	0	####	@@@@	$$$$	2512M.JPG	192	2305.JPG	300	C	G	J		CGJ	1000	5	1	1	1	2	0	?	0	?	2	90	120	100	100	C	G	X	D
Experiment 1	10817	20	right	female	1	795	0	####	@@@@	$$$$	2215M.JPG	193	2491.JPG	300	X	H			XH	1000	5	1	1	1	2	0	?	0	?	2	80	120	100	100	X	H	P	G
Experiment 1	10817	20	right	female	3	395	0	####	@@@@	$$$$		194	2514S.JPG	700	V	S	P		VSP	600	5	1	1	0	?	0	?	1	3	2	80	120	100	100	V	B	Q	P
Experiment 1	10817	20	right	female	3	395	0	####	@@@@	$$$$		195	2830S.JPG	700	C	T	P		CTP	600	5	1	1	1	2	0	?	1	3	3	80	119	100	100	C	T	J	P
Experiment 1	10817	20	right	female	2	395	0	####	@@@@	$$$$	7187M.JPG	196	3053.JPG	700	X	S			XS	600	5	1	1	0	?	1	2	0	?	2	80	120	100	100	X	G	S	B
Experiment 1	10817	20	right	female	3	795	0	####	@@@@	$$$$		197	2491S.JPG	300	J	P			JP	1000	5	0	?	0	?	1	1	1	2	2	80	120	100	100	C	G	J	P
Experiment 1	10817	20	right	female	1	95	0	####	@@@@	$$$$	7217M.JPG	198	2480.JPG	1000	P	E	Z	D	PEZD	300	5	1	1	0	?	1	3	1	4	3	80	120	100	100	P	F	Z	D
Experiment 1	10817	20	right	female	1	395	0	####	@@@@	$$$$	7234M.JPG	199	7493.JPG	700	V	T	Z		VTZ	600	5	1	1	1	2	0	?	1	3	3	80	120	100	100	V	T	X	Z
Experiment 1	10817	20	right	female	3	795	0	####	@@@@	$$$$		200	2683S.JPG	300	N	C	R		NCR	1000	5	1	1	1	2	1	3	0	?	3	90	120	100	100	N	C	R	Z
Experiment 1	10817	20	right	female	3	95	0	####	@@@@	$$$$		201	7043S.JPG	1000	B	G	T		BGT	300	5	1	1	1	2	0	?	1	3	3	80	120	100	100	B	G	P	T
Experiment 1	10817	20	right	female	1	395	0	####	@@@@	$$$$	7700M.JPG	202	2830.JPG	700	F				F	600	5	1	1	0	?	0	?	0	?	1	80	120	100	100	F	D	Z	Q
Experiment 1	10817	20	right	female	3	95	0	####	@@@@	$$$$		203	3120S.JPG	1000	Z	L	Q		ZLQ	300	5	1	1	1	2	0	?	0	?	2	80	120	100	100	Z	L	R	V
Experiment 1	10817	20	right	female	3	795	0	####	@@@@	$$$$		204	9921S.JPG	300	C	T	D		CTD	1000	5	0	?	1	2	0	?	1	3	2	80	120	100	100	Z	T	F	D
Experiment 1	10817	20	right	female	3	395	0	####	@@@@	$$$$		205	6540S.JPG	700	C	T	N		CTN	600	5	0	?	1	2	1	3	0	?	2	80	120	100	100	Z	T	N	H
Experiment 1	10817	20	right	female	1	795	0	####	@@@@	$$$$	7490M.JPG	206	2397.JPG	300	D	E	P		DEP	1000	5	1	1	0	?	0	?	1	3	2	90	120	100	100	D	V	F	P
Experiment 1	10817	20	right	female	3	795	0	####	@@@@	$$$$		207	3110S.JPG	300	K	L	E	P	KLEP	1000	5	1	1	1	2	0	?	0	?	2	80	120	100	100	K	L	R	B
Experiment 1	10817	20	right	female	1	795	0	####	@@@@	$$$$	2513M.JPG	208	9070.JPG	300	V	K	L		VKL	1000	5	1	1	1	2	0	?	1	3	3	90	120	100	100	V	K	B	L
Experiment 1	10817	20	right	female	1	795	0	####	@@@@	$$$$	7235M.JPG	209	2720.JPG	300	F	K	L		FKL	1000	5	1	1	0	?	0	?	1	2	2	80	120	100	100	F	R	Q	K
Experiment 1	10817	20	right	female	2	795	0	####	@@@@	$$$$	7205M.JPG	210	9921.JPG	300	T	H	O	N	THON	1000	5	1	1	1	2	0	?	1	4	3	90	120	100	100	T	H	D	N
Experiment 1	10817	20	right	female	3	795	0	####	@@@@	$$$$		211	2620S.JPG	300	R	F			RF	1000	5	1	1	0	?	0	?	1	2	2	80	120	100	100	R	X	P	F
Experiment 1	10817	20	right	female	3	395	0	####	@@@@	$$$$		212	2206S.JPG	700	X	P	T		XPT	600	5	1	1	1	2	0	?	1	3	3	80	120	100	100	X	P	G	T
Experiment 1	10817	20	right	female	3	395	0	####	@@@@	$$$$		213	2214S.JPG	700	X	V			XV	600	5	1	1	0	?	0	?	1	2	2	80	120	100	100	X	R	S	V
Experiment 1	10817	20	right	female	2	95	0	####	@@@@	$$$$	7224M.JPG	214	3102.JPG	1000	F	J			FJ	300	5	1	1	0	?	0	?	1	2	2	80	120	100	100	F	K	S	J
Experiment 1	10817	20	right	female	2	95	0	####	@@@@	$$$$	2512M.JPG	215	3170.JPG	1000	F	P			FP	300	5	1	1	0	?	0	?	1	2	2	80	120	100	100	F	X	Q	P
Experiment 1	10817	20	right	female	3	395	0	####	@@@@	$$$$		216	3266S.JPG	700	G	T	X		GTX	600	5	1	1	0	?	1	2	1	3	3	80	120	100	100	G	B	T	X
Experiment 1	10817	20	right	female	2	95	0	####	@@@@	$$$$	7491M.JPG	217	3550.1.JPG	1000	J	X	V		JXV	300	5	1	1	0	?	1	2	1	3	3	80	120	100	100	J	F	X	V
Experiment 1	10817	20	right	female	2	95	0	####	@@@@	$$$$	2215M.JPG	218	3000.JPG	1000	F	C	O	N	FCON	300	5	1	1	1	2	1	4	0	?	3	90	119	100	100	F	C	N	D
Experiment 1	10817	20	right	female	3	795	0	####	@@@@	$$$$		219	2235S.JPG	300	P	J	O	R	PJOR	1000	5	1	1	1	2	0	?	1	4	3	80	120	100	100	P	J	Q	R
Experiment 1	10817	20	right	female	1	95	0	####	@@@@	$$$$	7233M.JPG	220	2870.JPG	1000	P	R	D		PRD	300	5	1	1	0	?	1	2	1	3	3	80	120	100	100	P	B	R	D
Experiment 1	10817	20	right	female	2	795	0	####	@@@@	$$$$	7187M.JPG	221	3500.JPG	300	N	B	L		NBL	1000	5	1	1	1	2	0	?	1	3	3	80	120	100	100	N	B	T	L
Experiment 1	10817	20	right	female	2	795	0	####	@@@@	$$$$	7217M.JPG	222	6370.JPG	300	Z	B	H	I	ZBHI	1000	5	1	1	1	2	0	?	1	3	3	80	120	100	100	Z	B	R	H
Experiment 1	10817	20	right	female	3	795	0	####	@@@@	$$$$		223	2445S.JPG	300	N	B	X		NBX	1000	5	1	1	1	2	0	?	1	3	3	80	120	100	100	N	B	C	X
Experiment 1	10817	20	right	female	1	395	0	####	@@@@	$$$$	7185M.JPG	224	2495.JPG	700	X				X	600	5	1	1	0	?	0	?	0	?	1	80	120	100	100	X	R	F	K
Experiment 1	10817	20	right	female	1	395	0	####	@@@@	$$$$	7491M.JPG	225	4000.JPG	700	L	K			LK	600	5	1	1	0	?	0	?	0	?	1	79	120	100	100	L	X	R	N
Experiment 1	10817	20	right	female	3	95	0	####	@@@@	$$$$		226	2383S.JPG	1000	P				P	300	5	1	1	0	?	0	?	0	?	1	80	120	100	100	P	B	Q	D
Experiment 1	10817	20	right	female	2	395	0	####	@@@@	$$$$	7234M.JPG	227	2811.JPG	700	V	P	T		VPT	600	5	1	1	0	?	1	3	0	?	2	80	120	100	100	V	Z	T	D
Experiment 1	10817	20	right	female	3	95	0	####	@@@@	$$$$		228	7059S.JPG	1000	V	T			VT	300	5	1	1	1	2	0	?	0	?	2	80	120	100	100	V	T	N	H
Experiment 1	20102	19	right	female	3	795	0	####	@@@@	$$$$		1	3010S.JPG	300	H	T	C	F	HTCF	1000	2	1	1	1	3	1	2	1	4	4	80	120	100	100	H	C	T	F
Experiment 1	20102	19	right	female	1	95	0	####	@@@@	$$$$	7491M.JPG	2	2518.JPG	1000	B	K	N	L	BKNL	300	2	1	1	1	2	1	3	1	4	4	80	120	100	100	B	K	N	L
Experiment 1	20102	19	right	female	1	395	0	####	@@@@	$$$$	7217M.JPG	3	2514.JPG	700	P	V	Q	I	PVQI	600	2	1	1	0	?	1	3	0	?	2	80	120	100	100	P	K	Q	N
Experiment 1	20102	19	right	female	3	95	0	####	@@@@	$$$$		4	7050S.JPG	1000	V	X	B	C	VXBC	300	2	0	?	0	?	0	?	1	4	1	80	120	100	100	R	Z	K	C
Experiment 1	20102	19	right	female	2	95	0	####	@@@@	$$$$	7205M.JPG	5	2683.JPG	1000	H	J	K	L	HJKL	300	2	1	1	1	2	0	?	0	?	2	80	120	100	100	H	J	V	X
Experiment 1	20102	19	right	female	3	95	0	####	@@@@	$$$$		6	2305S.JPG	1000	J	P	K	L	JPKL	300	2	1	1	0	?	0	?	1	2	2	80	120	100	100	J	R	T	P
Experiment 1	20102	19	right	female	1	795	0	####	@@@@	$$$$	2513M.JPG	7	2104.JPG	300	Z	J	D	L	ZJDL	1000	2	1	1	1	3	0	?	1	2	3	80	120	100	100	Z	D	K	J
Experiment 1	20102	19	right	female	1	95	0	####	@@@@	$$$$	7235M.JPG	8	2200.JPG	1000	G	H	T	J	GHTJ	300	2	1	1	1	3	0	?	1	2	3	80	120	100	100	G	T	Z	H
Experiment 1	20102	19	right	female	3	95	0	####	@@@@	$$$$		9	3150S.JPG	1000	Z	H	D	I	ZHDI	300	2	1	1	0	?	1	2	0	?	2	80	120	100	100	Z	P	H	S
Experiment 1	20102	19	right	female	3	395	0	####	@@@@	$$$$		10	4000S.JPG	700	F	D	K	L	FDKL	600	2	1	1	0	?	1	2	0	?	2	80	120	100	100	F	B	D	R
Experiment 1	20102	19	right	female	3	395	0	####	@@@@	$$$$		11	9810S.JPG	700	G	H	L	J	GHLJ	600	2	1	1	0	?	0	?	0	?	1	80	120	100	100	G	Q	K	B
Experiment 1	20102	19	right	female	1	395	0	####	@@@@	$$$$	7224M.JPG	12	2441.JPG	700	L	R	C	H	LRCH	600	2	1	1	1	2	1	3	0	?	3	90	120	100	100	L	R	C	B
Experiment 1	20102	19	right	female	3	395	0	####	@@@@	$$$$		13	6834S.JPG	700	C	H	K	L	CHKL	600	2	1	1	1	2	0	?	1	3	3	80	120	100	100	C	H	Z	K
Experiment 1	20102	19	right	female	3	395	0	####	@@@@	$$$$		14	6560S.JPG	700	C	H	K	V	CHKV	600	2	1	1	0	?	0	?	1	4	2	80	120	100	100	C	G	X	V
Experiment 1	20102	19	right	female	2	395	0	####	@@@@	$$$$	7233M.JPG	15	9810.JPG	700	L	K	H	J	LKHJ	600	2	1	1	1	2	0	?	1	4	3	80	120	100	100	L	K	X	J
Experiment 1	20102	19	right	female	2	395	0	####	@@@@	$$$$	7187M.JPG	16	3530.JPG	700	X	C	L	J	XCLJ	600	2	1	1	1	3	1	2	0	?	3	80	120	100	100	X	L	C	K
Experiment 1	20102	19	right	female	3	795	0	####	@@@@	$$$$		17	7595S.JPG	300	D	I	Q	Z	DIQZ	1000	2	1	1	0	?	1	3	1	4	3	80	120	100	100	D	X	Q	Z
Experiment 1	20102	19	right	female	3	795	0	####	@@@@	$$$$		18	6230S.JPG	300	S	N	V	T	SNVT	1000	2	1	1	1	3	1	2	1	4	4	80	120	100	100	S	V	N	T
Experiment 1	20102	19	right	female	3	95	0	####	@@@@	$$$$		19	6550S.JPG	1000	T	K	C	L	TKCL	300	2	1	1	1	4	1	3	1	2	4	80	120	100	100	T	L	C	K
Experiment 1	20102	19	right	female	3	95	0	####	@@@@	$$$$		20	3068S.JPG	1000	T	C	S	L	TCSL	300	2	1	1	1	2	1	3	0	?	3	80	120	100	100	T	C	S	H
Experiment 1	20102	19	right	female	3	95	0	####	@@@@	$$$$		21	2491S.JPG	1000	N	S	Z	I	NSZI	300	2	1	1	1	3	0	?	0	?	2	80	120	100	100	N	Z	L	F
Experiment 1	20102	19	right	female	3	95	0	####	@@@@	$$$$		22	2518S.JPG	1000	D	J	Z	L	DJZL	300	2	0	?	1	2	1	3	0	?	2	80	120	100	100	Q	J	Z	P
Experiment 1	20102	19	right	female	2	795	0	####	@@@@	$$$$	7234M.JPG	23	3120.JPG	300	G	H	Z	N	GHZN	1000	2	1	1	1	2	1	3	0	?	3	80	120	100	100	G	H	Z	Q
Experiment 1	20102	19	right	female	3	95	0	####	@@@@	$$$$		24	2235S.JPG	1000	Z	K	N	J	ZKNJ	300	2	1	1	1	3	0	?	1	4	3	80	120	100	100	Z	N	R	J
Experiment 1	20102	19	right	female	3	395	0	####	@@@@	$$$$		25	2206S.JPG	700	K	Q	R	T	KQRT	600	2	1	1	1	2	1	3	1	4	4	80	120	100	100	K	Q	R	T
Experiment 1	20102	19	right	female	3	95	0	####	@@@@	$$$$		26	6300S.JPG	1000	N	C	B	S	NCBS	300	2	1	1	1	2	1	4	1	3	4	80	120	100	100	N	C	S	B
Experiment 1	20102	19	right	female	3	95	0	####	@@@@	$$$$		27	9050S.JPG	1000	X	F	H	L	XFHL	300	2	1	1	1	2	0	?	0	?	2	80	120	100	100	X	F	S	K
Experiment 1	20102	19	right	female	3	795	0	####	@@@@	$$$$		28	2104S.JPG	300	V	R	T	J	VRTJ	1000	2	1	1	1	2	1	3	1	4	4	90	120	100	100	V	R	T	J
Experiment 1	20102	19	right	female	3	95	0	####	@@@@	$$$$		29	2221S.JPG	1000	S	B	T	H	SBTH	300	2	1	1	1	2	0	?	1	4	3	80	120	100	100	S	B	R	H
Experiment 1	20102	19	right	female	3	95	0	####	@@@@	$$$$		30	2272S.JPG	1000	Q	V	R	T	QVRT	300	2	1	1	0	?	1	2	0	?	2	80	120	100	100	Q	X	V	H
Experiment 1	20102	19	right	female	3	795	0	####	@@@@	$$$$		31	2385S.JPG	300	S	Z	Q	R	SZQR	1000	2	1	1	1	2	1	3	1	4	4	80	120	100	100	S	Z	Q	R
Experiment 1	20102	19	right	female	1	395	0	####	@@@@	$$$$	2215M.JPG	32	2890.JPG	700	V	J	B	L	VJBL	600	2	1	1	1	2	1	4	1	3	4	80	120	100	100	V	J	L	B
Experiment 1	20102	19	right	female	2	95	0	####	@@@@	$$$$	7700M.JPG	33	3150.JPG	1000	Z	R	T	L	ZRTL	300	2	1	1	1	2	1	4	0	?	3	80	120	100	100	Z	R	L	N
Experiment 1	20102	19	right	female	2	95	0	####	@@@@	$$$$	7185M.JPG	34	6510.JPG	1000	C	H	I	P	CHIP	300	2	1	1	1	2	0	?	1	4	3	80	120	100	100	C	H	S	P
Experiment 1	20102	19	right	female	1	95	0	####	@@@@	$$$$	7490M.JPG	35	2235.JPG	1000	K	O	D	X	KODX	300	2	1	1	0	?	1	3	1	4	3	80	120	100	100	K	Q	D	X
Experiment 1	20102	19	right	female	1	795	0	####	@@@@	$$$$	2512M.JPG	36	2485.JPG	300	N	V	D	P	NVDP	1000	2	1	1	1	3	1	2	1	4	4	80	120	100	100	N	D	V	P
Experiment 1	20102	19	right	female	1	395	0	####	@@@@	$$$$	7217M.JPG	37	2495.JPG	700	V	I	N	C	VINC	600	2	1	1	0	?	1	3	1	4	3	80	120	100	100	V	P	N	C
Experiment 1	20102	19	right	female	3	95	0	####	@@@@	$$$$		38	9635.1S.JPG	1000	S	R	X	T	SRXT	300	2	1	1	1	2	1	3	0	?	3	90	120	100	100	S	R	X	G
Experiment 1	20102	19	right	female	2	395	0	####	@@@@	$$$$	2215M.JPG	39	3400.JPG	700	Z	J	F	L	ZJFL	600	2	1	1	1	2	1	3	0	?	3	80	120	100	100	Z	J	F	S
Experiment 1	20102	19	right	female	3	795	0	####	@@@@	$$$$		40	2595S.JPG	300	T	R	C	H	TRCH	1000	2	1	1	1	2	1	3	1	4	4	80	120	100	100	T	R	C	H
Experiment 1	20102	19	right	female	2	395	0	####	@@@@	$$$$	7224M.JPG	41	6350.JPG	700	N	S	Z	B	NSZB	600	2	1	1	1	2	1	4	1	3	4	80	120	100	100	N	S	B	Z
Experiment 1	20102	19	right	female	2	95	0	####	@@@@	$$$$	7490M.JPG	42	6250.JPG	1000	J	H	L	G	JHLG	300	2	1	1	1	4	0	?	0	?	2	80	120	100	100	J	G	X	K
Experiment 1	20102	19	right	female	2	95	0	####	@@@@	$$$$	7233M.JPG	43	3500.JPG	1000	S	N	T	H	SNTH	300	2	1	1	1	2	1	3	1	4	4	80	120	100	100	S	N	T	H
Experiment 1	20102	19	right	female	2	95	0	####	@@@@	$$$$	7491M.JPG	44	6550.JPG	1000	G	H	B	T	GHBT	300	2	1	1	1	2	1	3	1	4	4	80	120	100	100	G	H	B	T
Experiment 1	20102	19	right	female	2	395	0	####	@@@@	$$$$	2512M.JPG	45	3071.JPG	700	V	S	C	I	VSCI	600	2	1	1	0	?	1	2	0	?	2	80	120	100	100	V	Z	S	N
Experiment 1	20102	19	right	female	1	795	0	####	@@@@	$$$$	7185M.JPG	46	7595.JPG	300	P	B	N	C	PBNC	1000	2	1	1	1	2	1	3	1	4	4	80	120	100	100	P	B	N	C
Experiment 1	20102	19	right	female	3	395	0	####	@@@@	$$$$		47	2745.1S.JPG	700	G	X	H	J	GXHJ	600	2	1	1	0	?	1	2	0	?	2	80	120	100	100	G	P	X	Q
Experiment 1	20102	19	right	female	3	95	0	####	@@@@	$$$$		48	9070S.JPG	1000	B	D	H	J	BDHJ	300	2	1	1	1	2	0	?	1	4	3	80	120	99	100	B	D	K	J
Experiment 1	20102	19	right	female	3	395	0	####	@@@@	$$$$		49	3400S.JPG	700	Q	J	F	L	QJFL	600	2	1	1	1	3	0	?	1	4	3	80	120	100	100	Q	F	G	L
Experiment 1	20102	19	right	female	1	395	0	####	@@@@	$$$$	7235M.JPG	50	7053.JPG	700	K	J	F	C	KJFC	600	2	1	1	0	?	0	?	0	?	1	90	120	100	100	K	P	G	Z
Experiment 1	20102	19	right	female	2	95	0	####	@@@@	$$$$	7234M.JPG	51	9635.1.JPG	1000	Q	H	S	T	QHST	300	2	1	1	1	3	0	?	1	4	3	80	120	100	100	Q	S	D	T
Experiment 1	20102	19	right	female	2	95	0	####	@@@@	$$$$	7700M.JPG	52	3068.JPG	1000	C	H	Z	T	CHZT	300	2	1	1	1	2	0	?	1	3	3	80	120	100	100	C	H	G	Z
Experiment 1	20102	19	right	female	1	95	0	####	@@@@	$$$$	2513M.JPG	53	2191.JPG	1000	X	C	S	T	XCST	300	2	1	1	0	?	0	?	1	3	2	80	120	100	100	X	Q	R	S
Experiment 1	20102	19	right	female	3	795	0	####	@@@@	$$$$		54	3060S.JPG	300	X	I	D	C	XIDC	1000	2	1	1	1	3	0	?	0	?	2	81	119	100	100	X	D	R	Z
Experiment 1	20102	19	right	female	3	795	0	####	@@@@	$$$$		55	2038S.JPG	300	G	H	X	T	GHXT	1000	2	1	1	0	?	1	3	1	4	3	80	120	100	100	G	K	X	T
Experiment 1	20102	19	right	female	1	395	0	####	@@@@	$$$$	7205M.JPG	56	2271.JPG	700	N	Q	K	Z	NQKZ	600	2	1	1	1	2	1	3	1	4	4	80	120	100	100	N	Q	K	Z
Experiment 1	20102	19	right	female	2	95	0	####	@@@@	$$$$	7187M.JPG	57	3110.JPG	1000	H	J	K	L	HJKL	300	2	1	1	1	2	0	?	0	?	2	80	120	100	100	H	J	N	C
Experiment 1	20102	19	right	female	1	95	0	####	@@@@	$$$$	7235M.JPG	58	2620.JPG	1000	F	T	D	K	FTDK	300	2	1	1	1	2	0	?	1	3	3	90	120	100	100	F	T	P	D
Experiment 1	20102	19	right	female	2	795	0	####	@@@@	$$$$	7224M.JPG	59	3170.JPG	300	T	S	Z	K	TSZK	1000	2	1	1	1	2	1	4	1	3	4	80	120	100	100	T	S	K	Z
Experiment 1	20102	19	right	female	3	395	0	####	@@@@	$$$$		60	8311S.JPG	700	S	D	Z	R	SDZR	600	2	1	1	1	2	1	3	1	4	4	80	120	100	100	S	D	Z	R
Experiment 1	20102	19	right	female	3	95	0	####	@@@@	$$$$		61	2880S.JPG	1000	Q	L	Z	R	QLZR	300	2	1	1	1	2	1	3	0	?	3	80	120	100	100	Q	L	Z	C
Experiment 1	20102	19	right	female	2	795	0	####	@@@@	$$$$	7491M.JPG	62	3010.JPG	300	P	V	C	F	PVCF	1000	2	1	1	1	2	1	3	1	4	4	80	120	100	100	P	V	C	F
Experiment 1	20102	19	right	female	2	395	0	####	@@@@	$$$$	7205M.JPG	63	3266.JPG	700	K	H	Z	B	KHZB	600	2	1	1	1	3	1	2	1	4	4	80	120	100	100	K	Z	H	B
Experiment 1	20102	19	right	female	1	395	0	####	@@@@	$$$$	7233M.JPG	64	2745.1.JPG	700	K	H	C	V	KHCV	600	2	1	1	1	3	0	?	1	4	3	80	120	100	100	K	C	Z	V
Experiment 1	20102	19	right	female	3	95	0	####	@@@@	$$$$		65	2506S.JPG	1000	B	L	K	J	BLKJ	300	2	1	1	1	2	1	3	1	4	4	80	120	100	100	B	L	K	J
Experiment 1	20102	19	right	female	1	95	0	####	@@@@	$$$$	2215M.JPG	66	2506.JPG	1000	S	Q	C	R	SQCR	300	2	1	1	1	2	0	?	0	?	2	80	120	100	100	S	Q	J	N
Experiment 1	20102	19	right	female	3	795	0	####	@@@@	$$$$		67	7043S.JPG	300	D	R	C	T	DRCT	1000	2	1	1	1	2	1	3	1	4	4	90	120	100	100	D	R	C	T
Experiment 1	20102	19	right	female	2	795	0	####	@@@@	$$$$	2512M.JPG	68	6830.JPG	300	K	H	C		KHC	1000	2	1	1	1	2	0	?	1	3	3	80	120	100	100	K	H	Q	C
Experiment 1	20102	19	right	female	3	95	0	####	@@@@	$$$$		69	2191S.JPG	1000	Z	V	Q	R	ZVQR	300	2	1	1	1	2	0	?	1	3	3	80	120	100	100	Z	V	D	Q
Experiment 1	20102	19	right	female	1	795	0	####	@@@@	$$$$	2513M.JPG	70	2595.JPG	300	V	Q	R	S	VQRS	1000	2	1	1	1	2	0	?	1	4	3	80	120	100	100	V	Q	C	S
Experiment 1	20102	19	right	female	2	795	0	####	@@@@	$$$$	7234M.JPG	71	6570.JPG	300	V	B	R	K	VBRK	1000	2	1	1	1	2	1	4	1	3	4	80	120	100	100	V	B	K	R
Experiment 1	20102	19	right	female	3	95	0	####	@@@@	$$$$		72	3110S.JPG	1000	L	V	B	C	LVBC	300	2	1	1	1	2	1	3	0	?	3	80	120	100	100	L	V	B	S
Experiment 1	20102	19	right	female	3	395	0	####	@@@@	$$$$		73	2441S.JPG	700	D	J	L	P	DJLP	600	2	1	1	1	2	1	3	1	4	4	81	119	100	100	D	J	L	P
Experiment 1	20102	19	right	female	1	795	0	####	@@@@	$$$$	7217M.JPG	74	2480.JPG	300	D	C	V	P	DCVP	1000	2	1	1	1	2	1	3	1	4	4	80	120	100	100	D	C	V	P
Experiment 1	20102	19	right	female	2	95	0	####	@@@@	$$$$	7187M.JPG	75	3069.JPG	1000	S	Z	X	C	SZXC	300	2	1	1	1	2	0	?	1	3	3	80	120	100	100	S	Z	P	X
Experiment 1	20102	19	right	female	3	795	0	####	@@@@	$$$$		76	6360S.JPG	300	L	T	J	K	LTJK	1000	2	1	1	1	2	1	4	1	3	4	80	120	100	100	L	T	K	J
Experiment 1	20102	19	right	female	1	95	0	####	@@@@	$$$$	7185M.JPG	77	2880.JPG	1000	X	Z	C	T	XZCT	300	2	1	1	1	2	0	?	0	?	2	80	120	100	100	X	Z	R	V
Experiment 1	20102	19	right	female	1	95	0	####	@@@@	$$$$	7490M.JPG	78	2445.JPG	1000	X	C	T	R	XCTR	300	2	1	1	1	2	0	?	0	?	2	80	120	100	100	X	C	Z	N
Experiment 1	20102	19	right	female	1	795	0	####	@@@@	$$$$	7700M.JPG	79	2383.JPG	300	P	Q	R	Z	PQRZ	1000	2	1	1	1	2	0	?	1	4	3	80	120	100	100	P	Q	G	Z
Experiment 1	20102	19	right	female	1	395	0	####	@@@@	$$$$	2512M.JPG	80	2830.JPG	700	P	B	S	V	PBSV	600	2	0	?	1	2	1	3	1	4	3	80	120	100	100	R	B	S	V
Experiment 1	20102	19	right	female	3	795	0	####	@@@@	$$$$		81	8485S.JPG	300	D	F	Q	H	DFQH	1000	2	1	1	1	2	1	3	1	4	4	80	120	100	100	D	F	Q	H
Experiment 1	20102	19	right	female	2	795	0	####	@@@@	$$$$	2215M.JPG	82	8485.JPG	300	B	T	C	V	BTCV	1000	2	1	1	1	2	0	?	0	?	2	80	120	100	100	B	T	G	N
Experiment 1	20102	19	right	female	3	395	0	####	@@@@	$$$$		83	3064S.JPG	700	K	H	Z	I	KHZI	600	2	1	1	1	3	0	?	0	?	2	80	120	100	100	K	Z	X	N
Experiment 1	20102	19	right	female	3	795	0	####	@@@@	$$$$		84	6210S.JPG	300	T	G	C	F	TGCF	1000	2	1	1	1	2	1	4	1	3	4	80	120	100	100	T	G	F	C
Experiment 1	20102	19	right	female	2	795	0	####	@@@@	$$$$	7235M.JPG	85	6230.JPG	300	H	J	T	V	HJTV	1000	2	1	1	1	2	1	3	1	4	4	80	120	100	100	H	J	T	V
Experiment 1	20102	19	right	female	2	795	0	####	@@@@	$$$$	7224M.JPG	86	6210.JPG	300	S	Q	J	V	SQJV	1000	2	1	1	1	2	1	3	0	?	3	80	120	100	100	S	Q	J	P
Experiment 1	20102	19	right	female	1	395	0	####	@@@@	$$$$	7217M.JPG	87	2749.JPG	700	P	B	Q	C	PBQC	600	2	1	2	1	1	1	3	0	?	3	80	120	100	100	B	P	Q	Z
Experiment 1	20102	19	right	female	1	795	0	####	@@@@	$$$$	7205M.JPG	88	2593.JPG	300	N	F	T	R	NFTR	1000	2	1	1	1	2	1	3	1	4	4	90	120	100	100	N	F	T	R
Experiment 1	20102	19	right	female	1	95	0	####	@@@@	$$$$	7233M.JPG	89	2491.JPG	1000	S	C	D	R	SCDR	300	2	1	1	1	2	1	3	0	?	3	80	120	100	100	S	C	D	B
Experiment 1	20102	19	right	female	1	95	0	####	@@@@	$$$$	7185M.JPG	90	2221.JPG	1000	T	N	Q	C	TNQC	300	2	1	1	1	2	1	4	1	3	4	80	120	100	100	T	N	C	Q
Experiment 1	20102	19	right	female	3	395	0	####	@@@@	$$$$		91	3080S.JPG	700	F	Q	N	Z	FQNZ	600	2	1	1	1	2	1	3	1	4	4	80	120	100	100	F	Q	N	Z
Experiment 1	20102	19	right	female	3	95	0	####	@@@@	$$$$		92	7080S.JPG	1000	N	S	J	C	NSJC	300	2	1	1	1	2	1	3	0	?	3	80	120	100	100	N	S	J	Q
Experiment 1	20102	19	right	female	2	395	0	####	@@@@	$$$$	7234M.JPG	93	6260.JPG	700	F	X	K	Z	FXKZ	600	2	1	1	1	2	0	?	1	4	3	80	120	100	100	F	X	R	Z
Experiment 1	20102	19	right	female	3	395	0	####	@@@@	$$$$		94	2352.2S.JPG	700	X	J	K	L	XJKL	600	2	1	1	1	2	1	3	1	4	4	79	120	100	100	X	J	K	L
Experiment 1	20102	19	right	female	2	795	0	####	@@@@	$$$$	2513M.JPG	95	2730.JPG	300	V	F	Q	D	VFQD	1000	2	1	1	1	2	1	3	1	4	4	80	120	100	100	V	F	Q	D
Experiment 1	20102	19	right	female	1	795	0	####	@@@@	$$$$	7490M.JPG	96	6570.2.JPG	300	S	Z	N	T	SZNT	1000	2	1	1	1	2	1	3	1	4	4	81	119	100	100	S	Z	N	T
Experiment 1	20102	19	right	female	2	395	0	####	@@@@	$$$$	7700M.JPG	97	3080.JPG	700	F	D	T	R	FDTR	600	2	1	1	1	4	1	2	1	3	4	90	120	100	100	F	R	D	T
Experiment 1	20102	19	right	female	2	395	0	####	@@@@	$$$$	7491M.JPG	98	3030.JPG	700	D	P	J	L	DPJL	600	2	1	1	1	2	1	3	1	4	4	80	120	100	100	D	P	J	L
Experiment 1	20102	19	right	female	2	395	0	####	@@@@	$$$$	7187M.JPG	99	3140.JPG	700	D	K	F	L	DKFL	600	2	0	?	1	2	1	3	1	4	3	80	120	100	100	R	K	F	L
Experiment 1	20102	19	right	female	3	395	0	####	@@@@	$$$$		100	2830S.JPG	700	J	K	F	L	JKFL	600	2	1	1	1	3	1	4	0	?	3	81	119	100	100	J	F	L	S
Experiment 1	20102	19	right	female	3	795	0	####	@@@@	$$$$		101	6315S.JPG	300	V	H	J	Q	VHJQ	1000	2	1	1	1	2	0	?	1	4	3	80	120	100	100	V	H	N	Q
Experiment 1	20102	19	right	female	3	395	0	####	@@@@	$$$$		102	2393S.JPG	700	B	D	V	K	BDVK	600	2	1	1	1	2	1	3	1	4	4	80	120	100	100	B	D	V	K
Experiment 1	20102	19	right	female	2	95	0	####	@@@@	$$$$	7491M.JPG	103	6312.JPG	1000	Q	R	V	T	QRVT	300	2	1	1	0	?	1	2	1	4	3	80	120	100	100	Q	P	R	T
Experiment 1	20102	19	right	female	2	795	0	####	@@@@	$$$$	2215M.JPG	104	3550.1.JPG	300	V	G	H	T	VGHT	1000	2	1	1	1	2	0	?	1	3	3	80	120	100	100	V	G	N	H
Experiment 1	20102	19	right	female	2	795	0	####	@@@@	$$$$	7187M.JPG	105	3102.JPG	300	B	V	L	C	BVLC	1000	2	1	1	1	2	1	3	0	?	3	80	120	100	100	B	V	L	G
Experiment 1	20102	19	right	female	3	795	0	####	@@@@	$$$$		106	6570S.JPG	300	S	P	J	N	SPJN	1000	2	1	1	1	2	1	3	1	4	4	80	120	100	100	S	P	J	N
Experiment 1	20102	19	right	female	2	95	0	####	@@@@	$$$$	7224M.JPG	107	9050.JPG	1000	J	K	L	S	JKLS	300	2	1	1	1	2	1	3	1	4	4	81	119	100	100	J	K	L	S
Experiment 1	20102	19	right	female	1	395	0	####	@@@@	$$$$	7235M.JPG	108	2206.JPG	700	D	H	N	P	DHNP	600	2	1	1	1	2	1	3	1	4	4	80	120	100	100	D	H	N	P
Experiment 1	20102	19	right	female	3	95	0	####	@@@@	$$$$		109	6200S.JPG	1000	X	G	N	L	XGNL	300	2	1	1	1	2	1	3	1	4	4	80	120	100	100	X	G	N	L
Experiment 1	20102	19	right	female	3	395	0	####	@@@@	$$$$		110	3140S.JPG	700	V	L	S	F	VLSF	600	2	1	1	1	2	1	3	1	4	4	80	120	100	100	V	L	S	F
Experiment 1	20102	19	right	female	3	95	0	####	@@@@	$$$$		111	2397S.JPG	1000	S	K	T	P	SKTP	300	2	0	?	0	?	1	3	1	4	2	80	120	100	100	J	R	T	P
Experiment 1	20102	19	right	female	3	795	0	####	@@@@	$$$$		112	3170S.JPG	300	Z	B	T	L	ZBTL	1000	2	1	1	1	2	1	3	0	?	3	90	120	100	100	Z	B	T	G
Experiment 1	20102	19	right	female	3	795	0	####	@@@@	$$$$		113	3120S.JPG	300	P	G	V	X	PGVX	1000	2	1	1	1	2	1	3	1	4	4	80	120	100	99	P	G	V	X
Experiment 1	20102	19	right	female	1	795	0	####	@@@@	$$$$	2513M.JPG	114	2038.JPG	300	F	K	H	C	FKHC	1000	2	1	1	0	?	1	3	1	4	3	80	120	100	100	F	P	H	C
Experiment 1	20102	19	right	female	3	795	0	####	@@@@	$$$$		115	2593S.JPG	300	Z	J	K	L	ZJKL	1000	2	1	1	1	3	1	2	0	?	3	81	119	100	100	Z	K	J	B
Experiment 1	20102	19	right	female	1	795	0	####	@@@@	$$$$	7234M.JPG	116	7059.JPG	300	X	T	C	L	XTCL	1000	2	1	1	1	2	0	?	0	?	2	80	120	100	100	X	T	S	H
Experiment 1	20102	19	right	female	1	795	0	####	@@@@	$$$$	7217M.JPG	117	2493.JPG	300	J	P	B	N	JPBN	1000	2	1	1	1	2	0	?	1	3	3	80	120	100	100	J	P	G	B
Experiment 1	20102	19	right	female	3	395	0	####	@@@@	$$$$		118	2811S.JPG	700	P	J	T	K	PJTK	600	2	1	1	1	2	1	3	1	4	4	90	120	100	100	P	J	T	K
Experiment 1	20102	19	right	female	3	395	0	####	@@@@	$$$$		119	2357S.JPG	700	X	J	V	K	XJVK	600	2	1	1	1	2	1	3	0	?	3	80	120	100	100	X	J	V	L
Experiment 1	20102	19	right	female	3	795	0	####	@@@@	$$$$		120	9252S.JPG	300	P	X	J	C	PXJC	1000	2	0	?	1	2	1	3	1	4	3	80	120	100	100	R	X	J	C
Experiment 1	20102	19	right	female	2	95	0	####	@@@@	$$$$	7185M.JPG	121	6300.JPG	1000	L	S	V	P	LSVP	300	2	1	1	1	2	1	3	1	4	4	80	120	100	100	L	S	V	P
Experiment 1	20102	19	right	female	3	395	0	####	@@@@	$$$$		122	3071S.JPG	700	H	I	J	P	HIJP	600	2	1	1	1	4	0	?	0	?	2	80	120	100	100	H	P	X	D
Experiment 1	20102	19	right	female	3	795	0	####	@@@@	$$$$		123	2493S.JPG	300	V	B	J	P	VBJP	1000	2	1	1	1	2	0	?	1	4	3	80	120	100	100	V	B	R	P
Experiment 1	20102	19	right	female	1	395	0	####	@@@@	$$$$	7233M.JPG	124	2393.JPG	700	Q	H	L	J	QHLJ	600	2	0	?	1	1	0	?	1	4	2	80	120	100	100	R	Q	Z	J
Experiment 1	20102	19	right	female	3	95	0	####	@@@@	$$$$		125	6370S.JPG	1000	P	H	Q	C	PHQC	300	2	1	1	1	2	0	?	1	3	3	80	120	100	100	P	H	G	Q
Experiment 1	20102	19	right	female	3	795	0	####	@@@@	$$$$		126	3102S.JPG	300	F	J	C	L	FJCL	1000	2	1	1	1	2	0	?	1	3	3	80	120	100	100	F	J	X	C
Experiment 1	20102	19	right	female	3	95	0	####	@@@@	$$$$		127	2200S.JPG	1000	N	S	J	V	NSJV	300	2	1	1	1	2	1	3	1	4	4	80	120	100	100	N	S	J	V
Experiment 1	20102	19	right	female	1	795	0	####	@@@@	$$$$	7205M.JPG	128	2385.JPG	300	F	N	H	L	FNHL	1000	2	1	1	1	2	1	3	1	4	4	80	120	100	100	F	N	H	L
Experiment 1	20102	19	right	female	3	795	0	####	@@@@	$$$$		129	2499S.JPG	300	J	T	V	L	JTVL	1000	2	1	1	1	2	1	4	1	3	4	80	120	100	100	J	T	L	V
Experiment 1	20102	19	right	female	3	95	0	####	@@@@	$$$$		130	6510S.JPG	1000	B	D	X	Z	BDXZ	300	2	1	1	1	2	1	3	1	4	4	80	120	100	100	B	D	X	Z
Experiment 1	20102	19	right	female	3	795	0	####	@@@@	$$$$		131	9600S.JPG	300	Z	T	K	P	ZTKP	1000	2	1	1	1	2	1	4	0	?	3	80	120	100	100	Z	T	P	C
Experiment 1	20102	19	right	female	1	95	0	####	@@@@	$$$$	7700M.JPG	132	7080.JPG	1000	Q	J	K	L	QJKL	300	2	1	1	1	2	1	3	0	?	3	80	120	100	100	Q	J	K	X
Experiment 1	20102	19	right	female	2	95	0	####	@@@@	$$$$	2512M.JPG	133	9921.JPG	1000	L	G	T	H	LGTH	300	2	1	1	1	2	1	3	0	?	3	80	120	100	100	L	G	T	N
Experiment 1	20102	19	right	female	3	95	0	####	@@@@	$$$$		134	9410S.JPG	1000	K	X	D	H	KXDH	300	2	1	1	1	2	1	3	0	?	3	80	120	100	100	K	X	D	N
Experiment 1	20102	19	right	female	3	395	0	####	@@@@	$$$$		135	6540S.JPG	700	R	H	T	V	RHTV	600	2	1	1	1	2	0	?	1	4	3	80	120	100	100	R	H	F	V
Experiment 1	20102	19	right	female	1	95	0	####	@@@@	$$$$	7490M.JPG	136	2397.JPG	1000	K	R	S	Q	KRSQ	300	2	1	1	1	2	1	3	1	4	4	80	119	100	100	K	R	S	Q
Experiment 1	20102	19	right	female	3	95	0	####	@@@@	$$$$		137	2683S.JPG	1000	J	G	S	V	JGSV	300	2	1	1	1	2	1	3	1	4	4	80	120	100	100	J	G	S	V
Experiment 1	20102	19	right	female	1	95	0	####	@@@@	$$$$	7234M.JPG	138	2102.JPG	1000	N	P	T	X	NPTX	300	2	1	1	1	2	0	?	1	4	3	80	120	100	100	N	P	K	X
Experiment 1	20102	19	right	female	1	395	0	####	@@@@	$$$$	7700M.JPG	139	2020.JPG	700	K	S	X	L	KSXL	600	2	1	1	1	3	1	2	1	4	4	80	120	100	100	K	X	S	L
Experiment 1	20102	19	right	female	1	95	0	####	@@@@	$$$$	7224M.JPG	140	7050.JPG	1000	S	C	F	X	SCFX	300	2	1	1	1	2	1	3	0	?	3	80	120	100	100	S	C	F	Q
Experiment 1	20102	19	right	female	3	95	0	####	@@@@	$$$$		141	2720S.JPG	1000	H	L	X	Q	HLXQ	300	2	1	1	1	2	0	?	1	4	3	80	120	100	100	H	L	C	Q
Experiment 1	20102	19	right	female	3	795	0	####	@@@@	$$$$		142	2210S.JPG	300	F	J	V	L	FJVL	1000	2	1	1	1	2	0	?	0	?	2	80	120	100	100	F	J	C	S
Experiment 1	20102	19	right	female	3	95	0	####	@@@@	$$$$		143	6250S.JPG	1000	K	L	T	P	KLTP	300	2	1	1	1	2	1	3	1	4	4	80	120	100	100	K	L	T	P
Experiment 1	20102	19	right	female	3	395	0	####	@@@@	$$$$		144	3030S.JPG	700	T	C	V	F	TCVF	600	2	1	1	1	2	1	3	1	4	4	80	120	100	100	T	C	V	F
Experiment 1	20102	19	right	female	3	95	0	####	@@@@	$$$$		145	2620S.JPG	1000	C	N	B	Q	CNBQ	300	2	1	1	1	2	1	3	1	4	4	80	120	100	100	C	N	B	Q
Experiment 1	20102	19	right	female	3	95	0	####	@@@@	$$$$		146	3130S.JPG	1000	J	R	Q	P	JRQP	300	2	1	1	1	2	1	3	1	4	4	90	120	100	100	J	R	Q	P
Experiment 1	20102	19	right	female	2	95	0	####	@@@@	$$$$	7185M.JPG	147	3100.JPG	1000	Z	C	P	T	ZCPT	300	2	1	1	1	2	1	3	1	4	4	80	120	100	100	Z	C	P	T
Experiment 1	20102	19	right	female	1	795	0	####	@@@@	$$$$	7187M.JPG	148	2850.JPG	300	Q	R	H	T	QRHT	1000	2	1	1	0	?	0	?	1	3	2	80	120	100	100	Q	K	Z	H
Experiment 1	20102	19	right	female	2	795	0	####	@@@@	$$$$	2512M.JPG	149	3000.JPG	300	Q	C	H	J	QCHJ	1000	2	1	1	1	4	1	2	0	?	3	80	120	100	100	Q	J	C	P
Experiment 1	20102	19	right	female	1	795	0	####	@@@@	$$$$	2215M.JPG	150	2396.JPG	300	X	S	Z	R	XSZR	1000	2	1	1	1	2	1	3	1	4	4	80	120	100	100	X	S	Z	R
Experiment 1	20102	19	right	female	2	795	0	####	@@@@	$$$$	2513M.JPG	151	6360.JPG	300	N	B	V	F	NBVF	1000	2	1	1	1	2	0	?	1	3	3	80	120	100	100	N	B	R	V
Experiment 1	20102	19	right	female	3	95	0	####	@@@@	$$$$		152	9921S.JPG	1000	B	V	K	C	BVKC	300	2	1	1	1	2	1	3	1	4	4	80	120	100	100	B	V	K	C
Experiment 1	20102	19	right	female	2	95	0	####	@@@@	$$$$	7235M.JPG	153	6370.JPG	1000	F	R	X	C	FRXC	300	2	1	1	1	2	0	?	0	?	2	80	120	100	100	F	R	G	Z
Experiment 1	20102	19	right	female	3	795	0	####	@@@@	$$$$		154	2485S.JPG	300	P	V	X	C	PVXC	1000	2	1	1	0	?	0	?	0	?	1	80	120	100	100	P	K	Z	N
Experiment 1	20102	19	right	female	1	95	0	####	@@@@	$$$$	7205M.JPG	155	2381.JPG	1000	R	J	C	N	RJCN	300	2	1	1	1	2	0	?	0	?	2	80	120	100	100	R	J	G	B
Experiment 1	20102	19	right	female	3	795	0	####	@@@@	$$$$		156	9250S.JPG	300	D	H	V	K	DHVK	1000	2	1	1	1	3	1	2	1	4	4	80	120	100	100	D	V	H	K
Experiment 1	20102	19	right	female	1	795	0	####	@@@@	$$$$	7491M.JPG	157	2499.JPG	300	D	T	L	C	DTLC	1000	2	1	2	1	3	0	?	0	?	2	80	120	100	100	T	L	Z	B
Experiment 1	20102	19	right	female	2	795	0	####	@@@@	$$$$	7233M.JPG	158	3060.JPG	300	K	Q	H	Z	KQHZ	1000	2	1	1	1	4	1	2	0	?	3	80	120	100	100	K	Z	Q	V
Experiment 1	20102	19	right	female	3	95	0	####	@@@@	$$$$		159	6312S.JPG	1000	B	L	S	C	BLSC	300	2	1	1	1	2	1	3	0	?	3	90	120	100	100	B	L	S	G
Experiment 1	20102	19	right	female	3	395	0	####	@@@@	$$$$		160	2580S.JPG	700	G	K	B	H	GKBH	600	2	1	1	1	2	1	3	0	?	3	80	120	100	100	G	K	B	D
Experiment 1	20102	19	right	female	2	795	0	####	@@@@	$$$$	7217M.JPG	161	6315.JPG	300	D	G	N	R	DGNR	1000	2	1	1	1	2	1	3	1	4	4	80	120	100	100	D	G	N	R
Experiment 1	20102	19	right	female	3	395	0	####	@@@@	$$$$		162	2440S.JPG	700	K	V	F	L	KVFL	600	2	1	1	1	2	1	4	1	3	4	80	120	100	100	K	V	L	F
Experiment 1	20102	19	right	female	3	395	0	####	@@@@	$$$$		163	3053S.JPG	700	D	G	J	T	DGJT	600	2	1	1	1	2	1	3	1	4	4	80	120	100	100	D	G	J	T
Experiment 1	20102	19	right	female	1	795	0	####	@@@@	$$$$	7490M.JPG	164	2870.JPG	300	D	B	H	X	DBHX	1000	2	0	?	1	2	1	1	1	4	3	80	120	100	100	G	B	D	X
Experiment 1	20102	19	right	female	3	795	0	####	@@@@	$$$$		165	6821S.JPG	300	L	V	S	H	LVSH	1000	2	1	1	1	2	1	3	0	?	3	80	120	100	100	L	V	S	N
Experiment 1	20102	19	right	female	2	795	0	####	@@@@	$$$$	7233M.JPG	166	6821.JPG	300	Q	K	V	L	QKVL	1000	2	1	1	0	?	1	2	0	?	2	80	120	100	100	Q	R	K	D
Experiment 1	20102	19	right	female	3	395	0	####	@@@@	$$$$		167	2214S.JPG	700	P	G	N	F	PGNF	600	2	1	1	1	2	1	3	1	4	4	80	120	100	100	P	G	N	F
Experiment 1	20102	19	right	female	3	95	0	####	@@@@	$$$$		168	2445S.JPG	1000	Z	V	K	J	ZVKJ	300	2	1	1	0	?	0	?	0	?	1	80	120	100	100	Z	R	X	C
Experiment 1	20102	19	right	female	1	395	0	####	@@@@	$$$$	2215M.JPG	169	7493.JPG	700	H	T	B	T	HTBT	600	2	1	1	1	4	0	?	1	3	3	80	120	100	100	H	T	D	B
Experiment 1	20102	19	right	female	3	795	0	####	@@@@	$$$$		170	2396S.JPG	300	B	P	D	J	BPDJ	1000	2	1	1	1	2	1	3	1	4	4	80	120	100	100	B	P	D	J
Experiment 1	20102	19	right	female	3	395	0	####	@@@@	$$$$		171	2749S.JPG	700	X	Q	H	R	XQHR	600	2	1	1	1	2	1	3	1	4	4	80	120	100	100	X	Q	H	R
Experiment 1	20102	19	right	female	3	395	0	####	@@@@	$$$$		172	6350S.JPG	700	G	B	C	H	GBCH	600	2	1	1	1	2	0	?	1	3	3	80	120	100	100	G	B	Z	C
Experiment 1	20102	19	right	female	3	395	0	####	@@@@	$$$$		173	7053S.JPG	700	C	J	H	S	CJHS	600	2	1	1	1	2	0	?	1	4	3	80	120	100	100	C	J	Z	S
Experiment 1	20102	19	right	female	3	395	0	####	@@@@	$$$$		174	2020S.JPG	700	L	H	V	D	LHVD	600	2	1	1	1	2	1	4	1	3	4	80	120	100	100	L	H	D	V
Experiment 1	20102	19	right	female	3	395	0	####	@@@@	$$$$		175	2495S.JPG	700	V	R	C	K	VRCK	600	2	1	1	1	2	1	3	1	4	4	80	120	100	100	V	R	C	K
[truncated: 2,105 more rows]
